# Supplementary material for: A FAK Inhibitor Boosts Anti-PD1 Immunotherapy in a Hepatocellular Carcinoma Mouse Model
Source: Front Pharmacol. 2022 Jan 18;12:820446. doi: 10.3389/fphar.2021.820446 (PMC8804348; doi:10.3389/fphar.2021.820446)
Supplement: Supplementary file 1 [file Table2.XLSX]

## Sheet: Sheet1
Primer name	Primer sequences(5'to3')
β-actin F	GGCTGTATTCCCCTCCATCG
β-actin R	CCAGTTGGTAACAATGCCATGT
Gapdh F	AGGTCGGTGTGAACGGATTTG
Gapdh R	TGTAGACCATGTAGTTGAGGTCA
Ccl2 F	TTAAAAACCTGGATCGGAACCAA
Ccl2 R	GCATTAGCTTCAGATTTACGGGT
Flt3lg F	GCCTGGAGCCCAAATTCCTC
Flt3lg R	GCTGAAGTAACAGTCAGGTGTC
Csf1 F	AACAGCTTTGCTAAGTGCTCTA
Csf1 R	ACTTCCACTTGTAGAACAGGAG
Csf2 F	TTCAAGAAGCTAACATGTGTGC
Csf2 R	GGTAACTTGTGTTTCACAGTCC
Cxcl13 F	GAATCCTCGTGCCAAATGGTTACAAAG
Cxcl13 R	TCTTCTCTTACTCACTGGAGCTTGGG
Ccl20 F	GCCTCTCGTACATACAGACGC
Ccl20 R	CCAGTTCTGCTTTGGATCAGC
Cd274 F	GCTCCAAAGGACTTGTACGTG
Cd274 R	TGATCTGAAGGGCAGCATTTC
