# Supplementary material for: A FAK Inhibitor Boosts Anti-PD1 Immunotherapy in a Hepatocellular Carcinoma Mouse Model
Source: Front Pharmacol. 2022 Jan 18;12:820446. doi: 10.3389/fphar.2021.820446 (PMC8804348; doi:10.3389/fphar.2021.820446)
Supplement: Supplementary file 4 [file DataSheet1.ZIP]

Archive with 26 entries (21 files):
- WB date/
- WB date/Fig6B.tif
- WB date/mouse  p-FAK/
- WB date/mouse  p-FAK/mouse  p-FAK (2).jpg
- WB date/mouse  p-FAK/mouse  p-FAK (2).tif
- WB date/mouse  p-FAK/mouse  p-FAK (3).jpg
- WB date/mouse  p-FAK/mouse  p-FAK.jpg
- WB date/mouse  p-FAK/mouse  p-FAK.tif
- WB date/mouse FAK/
- WB date/mouse FAK/mouse FAK (2).jpg
- WB date/mouse FAK/mouse FAK (2).tif
- WB date/mouse FAK/mouse FAK (3).jpg
- WB date/mouse FAK/mouse FAK.jpg
- WB date/mouse FAK/mouse FAK.tif
- WB date/mouse PD-L1/
- WB date/mouse PD-L1/mouse PD-L1 (2).jpg
- WB date/mouse PD-L1/mouse PD-L1 (2).tif
- WB date/mouse PD-L1/mouse PD-L1 (3).jpg
- WB date/mouse PD-L1/mouse PD-L1.jpg
- WB date/mouse PD-L1/mouse PD-L1.tif
- WB date/mouse actin/
- WB date/mouse actin/mouse actin (2).jpg
- WB date/mouse actin/mouse actin (2).tif
- WB date/mouse actin/mouse actin (3).jpg
- WB date/mouse actin/mouse actin.jpg
- WB date/mouse actin/mouse actin.tif
