# Supplementary material for: A FAK Inhibitor Boosts Anti-PD1 Immunotherapy in a Hepatocellular Carcinoma Mouse Model
Source: Front Pharmacol. 2022 Jan 18;12:820446. doi: 10.3389/fphar.2021.820446 (PMC8804348; doi:10.3389/fphar.2021.820446)
Supplement: Supplementary file 5 [file DataSheet6.ZIP]

Archive with 9 entries (8 files):
- mouse liver of Combination Group/
- mouse liver of Combination Group/Combination 2.jpg
- mouse liver of Combination Group/Combination 8.jpg
- mouse liver of Combination Group/Combination.jpg
- mouse liver of Combination Group/Combination1.jpg
- mouse liver of Combination Group/Combination3.jpg
- mouse liver of Combination Group/Combination4.jpg
- mouse liver of Combination Group/Combination7.jpg
- mouse liver of Combination Group/Combination8.jpg
