# Supplementary material for: A FAK Inhibitor Boosts Anti-PD1 Immunotherapy in a Hepatocellular Carcinoma Mouse Model
Source: Front Pharmacol. 2022 Jan 18;12:820446. doi: 10.3389/fphar.2021.820446 (PMC8804348; doi:10.3389/fphar.2021.820446)
Supplement: Supplementary file 6 [file DataSheet2.ZIP]

Archive with 9 entries (8 files):
- q-PCR date/
- q-PCR date/Ccl2    2021-06-25 124317_data.xls
- q-PCR date/Ccl2    2021-06-25 145307_data.xls
- q-PCR date/Ccl20 2021-08-28 115023_data.xls
- q-PCR date/Csf1 2021-08-24 121245_data.xls
- q-PCR date/Csf2 2021-08-24 140514_data.xls
- q-PCR date/Cxcl13 2021-08-23 153227_.xls
- q-PCR date/Flt3lg 2021-08-23 153226_data.xls
- q-PCR date/PD-L1 2021-08-30 140726_data.xls
