# Supplementary material for: A FAK Inhibitor Boosts Anti-PD1 Immunotherapy in a Hepatocellular Carcinoma Mouse Model
Source: Front Pharmacol. 2022 Jan 18;12:820446. doi: 10.3389/fphar.2021.820446 (PMC8804348; doi:10.3389/fphar.2021.820446)
Supplement: Supplementary file 6 [file DataSheet2.ZIP › q-PCR date/Ccl2 2021-06-25 124317_data.xls]

## Sheet: Sample Setup
Block Type	96-Well Block (0.2mL)
Calibration Background is expired	Yes
Calibration Background performed on	01-02-2020
Calibration Normalization FAM-ROX is expired	Yes
Calibration Normalization FAM-ROX performed on	01-02-2020
Calibration Normalization VIC-ROX is expired	Yes
Calibration Normalization VIC-ROX performed on	01-02-2020
Calibration Pure Dye FAM is expired	Yes
Calibration Pure Dye FAM performed on	01-02-2020
Calibration Pure Dye NED is expired	Yes
Calibration Pure Dye NED performed on	01-02-2020
Calibration Pure Dye ROX is expired	Yes
Calibration Pure Dye ROX performed on	01-02-2020
Calibration Pure Dye SYBR is expired	Yes
Calibration Pure Dye SYBR performed on	01-02-2020
Calibration Pure Dye TAMRA is expired	Yes
Calibration Pure Dye TAMRA performed on	01-02-2020
Calibration Pure Dye VIC is expired	Yes
Calibration Pure Dye VIC performed on	01-02-2020
Calibration ROI is expired	Yes
Calibration ROI performed on	01-02-2020
Calibration Uniformity is expired	Yes
Calibration Uniformity performed on	01-02-2020
Chemistry	SYBR_GREEN
Date Created	06-25-2021 14:51:50 CST
Experiment Barcode
Experiment Comment
Experiment File Name	D:\DATA\WYH\mFAK 1 2021-06-25 124317.eds
Experiment Name	2021-06-25 124317
Experiment Run End Time	06-25-2021 22:43:01 CST
Experiment Type	Comparative Cт (ΔΔCт)
Instrument Name	287880698
Instrument Serial Number	287880698
Instrument Type	QuantStudio Dx
Passive Reference	ROX
Quantification Cycle Method	Ct
Run Results Valid	No
Signal Smoothing On	true
Stage/ Cycle where Analysis is performed	Stage 2, Step 3
User Name
Well	Well Position	Sample Name	Sample Color	Biogroup Name	Biogroup Color	Target Name	Target Color	Task	Reporter	Quencher	Quantity	Comments
1	A1	Sample 1	RGB(198,113,113)			GAPDH	RGB(255,153,204)	UNKNOWN	SYBR	None
2	A2	Sample 2	RGB(0,245,255)			GAPDH	RGB(255,153,204)	UNKNOWN	SYBR	None
3	A3	Sample 3	RGB(238,220,130)			GAPDH	RGB(255,153,204)	UNKNOWN	SYBR	None
4	A4	Sample 4	RGB(238,238,0)			GAPDH	RGB(255,153,204)	UNKNOWN	SYBR	None
5	A5	Sample 5	RGB(142,142,56)			GAPDH	RGB(255,153,204)	UNKNOWN	SYBR	None
6	A6	Sample 6	RGB(238,44,44)			GAPDH	RGB(255,153,204)	UNKNOWN	SYBR	None
7	A7	Sample 7	RGB(51,161,201)			GAPDH	RGB(255,153,204)	UNKNOWN	SYBR	None
8	A8	Sample 8	RGB(176,23,31)			GAPDH	RGB(255,153,204)	UNKNOWN	SYBR	None
9	A9	Sample 9	RGB(0,0,255)			GAPDH	RGB(255,153,204)	UNKNOWN	SYBR	None
10	A10	Sample 10	RGB(0,139,69)			GAPDH	RGB(255,153,204)	UNKNOWN	SYBR	None
11	A11	Sample 11	RGB(255,127,0)			GAPDH	RGB(255,153,204)	UNKNOWN	SYBR	None
12	A12	Sample 12	RGB(139,137,112)			GAPDH	RGB(255,153,204)	UNKNOWN	SYBR	None
13	B1	Sample 1	RGB(198,113,113)			GAPDH	RGB(255,153,204)	UNKNOWN	SYBR	None
14	B2	Sample 2	RGB(0,245,255)			GAPDH	RGB(255,153,204)	UNKNOWN	SYBR	None
15	B3	Sample 3	RGB(238,220,130)			GAPDH	RGB(255,153,204)	UNKNOWN	SYBR	None
16	B4	Sample 4	RGB(238,238,0)			GAPDH	RGB(255,153,204)	UNKNOWN	SYBR	None
17	B5	Sample 5	RGB(142,142,56)			GAPDH	RGB(255,153,204)	UNKNOWN	SYBR	None
18	B6	Sample 6	RGB(238,44,44)			GAPDH	RGB(255,153,204)	UNKNOWN	SYBR	None
19	B7	Sample 7	RGB(51,161,201)			GAPDH	RGB(255,153,204)	UNKNOWN	SYBR	None
20	B8	Sample 8	RGB(176,23,31)			GAPDH	RGB(255,153,204)	UNKNOWN	SYBR	None
21	B9	Sample 9	RGB(0,0,255)			GAPDH	RGB(255,153,204)	UNKNOWN	SYBR	None
22	B10	Sample 10	RGB(0,139,69)			GAPDH	RGB(255,153,204)	UNKNOWN	SYBR	None
23	B11	Sample 11	RGB(255,127,0)			GAPDH	RGB(255,153,204)	UNKNOWN	SYBR	None
24	B12	Sample 12	RGB(139,137,112)			GAPDH	RGB(255,153,204)	UNKNOWN	SYBR	None
25	C1	Sample 1	RGB(198,113,113)			CCL2	RGB(176,23,31)	UNKNOWN	SYBR	None
26	C2	Sample 2	RGB(0,245,255)			CCL2	RGB(176,23,31)	UNKNOWN	SYBR	None
27	C3	Sample 3	RGB(238,220,130)			CCL2	RGB(176,23,31)	UNKNOWN	SYBR	None
28	C4	Sample 4	RGB(238,238,0)			CCL2	RGB(176,23,31)	UNKNOWN	SYBR	None
29	C5	Sample 5	RGB(142,142,56)			CCL2	RGB(176,23,31)	UNKNOWN	SYBR	None
30	C6	Sample 6	RGB(238,44,44)			CCL2	RGB(176,23,31)	UNKNOWN	SYBR	None
31	C7	Sample 7	RGB(51,161,201)			CCL2	RGB(176,23,31)	UNKNOWN	SYBR	None
32	C8	Sample 8	RGB(176,23,31)			CCL2	RGB(176,23,31)	UNKNOWN	SYBR	None
33	C9	Sample 9	RGB(0,0,255)			CCL2	RGB(176,23,31)	UNKNOWN	SYBR	None
34	C10	Sample 10	RGB(0,139,69)			CCL2	RGB(176,23,31)	UNKNOWN	SYBR	None
35	C11	Sample 11	RGB(255,127,0)			CCL2	RGB(176,23,31)	UNKNOWN	SYBR	None
36	C12	Sample 12	RGB(139,137,112)			CCL2	RGB(176,23,31)	UNKNOWN	SYBR	None
37	D1	Sample 1	RGB(198,113,113)			CCL2	RGB(176,23,31)	UNKNOWN	SYBR	None
38	D2	Sample 2	RGB(0,245,255)			CCL2	RGB(176,23,31)	UNKNOWN	SYBR	None
39	D3	Sample 3	RGB(238,220,130)			CCL2	RGB(176,23,31)	UNKNOWN	SYBR	None
40	D4	Sample 4	RGB(238,238,0)			CCL2	RGB(176,23,31)	UNKNOWN	SYBR	None
41	D5	Sample 5	RGB(142,142,56)			CCL2	RGB(176,23,31)	UNKNOWN	SYBR	None
42	D6	Sample 6	RGB(238,44,44)			CCL2	RGB(176,23,31)	UNKNOWN	SYBR	None
43	D7	Sample 7	RGB(51,161,201)			CCL2	RGB(176,23,31)	UNKNOWN	SYBR	None
44	D8	Sample 8	RGB(176,23,31)			CCL2	RGB(176,23,31)	UNKNOWN	SYBR	None
45	D9	Sample 9	RGB(0,0,255)			CCL2	RGB(176,23,31)	UNKNOWN	SYBR	None
46	D10	Sample 10	RGB(0,139,69)			CCL2	RGB(176,23,31)	UNKNOWN	SYBR	None
47	D11	Sample 11	RGB(255,127,0)			CCL2	RGB(176,23,31)	UNKNOWN	SYBR	None
48	D12	Sample 12	RGB(139,137,112)			CCL2	RGB(176,23,31)	UNKNOWN	SYBR	None
49	E1	Sample 1	RGB(198,113,113)			CX3CL1	RGB(0,0,255)	UNKNOWN	SYBR	None
50	E2	Sample 2	RGB(0,245,255)			CX3CL1	RGB(0,0,255)	UNKNOWN	SYBR	None
51	E3	Sample 3	RGB(238,220,130)			CX3CL1	RGB(0,0,255)	UNKNOWN	SYBR	None
52	E4	Sample 4	RGB(238,238,0)			CX3CL1	RGB(0,0,255)	UNKNOWN	SYBR	None
53	E5	Sample 5	RGB(142,142,56)			CX3CL1	RGB(0,0,255)	UNKNOWN	SYBR	None
54	E6	Sample 6	RGB(238,44,44)			CX3CL1	RGB(0,0,255)	UNKNOWN	SYBR	None
55	E7	Sample 7	RGB(51,161,201)			CX3CL1	RGB(0,0,255)	UNKNOWN	SYBR	None
56	E8	Sample 8	RGB(176,23,31)			CX3CL1	RGB(0,0,255)	UNKNOWN	SYBR	None
57	E9	Sample 9	RGB(0,0,255)			CX3CL1	RGB(0,0,255)	UNKNOWN	SYBR	None
58	E10	Sample 10	RGB(0,139,69)			CX3CL1	RGB(0,0,255)	UNKNOWN	SYBR	None
59	E11	Sample 11	RGB(255,127,0)			CX3CL1	RGB(0,0,255)	UNKNOWN	SYBR	None
60	E12	Sample 12	RGB(139,137,112)			CX3CL1	RGB(0,0,255)	UNKNOWN	SYBR	None
61	F1	Sample 1	RGB(198,113,113)			CX3CL1	RGB(0,0,255)	UNKNOWN	SYBR	None
62	F2	Sample 2	RGB(0,245,255)			CX3CL1	RGB(0,0,255)	UNKNOWN	SYBR	None
63	F3	Sample 3	RGB(238,220,130)			CX3CL1	RGB(0,0,255)	UNKNOWN	SYBR	None
64	F4	Sample 4	RGB(238,238,0)			CX3CL1	RGB(0,0,255)	UNKNOWN	SYBR	None
65	F5	Sample 5	RGB(142,142,56)			CX3CL1	RGB(0,0,255)	UNKNOWN	SYBR	None
66	F6	Sample 6	RGB(238,44,44)			CX3CL1	RGB(0,0,255)	UNKNOWN	SYBR	None
67	F7	Sample 7	RGB(51,161,201)			CX3CL1	RGB(0,0,255)	UNKNOWN	SYBR	None
68	F8	Sample 8	RGB(176,23,31)			CX3CL1	RGB(0,0,255)	UNKNOWN	SYBR	None
69	F9	Sample 9	RGB(0,0,255)			CX3CL1	RGB(0,0,255)	UNKNOWN	SYBR	None
70	F10	Sample 10	RGB(0,139,69)			CX3CL1	RGB(0,0,255)	UNKNOWN	SYBR	None
71	F11	Sample 11	RGB(255,127,0)			CX3CL1	RGB(0,0,255)	UNKNOWN	SYBR	None
72	F12	Sample 12	RGB(139,137,112)			CX3CL1	RGB(0,0,255)	UNKNOWN	SYBR	None
73	G1	Sample 1	RGB(198,113,113)			FLT3LG	RGB(0,139,69)	UNKNOWN	SYBR	None
74	G2	Sample 2	RGB(0,245,255)			FLT3LG	RGB(0,139,69)	UNKNOWN	SYBR	None
75	G3	Sample 3	RGB(238,220,130)			FLT3LG	RGB(0,139,69)	UNKNOWN	SYBR	None
76	G4	Sample 4	RGB(238,238,0)			FLT3LG	RGB(0,139,69)	UNKNOWN	SYBR	None
77	G5	Sample 5	RGB(142,142,56)			FLT3LG	RGB(0,139,69)	UNKNOWN	SYBR	None
78	G6	Sample 6	RGB(238,44,44)			FLT3LG	RGB(0,139,69)	UNKNOWN	SYBR	None
79	G7	Sample 7	RGB(51,161,201)			FLT3LG	RGB(0,139,69)	UNKNOWN	SYBR	None
80	G8	Sample 8	RGB(176,23,31)			FLT3LG	RGB(0,139,69)	UNKNOWN	SYBR	None
81	G9	Sample 9	RGB(0,0,255)			FLT3LG	RGB(0,139,69)	UNKNOWN	SYBR	None
82	G10	Sample 10	RGB(0,139,69)			FLT3LG	RGB(0,139,69)	UNKNOWN	SYBR	None
83	G11	Sample 11	RGB(255,127,0)			FLT3LG	RGB(0,139,69)	UNKNOWN	SYBR	None
84	G12	Sample 12	RGB(139,137,112)			FLT3LG	RGB(0,139,69)	UNKNOWN	SYBR	None
85	H1	Sample 1	RGB(198,113,113)			FLT3LG	RGB(0,139,69)	UNKNOWN	SYBR	None
86	H2	Sample 2	RGB(0,245,255)			FLT3LG	RGB(0,139,69)	UNKNOWN	SYBR	None
87	H3	Sample 3	RGB(238,220,130)			FLT3LG	RGB(0,139,69)	UNKNOWN	SYBR	None
88	H4	Sample 4	RGB(238,238,0)			FLT3LG	RGB(0,139,69)	UNKNOWN	SYBR	None
89	H5	Sample 5	RGB(142,142,56)			FLT3LG	RGB(0,139,69)	UNKNOWN	SYBR	None
90	H6	Sample 6	RGB(238,44,44)			FLT3LG	RGB(0,139,69)	UNKNOWN	SYBR	None
91	H7	Sample 7	RGB(51,161,201)			FLT3LG	RGB(0,139,69)	UNKNOWN	SYBR	None
92	H8	Sample 8	RGB(176,23,31)			FLT3LG	RGB(0,139,69)	UNKNOWN	SYBR	None
93	H9	Sample 9	RGB(0,0,255)			FLT3LG	RGB(0,139,69)	UNKNOWN	SYBR	None
94	H10	Sample 10	RGB(0,139,69)			FLT3LG	RGB(0,139,69)	UNKNOWN	SYBR	None
95	H11	Sample 11	RGB(255,127,0)			FLT3LG	RGB(0,139,69)	UNKNOWN	SYBR	None
96	H12	Sample 12	RGB(139,137,112)			FLT3LG	RGB(0,139,69)	UNKNOWN	SYBR	None

## Sheet: Amplification Data
Block Type	96-Well Block (0.2mL)
Calibration Background is expired	Yes
Calibration Background performed on	01-02-2020
Calibration Normalization FAM-ROX is expired	Yes
Calibration Normalization FAM-ROX performed on	01-02-2020
Calibration Normalization VIC-ROX is expired	Yes
Calibration Normalization VIC-ROX performed on	01-02-2020
Calibration Pure Dye FAM is expired	Yes
Calibration Pure Dye FAM performed on	01-02-2020
Calibration Pure Dye NED is expired	Yes
Calibration Pure Dye NED performed on	01-02-2020
Calibration Pure Dye ROX is expired	Yes
Calibration Pure Dye ROX performed on	01-02-2020
Calibration Pure Dye SYBR is expired	Yes
Calibration Pure Dye SYBR performed on	01-02-2020
Calibration Pure Dye TAMRA is expired	Yes
Calibration Pure Dye TAMRA performed on	01-02-2020
Calibration Pure Dye VIC is expired	Yes
Calibration Pure Dye VIC performed on	01-02-2020
Calibration ROI is expired	Yes
Calibration ROI performed on	01-02-2020
Calibration Uniformity is expired	Yes
Calibration Uniformity performed on	01-02-2020
Chemistry	SYBR_GREEN
Date Created	06-25-2021 14:51:50 CST
Experiment Barcode
Experiment Comment
Experiment File Name	D:\DATA\WYH\mFAK 1 2021-06-25 124317.eds
Experiment Name	2021-06-25 124317
Experiment Run End Time	06-25-2021 22:43:01 CST
Experiment Type	Comparative Cт (ΔΔCт)
Instrument Name	287880698
Instrument Serial Number	287880698
Instrument Type	QuantStudio Dx
Passive Reference	ROX
Quantification Cycle Method	Ct
Run Results Valid	No
Signal Smoothing On	true
Stage/ Cycle where Analysis is performed	Stage 2, Step 3
User Name
Well	Cycle	Target Name	Rn	Delta Rn
1	1	GAPDH	0.061205	-0.00586524
1	2	GAPDH	0.0638708	-0.00455246
1	3	GAPDH	0.0682698	-0.00150648
1	4	GAPDH	0.0813037	0.0101744
1	5	GAPDH	0.0820865	0.0096042
1	6	GAPDH	0.0749682	0.0011328
1	7	GAPDH	0.0665456	-0.0086428
1	8	GAPDH	0.0647545	-0.0117869
1	9	GAPDH	0.0690554	-0.00883902
1	10	GAPDH	0.0798229	0.000575439
1	11	GAPDH	0.0819075	0.00130706
1	12	GAPDH	0.0832283	0.00127484
1	13	GAPDH	0.0829951	-0.000311386
1	14	GAPDH	0.0834197	-0.00123984
1	15	GAPDH	0.0888102	0.00279759
1	16	GAPDH	0.0928257	0.00546012
1	17	GAPDH	0.103002	0.0142835
1	18	GAPDH	0.122953	0.0328816
1	19	GAPDH	0.161446	0.0700214
1	20	GAPDH	0.232267	0.13949
1	21	GAPDH	0.358474	0.264344
1	22	GAPDH	0.566835	0.471351
1	23	GAPDH	0.872458	0.775621
1	24	GAPDH	1.22224	1.12405
1	25	GAPDH	1.53934	1.4398
1	26	GAPDH	1.77001	1.66911
1	27	GAPDH	1.91562	1.81337
1	28	GAPDH	2.00731	1.90371
1	29	GAPDH	2.06544	1.96049
1	30	GAPDH	2.07839	1.97208
1	31	GAPDH	2.10517	1.99751
1	32	GAPDH	2.15093	2.04191
1	33	GAPDH	2.1751	2.06473
1	34	GAPDH	2.18938	2.07766
1	35	GAPDH	2.2064	2.09332
1	36	GAPDH	2.21984	2.10541
1	37	GAPDH	2.23046	2.11468
1	38	GAPDH	2.24293	2.12579
1	39	GAPDH	2.2587	2.14021
1	40	GAPDH	2.26589	2.14606
2	1	GAPDH	0.102111	-0.00527532
2	2	GAPDH	0.103362	-0.00532068
2	3	GAPDH	0.106306	-0.00367158
2	4	GAPDH	0.116427	0.00515357
2	5	GAPDH	0.119611	0.0070417
2	6	GAPDH	0.117823	0.00395787
2	7	GAPDH	0.110954	-0.00420628
2	8	GAPDH	0.107242	-0.00921417
2	9	GAPDH	0.109225	-0.00852665
2	10	GAPDH	0.120341	0.00129325
2	11	GAPDH	0.124118	0.00377467
2	12	GAPDH	0.123889	0.0022494
2	13	GAPDH	0.123648	0.000713359
2	14	GAPDH	0.125132	0.000901434
2	15	GAPDH	0.12606	0.000533434
2	16	GAPDH	0.131329	0.00450668
2	17	GAPDH	0.140529	0.012411
2	18	GAPDH	0.16025	0.0308363
2	19	GAPDH	0.194544	0.063835
2	20	GAPDH	0.257204	0.125199
2	21	GAPDH	0.378605	0.245304
2	22	GAPDH	0.581884	0.447288
2	23	GAPDH	0.891071	0.755179
2	24	GAPDH	1.28299	1.14581
2	25	GAPDH	1.66701	1.52853
2	26	GAPDH	1.96957	1.82979
2	27	GAPDH	2.16567	2.0246
2	28	GAPDH	2.27776	2.13539
2	29	GAPDH	2.34902	2.20535
2	30	GAPDH	2.36585	2.22089
2	31	GAPDH	2.39591	2.24965
2	32	GAPDH	2.43874	2.29119
2	33	GAPDH	2.46651	2.31766
2	34	GAPDH	2.48305	2.33291
2	35	GAPDH	2.49405	2.34261
2	36	GAPDH	2.50752	2.35478
2	37	GAPDH	2.52135	2.36732
2	38	GAPDH	2.52917	2.37384
2	39	GAPDH	2.52771	2.37109
2	40	GAPDH	2.52773	2.36981
3	1	GAPDH	0.776075	-0.0084557
3	2	GAPDH	0.778927	-0.00719888
3	3	GAPDH	0.783866	-0.00385387
3	4	GAPDH	0.798069	0.00875524
3	5	GAPDH	0.801909	0.0110004
3	6	GAPDH	0.798333	0.00583055
3	7	GAPDH	0.784147	-0.00995021
3	8	GAPDH	0.780455	-0.0152367
3	9	GAPDH	0.784592	-0.0126941
3	10	GAPDH	0.801741	0.00286054
3	11	GAPDH	0.807614	0.00713883
3	12	GAPDH	0.8038	0.00173114
3	13	GAPDH	0.803296	-0.000367253
3	14	GAPDH	0.807824	0.00256642
3	15	GAPDH	0.809071	0.00221904
3	16	GAPDH	0.816135	0.00768788
3	17	GAPDH	0.825905	0.0158636
3	18	GAPDH	0.844984	0.0333485
3	19	GAPDH	0.876517	0.0632874
3	20	GAPDH	0.942654	0.12783
3	21	GAPDH	1.06456	0.248137
3	22	GAPDH	1.26874	0.450727
3	23	GAPDH	1.57128	0.751677
3	24	GAPDH	1.94957	1.12837
3	25	GAPDH	2.31726	1.49447
3	26	GAPDH	2.60218	1.77779
3	27	GAPDH	2.79188	1.9659
3	28	GAPDH	2.89428	2.0667
3	29	GAPDH	2.95271	2.12354
3	30	GAPDH	2.96949	2.13873
3	31	GAPDH	2.99784	2.16548
3	32	GAPDH	3.03674	2.20278
3	33	GAPDH	3.05519	2.21964
3	34	GAPDH	3.0807	2.24355
3	35	GAPDH	3.09132	2.25258
3	36	GAPDH	3.09577	2.25543
3	37	GAPDH	3.1046	2.26267
3	38	GAPDH	3.10764	2.26412
3	39	GAPDH	3.11247	2.26735
3	40	GAPDH	3.11901	2.2723
4	1	GAPDH	0.139842	-0.00558881
4	2	GAPDH	0.14162	-0.00518877
4	3	GAPDH	0.14456	-0.0036259
4	4	GAPDH	0.154056	0.0044925
4	5	GAPDH	0.158102	0.00716021
4	6	GAPDH	0.156496	0.00417638
4	7	GAPDH	0.150226	-0.00347125
4	8	GAPDH	0.148111	-0.00696409
4	9	GAPDH	0.149922	-0.00653039
4	10	GAPDH	0.158684	0.000854021
4	11	GAPDH	0.160469	0.0012606
4	12	GAPDH	0.160357	-0.00022921
4	13	GAPDH	0.16035	-0.00161375
4	14	GAPDH	0.162573	-0.000768264
4	15	GAPDH	0.165954	0.00123469
4	16	GAPDH	0.170121	0.00402444
4	17	GAPDH	0.178211	0.0107361
4	18	GAPDH	0.196568	0.0277157
4	19	GAPDH	0.230987	0.0607564
4	20	GAPDH	0.295309	0.123701
4	21	GAPDH	0.415749	0.242763
4	22	GAPDH	0.616872	0.442509
4	23	GAPDH	0.924987	0.749246
4	24	GAPDH	1.31714	1.14002
4	25	GAPDH	1.70397	1.52547
4	26	GAPDH	2.00339	1.82351
4	27	GAPDH	2.19832	2.01707
4	28	GAPDH	2.31371	2.13108
4	29	GAPDH	2.38957	2.20556
4	30	GAPDH	2.40742	2.22203
4	31	GAPDH	2.43934	2.25258
4	32	GAPDH	2.48258	2.29444
4	33	GAPDH	2.50543	2.31592
4	34	GAPDH	2.51665	2.32576
4	35	GAPDH	2.5318	2.33953
4	36	GAPDH	2.54759	2.35394
4	37	GAPDH	2.55629	2.36126
4	38	GAPDH	2.56353	2.36713
4	39	GAPDH	2.57451	2.37673
4	40	GAPDH	2.58434	2.38518
5	1	GAPDH	0.169001	-0.00221236
5	2	GAPDH	0.17138	-0.00142732
5	3	GAPDH	0.174324	-7.74579e-05
5	4	GAPDH	0.182127	0.00613141
5	5	GAPDH	0.183764	0.00617383
5	6	GAPDH	0.183247	0.00406268
5	7	GAPDH	0.177787	-0.00299067
5	8	GAPDH	0.172729	-0.0096432
5	9	GAPDH	0.174336	-0.00963054
5	10	GAPDH	0.185276	-0.000284724
5	11	GAPDH	0.188028	0.000873646
5	12	GAPDH	0.186864	-0.00188486
5	13	GAPDH	0.187315	-0.00302794
5	14	GAPDH	0.19257	0.00063375
5	15	GAPDH	0.196593	0.00306241
5	16	GAPDH	0.201727	0.00660166
5	17	GAPDH	0.212811	0.0160922
5	18	GAPDH	0.235122	0.0368091
5	19	GAPDH	0.279413	0.0795057
5	20	GAPDH	0.36231	0.160809
5	21	GAPDH	0.510074	0.306978
5	22	GAPDH	0.750682	0.545993
5	23	GAPDH	1.0964	0.890119
5	24	GAPDH	1.49545	1.28757
5	25	GAPDH	1.85791	1.64843
5	26	GAPDH	2.11512	1.90405
5	27	GAPDH	2.27613	2.06347
5	28	GAPDH	2.36916	2.15491
5	29	GAPDH	2.43649	2.22064
5	30	GAPDH	2.45521	2.23777
5	31	GAPDH	2.48348	2.26444
5	32	GAPDH	2.52219	2.30156
5	33	GAPDH	2.54635	2.32413
5	34	GAPDH	2.56729	2.34347
5	35	GAPDH	2.58364	2.35823
5	36	GAPDH	2.596	2.369
5	37	GAPDH	2.60761	2.37901
5	38	GAPDH	2.61793	2.38774
5	39	GAPDH	2.6321	2.40031
5	40	GAPDH	2.63675	2.40336
6	1	GAPDH	0.504726	-0.013181
6	2	GAPDH	0.522654	-0.0115988
6	3	GAPDH	0.538945	-0.0116531
6	4	GAPDH	0.564764	-0.00218069
6	5	GAPDH	0.58567	0.00237976
6	6	GAPDH	0.606076	0.00644025
6	7	GAPDH	0.626102	0.0101199
6	8	GAPDH	0.630403	-0.00192535
6	9	GAPDH	0.640264	-0.00840982
6	10	GAPDH	0.669031	0.0040113
6	11	GAPDH	0.688893	0.00752724
6	12	GAPDH	0.7003	0.00258833
6	13	GAPDH	0.714575	0.000517047
6	14	GAPDH	0.730349	-5.43389e-05
6	15	GAPDH	0.743521	-0.0032289
6	16	GAPDH	0.756964	-0.00613166
6	17	GAPDH	0.774057	-0.00538418
6	18	GAPDH	0.801913	0.00612511
6	19	GAPDH	0.840844	0.0287105
6	20	GAPDH	0.905223	0.0767435
6	21	GAPDH	1.01406	0.169235
6	22	GAPDH	1.19536	0.334193
6	23	GAPDH	1.46935	0.591831
6	24	GAPDH	1.80687	0.913004
6	25	GAPDH	2.13349	1.22328
6	26	GAPDH	2.38474	1.45819
6	27	GAPDH	2.5417	1.5988
6	28	GAPDH	2.64344	1.6842
6	29	GAPDH	2.6993	1.72371
6	30	GAPDH	2.7183	1.72637
6	31	GAPDH	2.75095	1.74267
6	32	GAPDH	2.78728	1.76265
6	33	GAPDH	2.81335	1.77237
6	34	GAPDH	2.83608	1.77876
6	35	GAPDH	2.84719	1.77352
6	36	GAPDH	2.85693	1.76691
6	37	GAPDH	2.8669	1.76054
6	38	GAPDH	2.87843	1.75573
6	39	GAPDH	2.88238	1.74333
6	40	GAPDH	2.88929	1.73389
7	1	GAPDH	0.126065	-0.00621961
7	2	GAPDH	0.128599	-0.00427566
7	3	GAPDH	0.13141	-0.0020553
7	4	GAPDH	0.138517	0.00446061
7	5	GAPDH	0.139869	0.00522183
7	6	GAPDH	0.138108	0.0028708
7	7	GAPDH	0.132201	-0.00362679
7	8	GAPDH	0.129081	-0.00733827
7	9	GAPDH	0.130145	-0.00686485
7	10	GAPDH	0.137712	0.000111807
7	11	GAPDH	0.140618	0.00242696
7	12	GAPDH	0.140441	0.00166007
7	13	GAPDH	0.140104	0.000732436
7	14	GAPDH	0.142363	0.00240069
7	15	GAPDH	0.148799	0.00824543
7	16	GAPDH	0.158236	0.0170922
7	17	GAPDH	0.177763	0.0360289
7	18	GAPDH	0.214634	0.0723083
7	19	GAPDH	0.280708	0.137793
7	20	GAPDH	0.403801	0.260294
7	21	GAPDH	0.615375	0.471277
7	22	GAPDH	0.937213	0.792526
7	23	GAPDH	1.34578	1.2005
7	24	GAPDH	1.74837	1.6025
7	25	GAPDH	2.06063	1.91417
7	26	GAPDH	2.25488	2.10783
7	27	GAPDH	2.37777	2.23013
7	28	GAPDH	2.45469	2.30646
7	29	GAPDH	2.49673	2.34791
7	30	GAPDH	2.509	2.35959
7	31	GAPDH	2.53802	2.38802
7	32	GAPDH	2.57354	2.42294
7	33	GAPDH	2.59078	2.4396
7	34	GAPDH	2.60809	2.45632
7	35	GAPDH	2.61915	2.46678
7	36	GAPDH	2.62918	2.47622
7	37	GAPDH	2.64086	2.48731
7	38	GAPDH	2.64843	2.49429
7	39	GAPDH	2.65562	2.50089
7	40	GAPDH	2.66674	2.51142
8	1	GAPDH	0.129684	-0.00428901
8	2	GAPDH	0.131639	-0.00355145
8	3	GAPDH	0.134502	-0.00190528
8	4	GAPDH	0.142785	0.00516036
8	5	GAPDH	0.144688	0.0058463
8	6	GAPDH	0.144281	0.0042231
8	7	GAPDH	0.139025	-0.00225081
8	8	GAPDH	0.134823	-0.0076694
8	9	GAPDH	0.13599	-0.0077198
8	10	GAPDH	0.144652	-0.000274195
8	11	GAPDH	0.146337	0.000193684
8	12	GAPDH	0.147391	3.03953e-05
8	13	GAPDH	0.14826	-0.000317981
8	14	GAPDH	0.14866	-0.0011343
8	15	GAPDH	0.150989	-2.28377e-05
8	16	GAPDH	0.153825	0.00159632
8	17	GAPDH	0.15769	0.00424443
8	18	GAPDH	0.166732	0.0120694
8	19	GAPDH	0.186216	0.030336
8	20	GAPDH	0.223733	0.0666365
8	21	GAPDH	0.294134	0.13582
8	22	GAPDH	0.424927	0.265396
8	23	GAPDH	0.645	0.484252
8	24	GAPDH	0.975449	0.813484
8	25	GAPDH	1.38133	1.21815
8	26	GAPDH	1.77711	1.61271
8	27	GAPDH	2.08085	1.91524
8	28	GAPDH	2.26781	2.10098
8	29	GAPDH	2.38274	2.21469
8	30	GAPDH	2.41348	2.24421
8	31	GAPDH	2.4531	2.28262
8	32	GAPDH	2.50139	2.32968
8	33	GAPDH	2.52696	2.35404
8	34	GAPDH	2.55002	2.37589
8	35	GAPDH	2.57074	2.39539
8	36	GAPDH	2.58624	2.40967
8	37	GAPDH	2.60055	2.42276
8	38	GAPDH	2.61409	2.43508
8	39	GAPDH	2.6229	2.44268
8	40	GAPDH	2.63064	2.4492
9	1	GAPDH	0.313082	-0.00439831
9	2	GAPDH	0.313696	-0.00274052
9	3	GAPDH	0.315132	-0.000260152
9	4	GAPDH	0.317268	0.00291917
9	5	GAPDH	0.307357	-0.00594677
9	6	GAPDH	0.306507	-0.00575278
9	7	GAPDH	0.31161	0.000394377
9	8	GAPDH	0.311109	0.000936938
9	9	GAPDH	0.312711	0.00358354
9	10	GAPDH	0.319772	0.0116883
9	11	GAPDH	0.311638	0.0045986
9	12	GAPDH	0.301814	-0.00418094
9	13	GAPDH	0.29995	-0.00500092
9	14	GAPDH	0.300655	-0.00325237
9	15	GAPDH	0.303136	0.000273013
9	16	GAPDH	0.310311	0.00849247
9	17	GAPDH	0.327672	0.0268974
9	18	GAPDH	0.368785	0.0690547
9	19	GAPDH	0.442166	0.14348
9	20	GAPDH	0.57277	0.275128
9	21	GAPDH	0.793176	0.496577
9	22	GAPDH	1.12351	0.82796
9	23	GAPDH	1.52547	1.23096
9	24	GAPDH	1.90234	1.60888
9	25	GAPDH	2.17411	1.88169
9	26	GAPDH	2.33666	2.04528
9	27	GAPDH	2.44599	2.15566
9	28	GAPDH	2.51377	2.22448
9	29	GAPDH	2.55527	2.26702
9	30	GAPDH	2.56878	2.28158
9	31	GAPDH	2.58738	2.30122
9	32	GAPDH	2.61681	2.3317
9	33	GAPDH	2.64341	2.35934
9	34	GAPDH	2.65335	2.37033
9	35	GAPDH	2.66396	2.38198
9	36	GAPDH	2.67271	2.39177
9	37	GAPDH	2.6808	2.40091
9	38	GAPDH	2.68511	2.40627
9	39	GAPDH	2.69806	2.42026
9	40	GAPDH	2.70688	2.43012
10	1	GAPDH	0.158914	-0.00913812
10	2	GAPDH	0.160522	-0.0099202
10	3	GAPDH	0.165061	-0.00777037
10	4	GAPDH	0.18029	0.00506887
10	5	GAPDH	0.18517	0.00756013
10	6	GAPDH	0.189966	0.00996639
10	7	GAPDH	0.181759	-0.000629565
10	8	GAPDH	0.174922	-0.00985587
10	9	GAPDH	0.176721	-0.0104469
10	10	GAPDH	0.189975	0.000417989
10	11	GAPDH	0.194508	0.00256186
10	12	GAPDH	0.193917	-0.000418997
10	13	GAPDH	0.19458	-0.00214562
10	14	GAPDH	0.201223	0.002108
10	15	GAPDH	0.205088	0.0035841
10	16	GAPDH	0.216638	0.0127447
10	17	GAPDH	0.238431	0.0321479
10	18	GAPDH	0.277205	0.0685331
10	19	GAPDH	0.350993	0.139931
10	20	GAPDH	0.476614	0.263163
10	21	GAPDH	0.69325	0.47741
10	22	GAPDH	1.01533	0.797102
10	23	GAPDH	1.42858	1.20796
10	24	GAPDH	1.82953	1.60652
10	25	GAPDH	2.12897	1.90357
10	26	GAPDH	2.31942	2.09163
10	27	GAPDH	2.44044	2.21027
10	28	GAPDH	2.51406	2.28149
10	29	GAPDH	2.55501	2.32005
10	30	GAPDH	2.5669	2.32955
10	31	GAPDH	2.59414	2.3544
10	32	GAPDH	2.62872	2.3866
10	33	GAPDH	2.64918	2.40466
10	34	GAPDH	2.66233	2.41543
10	35	GAPDH	2.67464	2.42534
10	36	GAPDH	2.68871	2.43703
10	37	GAPDH	2.69133	2.43726
10	38	GAPDH	2.69832	2.44186
10	39	GAPDH	2.71267	2.45382
10	40	GAPDH	2.71848	2.45724
11	1	GAPDH	0.142626	-0.00365722
11	2	GAPDH	0.144558	-0.00323852
11	3	GAPDH	0.147206	-0.00210222
11	4	GAPDH	0.155135	0.00431426
11	5	GAPDH	0.158793	0.00645963
11	6	GAPDH	0.158024	0.00417784
11	7	GAPDH	0.152723	-0.00263508
11	8	GAPDH	0.148361	-0.00850991
11	9	GAPDH	0.149822	-0.0085617
11	10	GAPDH	0.159228	-0.000667453
11	11	GAPDH	0.161254	-0.000154215
11	12	GAPDH	0.164219	0.00129847
11	13	GAPDH	0.165705	0.00127149
11	14	GAPDH	0.171055	0.00510889
11	15	GAPDH	0.178317	0.0108591
11	16	GAPDH	0.193302	0.0243311
11	17	GAPDH	0.220861	0.0503779
11	18	GAPDH	0.276251	0.104255
11	19	GAPDH	0.378376	0.204868
11	20	GAPDH	0.554771	0.379751
11	21	GAPDH	0.831851	0.655318
11	22	GAPDH	1.19332	1.01528
11	23	GAPDH	1.57085	1.39129
11	24	GAPDH	1.88157	1.7005
11	25	GAPDH	2.07896	1.89638
11	26	GAPDH	2.19182	2.00773
11	27	GAPDH	2.27144	2.08583
11	28	GAPDH	2.32819	2.14107
11	29	GAPDH	2.35951	2.17088
11	30	GAPDH	2.37188	2.18174
11	31	GAPDH	2.39077	2.19912
11	32	GAPDH	2.41612	2.22295
11	33	GAPDH	2.43506	2.24038
11	34	GAPDH	2.45099	2.25479
11	35	GAPDH	2.47055	2.27284
11	36	GAPDH	2.47933	2.28011
11	37	GAPDH	2.48151	2.28078
11	38	GAPDH	2.48532	2.28307
11	39	GAPDH	2.49917	2.29541
11	40	GAPDH	2.50988	2.30461
12	1	GAPDH	0.188318	-0.00622821
12	2	GAPDH	0.191534	-0.00451171
12	3	GAPDH	0.195436	-0.00210985
12	4	GAPDH	0.205393	0.0063472
12	5	GAPDH	0.20703	0.00648429
12	6	GAPDH	0.20562	0.00357438
12	7	GAPDH	0.199767	-0.00377899
12	8	GAPDH	0.195198	-0.00984786
12	9	GAPDH	0.196658	-0.00988775
12	10	GAPDH	0.207141	-0.000904236
12	11	GAPDH	0.211802	0.00225627
12	12	GAPDH	0.212596	0.00155029
12	13	GAPDH	0.214054	0.00150902
12	14	GAPDH	0.218853	0.00480723
12	15	GAPDH	0.228016	0.0124706
12	16	GAPDH	0.241686	0.0246404
12	17	GAPDH	0.269204	0.0506587
12	18	GAPDH	0.323217	0.103172
12	19	GAPDH	0.424769	0.203223
12	20	GAPDH	0.603133	0.380087
12	21	GAPDH	0.881064	0.656519
12	22	GAPDH	1.24695	1.02091
12	23	GAPDH	1.63592	1.40838
12	24	GAPDH	1.95335	1.7243
12	25	GAPDH	2.15788	1.92733
12	26	GAPDH	2.27723	2.04518
12	27	GAPDH	2.36725	2.13371
12	28	GAPDH	2.41847	2.18342
12	29	GAPDH	2.44711	2.21056
12	30	GAPDH	2.45993	2.22188
12	31	GAPDH	2.48064	2.2411
12	32	GAPDH	2.51155	2.27051
12	33	GAPDH	2.53042	2.28788
12	34	GAPDH	2.53838	2.29433
12	35	GAPDH	2.55075	2.30521
12	36	GAPDH	2.56376	2.31671
12	37	GAPDH	2.5723	2.32376
12	38	GAPDH	2.57939	2.32935
12	39	GAPDH	2.58669	2.33515
12	40	GAPDH	2.59079	2.33774
13	1	GAPDH	0.158094	-0.00395113
13	2	GAPDH	0.160276	-0.00281077
13	3	GAPDH	0.16318	-0.000947221
13	4	GAPDH	0.171019	0.00585034
13	5	GAPDH	0.172234	0.00602439
13	6	GAPDH	0.169847	0.00259722
13	7	GAPDH	0.163907	-0.00438388
13	8	GAPDH	0.162413	-0.00691953
13	9	GAPDH	0.163855	-0.00651761
13	10	GAPDH	0.170183	-0.00123133
13	11	GAPDH	0.172613	0.000158391
13	12	GAPDH	0.172748	-0.000747773
13	13	GAPDH	0.173152	-0.00138522
13	14	GAPDH	0.176481	0.000903631
13	15	GAPDH	0.178858	0.00223932
13	16	GAPDH	0.182019	0.00435928
13	17	GAPDH	0.19303	0.0143298
13	18	GAPDH	0.211524	0.0317828
13	19	GAPDH	0.247849	0.0670664
13	20	GAPDH	0.317188	0.135365
13	21	GAPDH	0.444955	0.26209
13	22	GAPDH	0.664128	0.480222
13	23	GAPDH	0.988873	0.803926
13	24	GAPDH	1.40146	1.21547
13	25	GAPDH	1.80854	1.62151
13	26	GAPDH	2.12081	1.93274
13	27	GAPDH	2.32159	2.13248
13	28	GAPDH	2.43914	2.24899
13	29	GAPDH	2.50866	2.31747
13	30	GAPDH	2.53342	2.34118
13	31	GAPDH	2.56485	2.37158
13	32	GAPDH	2.60427	2.40996
13	33	GAPDH	2.62639	2.43103
13	34	GAPDH	2.64522	2.44882
13	35	GAPDH	2.6648	2.46737
13	36	GAPDH	2.67756	2.47908
13	37	GAPDH	2.68719	2.48767
13	38	GAPDH	2.69801	2.49745
13	39	GAPDH	2.70368	2.50208
13	40	GAPDH	2.70942	2.50678
14	1	GAPDH	0.0864468	-0.0106687
14	2	GAPDH	0.0862427	-0.0116311
14	3	GAPDH	0.0883641	-0.010268
14	4	GAPDH	0.0979455	-0.00144486
14	5	GAPDH	0.103974	0.00382542
14	6	GAPDH	0.106715	0.00580763
14	7	GAPDH	0.104357	0.00269167
14	8	GAPDH	0.102017	-0.000405999
14	9	GAPDH	0.103161	-2.03235e-05
14	10	GAPDH	0.109675	0.00573483
14	11	GAPDH	0.106948	0.00224938
14	12	GAPDH	0.1052	-0.000257101
14	13	GAPDH	0.104458	-0.00175671
14	14	GAPDH	0.103603	-0.00337003
14	15	GAPDH	0.104946	-0.00278592
14	16	GAPDH	0.112945	0.00445483
14	17	GAPDH	0.123883	0.0146354
14	18	GAPDH	0.140409	0.0304029
14	19	GAPDH	0.174345	0.0635805
14	20	GAPDH	0.241852	0.130329
14	21	GAPDH	0.371528	0.259247
14	22	GAPDH	0.584544	0.471504
14	23	GAPDH	0.900125	0.786327
14	24	GAPDH	1.2875	1.17294
14	25	GAPDH	1.66101	1.5457
14	26	GAPDH	1.94185	1.82578
14	27	GAPDH	2.12313	2.0063
14	28	GAPDH	2.22641	2.10882
14	29	GAPDH	2.29403	2.17569
14	30	GAPDH	2.31172	2.19261
14	31	GAPDH	2.34169	2.22183
14	32	GAPDH	2.3828	2.26218
14	33	GAPDH	2.41096	2.28958
14	34	GAPDH	2.42505	2.30291
14	35	GAPDH	2.43902	2.31612
14	36	GAPDH	2.44942	2.32577
14	37	GAPDH	2.46061	2.33619
14	38	GAPDH	2.47089	2.34572
14	39	GAPDH	2.47875	2.35282
14	40	GAPDH	2.48547	2.35878
15	1	GAPDH	0.129196	-0.00476255
15	2	GAPDH	0.132889	-0.00227301
15	3	GAPDH	0.135878	-0.000488372
15	4	GAPDH	0.141877	0.00430772
15	5	GAPDH	0.143999	0.00522551
15	6	GAPDH	0.144695	0.00471799
15	7	GAPDH	0.138241	-0.00294017
15	8	GAPDH	0.136606	-0.00577894
15	9	GAPDH	0.138329	-0.00525976
15	10	GAPDH	0.142219	-0.00257315
15	11	GAPDH	0.142611	-0.00338492
15	12	GAPDH	0.144707	-0.00249327
15	13	GAPDH	0.147066	-0.00133798
15	14	GAPDH	0.150571	0.000963801
15	15	GAPDH	0.154741	0.00393006
15	16	GAPDH	0.157127	0.00511149
15	17	GAPDH	0.166417	0.0131982
15	18	GAPDH	0.183876	0.0294532
15	19	GAPDH	0.21728	0.0616534
15	20	GAPDH	0.285138	0.128307
15	21	GAPDH	0.406945	0.248911
15	22	GAPDH	0.618198	0.45896
15	23	GAPDH	0.936981	0.77654
15	24	GAPDH	1.33676	1.17511
15	25	GAPDH	1.72952	1.56667
15	26	GAPDH	2.03452	1.87047
15	27	GAPDH	2.23562	2.07036
15	28	GAPDH	2.35569	2.18923
15	29	GAPDH	2.43049	2.26283
15	30	GAPDH	2.44802	2.27915
15	31	GAPDH	2.47711	2.30704
15	32	GAPDH	2.50985	2.33858
15	33	GAPDH	2.53588	2.3634
15	34	GAPDH	2.55553	2.38184
15	35	GAPDH	2.57496	2.40008
15	36	GAPDH	2.58959	2.41349
15	37	GAPDH	2.60494	2.42765
15	38	GAPDH	2.61096	2.43246
15	39	GAPDH	2.61527	2.43557
15	40	GAPDH	2.61713	2.43623
16	1	GAPDH	0.093533	-0.00414061
16	2	GAPDH	0.0966161	-0.00236371
16	3	GAPDH	0.0994003	-0.000885817
16	4	GAPDH	0.105831	0.00423839
16	5	GAPDH	0.10836	0.00546145
16	6	GAPDH	0.107332	0.00312698
16	7	GAPDH	0.102127	-0.00338446
16	8	GAPDH	0.100331	-0.00648666
16	9	GAPDH	0.101917	-0.00620644
16	10	GAPDH	0.109651	0.000220912
16	11	GAPDH	0.110841	0.000104846
16	12	GAPDH	0.110641	-0.00140127
16	13	GAPDH	0.111944	-0.00140431
16	14	GAPDH	0.114787	0.000131667
16	15	GAPDH	0.118774	0.00281262
16	16	GAPDH	0.120939	0.00367209
16	17	GAPDH	0.12999	0.0114162
16	18	GAPDH	0.147798	0.0279178
16	19	GAPDH	0.181394	0.0602077
16	20	GAPDH	0.247472	0.124979
16	21	GAPDH	0.368353	0.244554
16	22	GAPDH	0.577332	0.452227
16	23	GAPDH	0.898129	0.771718
16	24	GAPDH	1.30509	1.17737
16	25	GAPDH	1.71447	1.58545
16	26	GAPDH	2.03538	1.90505
16	27	GAPDH	2.24588	2.11425
16	28	GAPDH	2.36481	2.23187
16	29	GAPDH	2.43998	2.30573
16	30	GAPDH	2.4586	2.32305
16	31	GAPDH	2.49202	2.35516
16	32	GAPDH	2.53215	2.39398
16	33	GAPDH	2.55837	2.4189
16	34	GAPDH	2.57703	2.43625
16	35	GAPDH	2.59323	2.45114
16	36	GAPDH	2.61088	2.46749
16	37	GAPDH	2.61902	2.47432
16	38	GAPDH	2.62987	2.48387
16	39	GAPDH	2.64175	2.49443
16	40	GAPDH	2.64554	2.49692
17	1	GAPDH	0.0983388	-0.00215104
17	2	GAPDH	0.0991726	-0.00283054
17	3	GAPDH	0.101296	-0.00222061
17	4	GAPDH	0.109217	0.00418714
17	5	GAPDH	0.113452	0.00690818
17	6	GAPDH	0.113054	0.00499699
17	7	GAPDH	0.105454	-0.00411562
17	8	GAPDH	0.103472	-0.00761121
17	9	GAPDH	0.106658	-0.00593899
17	10	GAPDH	0.114673	0.000562898
17	11	GAPDH	0.115699	7.50816e-05
17	12	GAPDH	0.115405	-0.00173208
17	13	GAPDH	0.116731	-0.0019194
17	14	GAPDH	0.119484	-0.000679692
17	15	GAPDH	0.124136	0.0024587
17	16	GAPDH	0.128219	0.00502861
17	17	GAPDH	0.140918	0.0162136
17	18	GAPDH	0.166468	0.0402507
17	19	GAPDH	0.21595	0.0882189
17	20	GAPDH	0.303779	0.174535
17	21	GAPDH	0.46327	0.332513
17	22	GAPDH	0.725011	0.592741
17	23	GAPDH	1.09965	0.965862
17	24	GAPDH	1.52728	1.39198
17	25	GAPDH	1.9077	1.77089
17	26	GAPDH	2.17837	2.04005
17	27	GAPDH	2.34469	2.20485
17	28	GAPDH	2.44309	2.30174
17	29	GAPDH	2.49941	2.35654
17	30	GAPDH	2.50904	2.36466
17	31	GAPDH	2.53221	2.38632
17	32	GAPDH	2.5687	2.4213
17	33	GAPDH	2.58803	2.43911
17	34	GAPDH	2.60411	2.45368
17	35	GAPDH	2.622	2.47005
17	36	GAPDH	2.63947	2.48601
17	37	GAPDH	2.64815	2.49318
17	38	GAPDH	2.65559	2.4991
17	39	GAPDH	2.66231	2.50431
17	40	GAPDH	2.67233	2.51282
18	1	GAPDH	0.0817635	-0.00322321
18	2	GAPDH	0.0829502	-0.00320435
18	3	GAPDH	0.0850708	-0.00225158
18	4	GAPDH	0.0924478	0.00395759
18	5	GAPDH	0.0962582	0.00660014
18	6	GAPDH	0.0947798	0.00395391
18	7	GAPDH	0.0888257	-0.00316805
18	8	GAPDH	0.0858722	-0.00728943
18	9	GAPDH	0.0872491	-0.00708033
18	10	GAPDH	0.0954621	-3.52003e-05
18	11	GAPDH	0.0983127	0.00164757
18	12	GAPDH	0.0980611	0.000228213
18	13	GAPDH	0.0981617	-0.000839106
18	14	GAPDH	0.0995304	-0.000638217
18	15	GAPDH	0.10222	0.000883242
18	16	GAPDH	0.106536	0.00403125
18	17	GAPDH	0.115599	0.0119265
18	18	GAPDH	0.134152	0.0293124
18	19	GAPDH	0.165121	0.0591137
18	20	GAPDH	0.228918	0.121742
18	21	GAPDH	0.347199	0.238855
18	22	GAPDH	0.551095	0.441584
18	23	GAPDH	0.868787	0.758108
18	24	GAPDH	1.28123	1.16939
18	25	GAPDH	1.70506	1.59204
18	26	GAPDH	2.04378	1.9296
18	27	GAPDH	2.26835	2.153
18	28	GAPDH	2.39314	2.27662
18	29	GAPDH	2.46941	2.35172
18	30	GAPDH	2.49148	2.37262
18	31	GAPDH	2.5251	2.40507
18	32	GAPDH	2.56283	2.44164
18	33	GAPDH	2.58601	2.46365
18	34	GAPDH	2.60527	2.48174
18	35	GAPDH	2.61972	2.49503
18	36	GAPDH	2.63479	2.50893
18	37	GAPDH	2.64812	2.52109
18	38	GAPDH	2.65678	2.52858
18	39	GAPDH	2.66232	2.53295
18	40	GAPDH	2.66688	2.53635
19	1	GAPDH	0.109399	-0.00161394
19	2	GAPDH	0.110038	-0.00244159
19	3	GAPDH	0.112081	-0.00186427
19	4	GAPDH	0.11963	0.00421937
19	5	GAPDH	0.122236	0.00535911
19	6	GAPDH	0.121238	0.00289558
19	7	GAPDH	0.116702	-0.00310682
19	8	GAPDH	0.114779	-0.00649542
19	9	GAPDH	0.116294	-0.00644686
19	10	GAPDH	0.124144	-6.2544e-05
19	11	GAPDH	0.126827	0.00115459
19	12	GAPDH	0.127243	0.000105038
19	13	GAPDH	0.128575	-2.91644e-05
19	14	GAPDH	0.130818	0.000748078
19	15	GAPDH	0.135059	0.00352331
19	16	GAPDH	0.144118	0.0111158
19	17	GAPDH	0.161865	0.0273972
19	18	GAPDH	0.194986	0.0590525
19	19	GAPDH	0.256581	0.119181
19	20	GAPDH	0.371805	0.23294
19	21	GAPDH	0.570028	0.429697
19	22	GAPDH	0.871775	0.729978
19	23	GAPDH	1.26409	1.12083
19	24	GAPDH	1.66106	1.51633
19	25	GAPDH	1.96837	1.82217
19	26	GAPDH	2.16485	2.01719
19	27	GAPDH	2.28756	2.13844
19	28	GAPDH	2.36218	2.21159
19	29	GAPDH	2.41022	2.25816
19	30	GAPDH	2.42531	2.27178
19	31	GAPDH	2.45526	2.30027
19	32	GAPDH	2.48559	2.32914
19	33	GAPDH	2.50952	2.3516
19	34	GAPDH	2.5232	2.36381
19	35	GAPDH	2.53734	2.37648
19	36	GAPDH	2.5536	2.39128
19	37	GAPDH	2.55828	2.3945
19	38	GAPDH	2.56945	2.4042
19	39	GAPDH	2.57932	2.4126
19	40	GAPDH	2.5866	2.41841
20	1	GAPDH	0.0664405	-0.00306759
20	2	GAPDH	0.0678649	-0.00267827
20	3	GAPDH	0.0701896	-0.00138869
20	4	GAPDH	0.0774591	0.00484569
20	5	GAPDH	0.079433	0.00578452
20	6	GAPDH	0.0779334	0.00324977
20	7	GAPDH	0.0718103	-0.00390847
20	8	GAPDH	0.0693958	-0.00735802
20	9	GAPDH	0.0707693	-0.00701962
20	10	GAPDH	0.0781174	-0.000706634
20	11	GAPDH	0.0810716	0.00121246
20	12	GAPDH	0.081889	0.000994706
20	13	GAPDH	0.0817649	-0.000164533
20	14	GAPDH	0.0828755	-8.90698e-05
20	15	GAPDH	0.0858249	0.0018253
20	16	GAPDH	0.0877573	0.00272258
20	17	GAPDH	0.0925388	0.00646892
20	18	GAPDH	0.102676	0.0155715
20	19	GAPDH	0.122228	0.0340881
20	20	GAPDH	0.161127	0.0719514
20	21	GAPDH	0.234466	0.144256
20	22	GAPDH	0.366685	0.27544
20	23	GAPDH	0.592226	0.499946
20	24	GAPDH	0.925424	0.832108
20	25	GAPDH	1.33627	1.24192
20	26	GAPDH	1.7364	1.64102
20	27	GAPDH	2.03978	1.94336
20	28	GAPDH	2.22804	2.13058
20	29	GAPDH	2.34168	2.24319
20	30	GAPDH	2.36921	2.26969
20	31	GAPDH	2.41074	2.31018
20	32	GAPDH	2.4578	2.3562
20	33	GAPDH	2.48474	2.38211
20	34	GAPDH	2.50998	2.40631
20	35	GAPDH	2.53185	2.42715
20	36	GAPDH	2.54819	2.44245
20	37	GAPDH	2.55571	2.44894
20	38	GAPDH	2.5654	2.4576
20	39	GAPDH	2.57282	2.46398
20	40	GAPDH	2.57821	2.46833
21	1	GAPDH	0.0887507	-0.00215931
21	2	GAPDH	0.0903571	-0.00196654
21	3	GAPDH	0.0927795	-0.000957908
21	4	GAPDH	0.0998889	0.00473789
21	5	GAPDH	0.101271	0.0047064
21	6	GAPDH	0.100538	0.00255978
21	7	GAPDH	0.0956895	-0.00370263
21	8	GAPDH	0.0927419	-0.00806387
21	9	GAPDH	0.0944274	-0.00779206
21	10	GAPDH	0.103954	0.000320933
21	11	GAPDH	0.107239	0.00219241
21	12	GAPDH	0.108578	0.00211728
21	13	GAPDH	0.109363	0.00148864
21	14	GAPDH	0.111681	0.00239314
21	15	GAPDH	0.117152	0.00645052
21	16	GAPDH	0.128192	0.0160768
21	17	GAPDH	0.147523	0.0339937
21	18	GAPDH	0.187638	0.0726953
21	19	GAPDH	0.263634	0.147277
21	20	GAPDH	0.398718	0.280948
21	21	GAPDH	0.627769	0.508586
21	22	GAPDH	0.972228	0.851631
21	23	GAPDH	1.38724	1.26523
21	24	GAPDH	1.78246	1.65903
21	25	GAPDH	2.0803	1.95546
21	26	GAPDH	2.262	2.13574
21	27	GAPDH	2.3751	2.24744
21	28	GAPDH	2.44762	2.31854
21	29	GAPDH	2.49194	2.36144
21	30	GAPDH	2.50526	2.37335
21	31	GAPDH	2.53038	2.39706
21	32	GAPDH	2.5614	2.42667
21	33	GAPDH	2.58576	2.44962
21	34	GAPDH	2.60275	2.46519
21	35	GAPDH	2.6123	2.47333
21	36	GAPDH	2.62595	2.48556
21	37	GAPDH	2.6365	2.49469
21	38	GAPDH	2.63835	2.49513
21	39	GAPDH	2.64887	2.50424
21	40	GAPDH	2.65464	2.5086
22	1	GAPDH	0.101172	-0.00374653
22	2	GAPDH	0.103578	-0.00272847
22	3	GAPDH	0.106182	-0.00151205
22	4	GAPDH	0.11289	0.00380752
22	5	GAPDH	0.114924	0.00445308
22	6	GAPDH	0.113827	0.00196802
22	7	GAPDH	0.109566	-0.00368074
22	8	GAPDH	0.108662	-0.00597328
22	9	GAPDH	0.11108	-0.00494275
22	10	GAPDH	0.117255	-0.000155626
22	11	GAPDH	0.120965	0.00216589
22	12	GAPDH	0.121539	0.0013518
22	13	GAPDH	0.122051	0.000475195
22	14	GAPDH	0.125006	0.00204293
22	15	GAPDH	0.129188	0.00483664
22	16	GAPDH	0.14104	0.0152999
22	17	GAPDH	0.158325	0.0311971
22	18	GAPDH	0.195374	0.0668584
22	19	GAPDH	0.265292	0.135388
22	20	GAPDH	0.393106	0.261814
22	21	GAPDH	0.611769	0.479089
22	22	GAPDH	0.94338	0.809312
22	23	GAPDH	1.35709	1.22163
22	24	GAPDH	1.75876	1.62191
22	25	GAPDH	2.06769	1.92946
22	26	GAPDH	2.26206	2.12244
22	27	GAPDH	2.38594	2.24494
22	28	GAPDH	2.46064	2.31824
22	29	GAPDH	2.50225	2.35846
22	30	GAPDH	2.51459	2.36942
22	31	GAPDH	2.53788	2.39132
22	32	GAPDH	2.57372	2.42577
22	33	GAPDH	2.59642	2.44708
22	34	GAPDH	2.61381	2.46309
22	35	GAPDH	2.63141	2.4793
22	36	GAPDH	2.64656	2.49306
22	37	GAPDH	2.65406	2.49917
22	38	GAPDH	2.66313	2.50685
22	39	GAPDH	2.66602	2.50835
22	40	GAPDH	2.67671	2.51766
23	1	GAPDH	0.110999	-0.00190853
23	2	GAPDH	0.113009	-0.00101804
23	3	GAPDH	0.11518	3.353e-05
23	4	GAPDH	0.121027	0.00476143
23	5	GAPDH	0.123304	0.00591951
23	6	GAPDH	0.121794	0.00328943
23	7	GAPDH	0.114093	-0.00553069
23	8	GAPDH	0.111912	-0.00883064
23	9	GAPDH	0.113726	-0.00813635
23	10	GAPDH	0.121559	-0.00142296
23	11	GAPDH	0.125658	0.00155688
23	12	GAPDH	0.12708	0.00186035
23	13	GAPDH	0.128446	0.00210666
23	14	GAPDH	0.131852	0.00439283
23	15	GAPDH	0.141611	0.0130326
23	16	GAPDH	0.156498	0.026801
23	17	GAPDH	0.184126	0.0533093
23	18	GAPDH	0.243662	0.111726
23	19	GAPDH	0.3499	0.216845
23	20	GAPDH	0.537549	0.403374
23	21	GAPDH	0.829223	0.693929
23	22	GAPDH	1.21733	1.08092
23	23	GAPDH	1.62392	1.48639
23	24	GAPDH	1.95108	1.81243
23	25	GAPDH	2.16162	2.02185
23	26	GAPDH	2.28606	2.14517
23	27	GAPDH	2.37204	2.23003
23	28	GAPDH	2.42505	2.28192
23	29	GAPDH	2.45626	2.31202
23	30	GAPDH	2.46466	2.31929
23	31	GAPDH	2.48315	2.33666
23	32	GAPDH	2.51414	2.36653
23	33	GAPDH	2.53243	2.3837
23	34	GAPDH	2.54549	2.39564
23	35	GAPDH	2.56152	2.41056
23	36	GAPDH	2.57153	2.41945
23	37	GAPDH	2.57728	2.42408
23	38	GAPDH	2.58548	2.43116
23	39	GAPDH	2.592	2.43655
23	40	GAPDH	2.60271	2.44615
24	1	GAPDH	0.0989423	-0.004199
24	2	GAPDH	0.101244	-0.00358638
24	3	GAPDH	0.104096	-0.00242324
24	4	GAPDH	0.112147	0.00393891
24	5	GAPDH	0.115634	0.00573718
24	6	GAPDH	0.115358	0.00377163
24	7	GAPDH	0.110187	-0.00308805
24	8	GAPDH	0.107149	-0.0078146
24	9	GAPDH	0.108971	-0.00768154
24	10	GAPDH	0.119147	0.00080515
24	11	GAPDH	0.122471	0.00244042
24	12	GAPDH	0.122713	0.000993141
24	13	GAPDH	0.123251	-0.000157673
24	14	GAPDH	0.128576	0.00347867
24	15	GAPDH	0.13659	0.00980349
24	16	GAPDH	0.149067	0.0205919
24	17	GAPDH	0.178368	0.0482039
24	18	GAPDH	0.229841	0.0979877
24	19	GAPDH	0.324334	0.190792
24	20	GAPDH	0.495284	0.360053
24	21	GAPDH	0.766751	0.629831
24	22	GAPDH	1.13471	0.996105
24	23	GAPDH	1.53218	1.39188
24	24	GAPDH	1.86738	1.72539
24	25	GAPDH	2.08647	1.94279
24	26	GAPDH	2.21605	2.07069
24	27	GAPDH	2.30728	2.16022
24	28	GAPDH	2.36161	2.21287
24	29	GAPDH	2.38983	2.2394
24	30	GAPDH	2.40347	2.25135
24	31	GAPDH	2.42721	2.2734
24	32	GAPDH	2.4557	2.3002
24	33	GAPDH	2.47337	2.31618
24	34	GAPDH	2.48939	2.33051
24	35	GAPDH	2.4954	2.33483
24	36	GAPDH	2.50535	2.3431
24	37	GAPDH	2.51347	2.34953
24	38	GAPDH	2.51999	2.35436
24	39	GAPDH	2.53162	2.3643
24	40	GAPDH	2.53657	2.36756
25	1	CCL2	0.150875	-0.00310973
25	2	CCL2	0.152408	-0.00241235
25	3	CCL2	0.154192	-0.001463
25	4	CCL2	0.159368	0.00287789
25	5	CCL2	0.162295	0.00496971
25	6	CCL2	0.161139	0.00297823
25	7	CCL2	0.154479	-0.0045172
25	8	CCL2	0.152414	-0.00741704
25	9	CCL2	0.154518	-0.00614765
25	10	CCL2	0.163494	0.0019933
25	11	CCL2	0.165014	0.00267816
25	12	CCL2	0.164657	0.00148622
25	13	CCL2	0.164779	0.000773181
25	14	CCL2	0.16599	0.00114833
25	15	CCL2	0.166273	0.000596351
25	16	CCL2	0.167006	0.000494935
25	17	CCL2	0.167389	4.28343e-05
25	18	CCL2	0.169115	0.000933075
25	19	CCL2	0.16981	0.000793199
25	20	CCL2	0.169282	-0.000569839
25	21	CCL2	0.169344	-0.00134319
25	22	CCL2	0.171215	-0.000307502
25	23	CCL2	0.176621	0.00426349
25	24	CCL2	0.184956	0.0117639
25	25	CCL2	0.202048	0.0280202
25	26	CCL2	0.235611	0.0607485
25	27	CCL2	0.297374	0.121676
25	28	CCL2	0.411172	0.234639
25	29	CCL2	0.603996	0.426629
25	30	CCL2	0.877554	0.699351
25	31	CCL2	1.23994	1.0609
25	32	CCL2	1.60168	1.4218
25	33	CCL2	1.84372	1.66302
25	34	CCL2	1.9723	1.79075
25	35	CCL2	2.05902	1.87665
25	36	CCL2	2.12565	1.94244
25	37	CCL2	2.17627	1.99222
25	38	CCL2	2.2186	2.03372
25	39	CCL2	2.25313	2.06741
25	40	CCL2	2.27274	2.08619
26	1	CCL2	0.0607194	-0.0073186
26	2	CCL2	0.0651923	-0.00331648
26	3	CCL2	0.0681697	-0.0008099
26	4	CCL2	0.0725875	0.00313719
26	5	CCL2	0.0733901	0.00346895
26	6	CCL2	0.0727849	0.00239299
26	7	CCL2	0.0651972	-0.00566542
26	8	CCL2	0.0634291	-0.00790435
26	9	CCL2	0.0667555	-0.0050487
26	10	CCL2	0.0750181	0.00274316
26	11	CCL2	0.0769467	0.00420092
26	12	CCL2	0.073996	0.00077949
26	13	CCL2	0.0733064	-0.000380894
26	14	CCL2	0.0756033	0.00144518
26	15	CCL2	0.0768282	0.00219937
26	16	CCL2	0.0764337	0.00133412
26	17	CCL2	0.0759471	0.000376686
26	18	CCL2	0.0757633	-0.000277893
26	19	CCL2	0.0774661	0.000954134
26	20	CCL2	0.0776963	0.000713607
26	21	CCL2	0.0770093	-0.000444147
26	22	CCL2	0.0762174	-0.00170688
26	23	CCL2	0.0762101	-0.00218491
26	24	CCL2	0.0785729	-0.000292917
26	25	CCL2	0.0803068	0.000970216
26	26	CCL2	0.0850652	0.00525785
26	27	CCL2	0.0936954	0.0134173
26	28	CCL2	0.1097	0.0289512
26	29	CCL2	0.14003	0.0588099
26	30	CCL2	0.197306	0.115616
26	31	CCL2	0.312704	0.230542
26	32	CCL2	0.508774	0.426142
26	33	CCL2	0.799973	0.71687
26	34	CCL2	1.16864	1.08507
26	35	CCL2	1.52633	1.44229
26	36	CCL2	1.75916	1.67464
26	37	CCL2	1.88768	1.8027
26	38	CCL2	1.98225	1.89679
26	39	CCL2	2.05586	1.96993
26	40	CCL2	2.10888	2.02248
27	1	CCL2	0.0872723	-0.00579983
27	2	CCL2	0.0895581	-0.00457379
27	3	CCL2	0.0918964	-0.00329531
27	4	CCL2	0.0980304	0.00177896
27	5	CCL2	0.100977	0.00366558
27	6	CCL2	0.100933	0.00256246
27	7	CCL2	0.0977694	-0.00166132
27	8	CCL2	0.0958275	-0.00466292
27	9	CCL2	0.0969516	-0.00459858
27	10	CCL2	0.103509	0.000898847
27	11	CCL2	0.104874	0.00120402
27	12	CCL2	0.106836	0.00210626
27	13	CCL2	0.107517	0.00172727
27	14	CCL2	0.107271	0.000421913
27	15	CCL2	0.109048	0.00113971
27	16	CCL2	0.109991	0.00102237
27	17	CCL2	0.111404	0.00137541
27	18	CCL2	0.111189	0.000101329
27	19	CCL2	0.110739	-0.00140863
27	20	CCL2	0.111765	-0.00144285
27	21	CCL2	0.113228	-0.00103904
27	22	CCL2	0.115432	0.000104518
27	23	CCL2	0.120479	0.00409181
27	24	CCL2	0.13323	0.0157834
27	25	CCL2	0.153193	0.0346867
27	26	CCL2	0.194707	0.0751407
27	27	CCL2	0.268912	0.148286
27	28	CCL2	0.403161	0.281476
27	29	CCL2	0.622624	0.499878
27	30	CCL2	0.918054	0.794249
27	31	CCL2	1.27776	1.1529
27	32	CCL2	1.59496	1.46903
27	33	CCL2	1.78466	1.65768
27	34	CCL2	1.89153	1.76348
27	35	CCL2	1.96766	1.83856
27	36	CCL2	2.02723	1.89707
27	37	CCL2	2.08014	1.94892
27	38	CCL2	2.11888	1.98659
27	39	CCL2	2.15494	2.02159
27	40	CCL2	2.17623	2.04183
28	1	CCL2	0.106379	-0.00888794
28	2	CCL2	0.108163	-0.00785577
28	3	CCL2	0.111172	-0.00559899
28	4	CCL2	0.120199	0.00267535
28	5	CCL2	0.1219	0.00362468
28	6	CCL2	0.120665	0.00163769
28	7	CCL2	0.115281	-0.00449846
28	8	CCL2	0.113707	-0.00682521
28	9	CCL2	0.116289	-0.00499549
28	10	CCL2	0.126043	0.00400651
28	11	CCL2	0.127227	0.0044385
28	12	CCL2	0.125266	0.00172535
28	13	CCL2	0.125124	0.000831165
28	14	CCL2	0.128048	0.00300282
28	15	CCL2	0.128963	0.00316542
28	16	CCL2	0.130035	0.00348583
28	17	CCL2	0.129365	0.00206312
28	18	CCL2	0.128018	-3.55251e-05
28	19	CCL2	0.127501	-0.00130529
28	20	CCL2	0.129417	-0.000140758
28	21	CCL2	0.129291	-0.0010194
28	22	CCL2	0.128694	-0.00236824
28	23	CCL2	0.128762	-0.00305263
28	24	CCL2	0.13175	-0.000816422
28	25	CCL2	0.135516	0.00219681
28	26	CCL2	0.144816	0.0107452
28	27	CCL2	0.159556	0.0247328
28	28	CCL2	0.186004	0.0504281
28	29	CCL2	0.234217	0.097889
28	30	CCL2	0.324474	0.187395
28	31	CCL2	0.494095	0.356263
28	32	CCL2	0.763125	0.624541
28	33	CCL2	1.13491	0.995578
28	34	CCL2	1.54317	1.40308
28	35	CCL2	1.87305	1.7322
28	36	CCL2	2.05907	1.91748
28	37	CCL2	2.16641	2.02407
28	38	CCL2	2.24949	2.1064
28	39	CCL2	2.3088	2.16495
28	40	CCL2	2.35506	2.21046
29	1	CCL2	0.0607682	-0.00875121
29	2	CCL2	0.0634133	-0.0067693
29	3	CCL2	0.0662559	-0.00458979
29	4	CCL2	0.0733052	0.00179637
29	5	CCL2	0.075024	0.00285201
29	6	CCL2	0.0759686	0.00313342
29	7	CCL2	0.0724456	-0.00105266
29	8	CCL2	0.0694462	-0.00471526
29	9	CCL2	0.0705739	-0.00425067
29	10	CCL2	0.078171	0.0026833
29	11	CCL2	0.0792313	0.00308047
29	12	CCL2	0.0785797	0.00176573
29	13	CCL2	0.0793672	0.00189011
29	14	CCL2	0.0791561	0.0010158
29	15	CCL2	0.0798722	0.00106881
29	16	CCL2	0.080451	0.000984443
29	17	CCL2	0.0780573	-0.00207239
29	18	CCL2	0.0777958	-0.00299696
29	19	CCL2	0.0809011	-0.00055489
29	20	CCL2	0.0813964	-0.000722721
29	21	CCL2	0.0817971	-0.000985093
29	22	CCL2	0.0826072	-0.000838152
29	23	CCL2	0.0866166	0.00250812
29	24	CCL2	0.0934756	0.00870396
29	25	CCL2	0.104808	0.0193729
29	26	CCL2	0.12134	0.0352422
29	27	CCL2	0.157897	0.0711359
29	28	CCL2	0.231935	0.14451
29	29	CCL2	0.366359	0.278272
29	30	CCL2	0.577787	0.489037
29	31	CCL2	0.907728	0.818315
29	32	CCL2	1.32207	1.23199
29	33	CCL2	1.71255	1.62181
29	34	CCL2	1.97221	1.88081
29	35	CCL2	2.10946	2.0174
29	36	CCL2	2.20727	2.11454
29	37	CCL2	2.278	2.18461
29	38	CCL2	2.32909	2.23504
29	39	CCL2	2.36574	2.27102
29	40	CCL2	2.39747	2.30209
30	1	CCL2	0.0753541	-0.00988502
30	2	CCL2	0.0764315	-0.00974553
30	3	CCL2	0.0795411	-0.00757396
30	4	CCL2	0.0901615	0.00210856
30	5	CCL2	0.0918366	0.0028457
30	6	CCL2	0.091188	0.00125905
30	7	CCL2	0.0901154	-0.000751467
30	8	CCL2	0.0896807	-0.00212415
30	9	CCL2	0.0911423	-0.00160048
30	10	CCL2	0.095492	0.00181122
30	11	CCL2	0.0971542	0.00253546
30	12	CCL2	0.09929	0.00373331
30	13	CCL2	0.0991152	0.00262052
30	14	CCL2	0.0987594	0.00132674
30	15	CCL2	0.10055	0.00217898
30	16	CCL2	0.100318	0.00100965
30	17	CCL2	0.0995286	-0.000717968
30	18	CCL2	0.0987914	-0.00239311
30	19	CCL2	0.0981543	-0.00396816
30	20	CCL2	0.09891	-0.00415049
30	21	CCL2	0.102001	-0.00199787
30	22	CCL2	0.104056	-0.000880084
30	23	CCL2	0.107476	0.00160147
30	24	CCL2	0.109939	0.00312709
30	25	CCL2	0.113692	0.00594203
30	26	CCL2	0.127232	0.0185438
30	27	CCL2	0.155126	0.0454993
30	28	CCL2	0.20369	0.0931261
30	29	CCL2	0.294142	0.18264
30	30	CCL2	0.449126	0.336686
30	31	CCL2	0.718309	0.60493
30	32	CCL2	1.09134	0.977026
30	33	CCL2	1.51195	1.3967
30	34	CCL2	1.87372	1.75753
30	35	CCL2	2.0936	1.97647
30	36	CCL2	2.21931	2.10124
30	37	CCL2	2.30327	2.18426
30	38	CCL2	2.36785	2.24791
30	39	CCL2	2.42417	2.30329
30	40	CCL2	2.46104	2.33922
31	1	CCL2	0.0392901	-0.00308784
31	2	CCL2	0.0426499	-0.000686897
31	3	CCL2	0.0448836	0.000587936
31	4	CCL2	0.0487823	0.00352778
31	5	CCL2	0.0504399	0.00422648
31	6	CCL2	0.0497303	0.00255802
31	7	CCL2	0.0458906	-0.00224057
31	8	CCL2	0.04364	-0.00545005
31	9	CCL2	0.0444419	-0.00560699
31	10	CCL2	0.0500264	-0.000981402
31	11	CCL2	0.0519819	1.52561e-05
31	12	CCL2	0.0559547	0.00302919
31	13	CCL2	0.0554893	0.00160486
31	14	CCL2	0.0543717	-0.000471542
31	15	CCL2	0.0541973	-0.00160487
31	16	CCL2	0.0558589	-0.00090216
31	17	CCL2	0.0558478	-0.00187214
31	18	CCL2	0.0558517	-0.00282706
31	19	CCL2	0.0567759	-0.00286172
31	20	CCL2	0.0632253	0.00262879
31	21	CCL2	0.0681956	0.0066402
31	22	CCL2	0.0747636	0.0122493
31	23	CCL2	0.0931449	0.0296718
31	24	CCL2	0.12738	0.0629475
31	25	CCL2	0.193735	0.128344
31	26	CCL2	0.312413	0.246063
31	27	CCL2	0.518982	0.451673
31	28	CCL2	0.835674	0.767406
31	29	CCL2	1.2493	1.18007
31	30	CCL2	1.64526	1.57507
31	31	CCL2	1.94518	1.87403
31	32	CCL2	2.12337	2.05126
31	33	CCL2	2.23085	2.15779
31	34	CCL2	2.30741	2.23339
31	35	CCL2	2.3667	2.29172
31	36	CCL2	2.41693	2.341
31	37	CCL2	2.4561	2.3792
31	38	CCL2	2.48669	2.40884
31	39	CCL2	2.51363	2.43481
31	40	CCL2	2.52672	2.44694
32	1	CCL2	0.0631973	-0.00824763
32	2	CCL2	0.0637647	-0.00795756
32	3	CCL2	0.0666049	-0.00539457
32	4	CCL2	0.0771859	0.00490914
32	5	CCL2	0.0794157	0.00686164
32	6	CCL2	0.0773342	0.00450288
32	7	CCL2	0.0698576	-0.00325103
32	8	CCL2	0.0645061	-0.00887974
32	9	CCL2	0.065921	-0.00774214
32	10	CCL2	0.0756176	0.00167716
32	11	CCL2	0.0770922	0.00287454
32	12	CCL2	0.0757695	0.00127451
32	13	CCL2	0.0751997	0.000427481
32	14	CCL2	0.0763037	0.00125417
32	15	CCL2	0.0767582	0.00143144
32	16	CCL2	0.0761684	0.000564285
32	17	CCL2	0.0760155	0.000134177
32	18	CCL2	0.0773852	0.00122654
32	19	CCL2	0.0775823	0.00114643
32	20	CCL2	0.0766967	-1.65003e-05
32	21	CCL2	0.0760166	-0.000973797
32	22	CCL2	0.0757451	-0.00152263
32	23	CCL2	0.075918	-0.00162702
32	24	CCL2	0.0789453	0.00112303
32	25	CCL2	0.0818213	0.00372176
32	26	CCL2	0.0902719	0.0118951
32	27	CCL2	0.105668	0.0270139
32	28	CCL2	0.131899	0.0529676
32	29	CCL2	0.183344	0.104135
32	30	CCL2	0.272712	0.193226
32	31	CCL2	0.439931	0.360167
32	32	CCL2	0.712896	0.632856
32	33	CCL2	1.07935	0.999034
32	34	CCL2	1.4745	1.39391
32	35	CCL2	1.78771	1.70684
32	36	CCL2	1.95708	1.87593
32	37	CCL2	2.06093	1.9795
32	38	CCL2	2.14052	2.05881
32	39	CCL2	2.2043	2.12232
32	40	CCL2	2.24923	2.16697
33	1	CCL2	0.0600471	-0.00539213
33	2	CCL2	0.0622615	-0.00358327
33	3	CCL2	0.0645641	-0.00168623
33	4	CCL2	0.0703124	0.00365649
33	5	CCL2	0.0710816	0.00402018
33	6	CCL2	0.0694012	0.00193418
33	7	CCL2	0.0654004	-0.00247216
33	8	CCL2	0.0632793	-0.00499881
33	9	CCL2	0.0644543	-0.00422937
33	10	CCL2	0.0710521	0.00196291
33	11	CCL2	0.0704954	0.00100073
33	12	CCL2	0.0696978	-0.000202419
33	13	CCL2	0.0703483	4.24938e-05
33	14	CCL2	0.0702697	-0.000441685
33	15	CCL2	0.0715039	0.000387041
33	16	CCL2	0.0712671	-0.000255395
33	17	CCL2	0.0707637	-0.00116431
33	18	CCL2	0.0717172	-0.000616291
33	19	CCL2	0.073315	0.000575882
33	20	CCL2	0.0756314	0.00248676
33	21	CCL2	0.0823312	0.00878101
33	22	CCL2	0.0952903	0.0213346
33	23	CCL2	0.118634	0.0442724
33	24	CCL2	0.160674	0.0859073
33	25	CCL2	0.240543	0.165371
33	26	CCL2	0.385124	0.309546
33	27	CCL2	0.621762	0.545779
33	28	CCL2	0.966441	0.890052
33	29	CCL2	1.38417	1.30738
33	30	CCL2	1.7261	1.6489
33	31	CCL2	1.95709	1.87948
33	32	CCL2	2.09786	2.01984
33	33	CCL2	2.18601	2.1076
33	34	CCL2	2.25731	2.17849
33	35	CCL2	2.31041	2.23118
33	36	CCL2	2.35594	2.27631
33	37	CCL2	2.38828	2.30824
33	38	CCL2	2.4197	2.33925
33	39	CCL2	2.44243	2.36158
33	40	CCL2	2.45916	2.3779
34	1	CCL2	0.0624836	-0.00293595
34	2	CCL2	0.065083	-0.00138129
34	3	CCL2	0.0671357	-0.000373207
34	4	CCL2	0.0715107	0.00295713
34	5	CCL2	0.073641	0.0040427
34	6	CCL2	0.0737538	0.00311084
34	7	CCL2	0.0689119	-0.00277573
34	8	CCL2	0.0663321	-0.00640013
34	9	CCL2	0.0680389	-0.00573801
34	10	CCL2	0.0768392	0.00201762
34	11	CCL2	0.0780327	0.00216645
34	12	CCL2	0.0773892	0.000478293
34	13	CCL2	0.0779846	2.89995e-05
34	14	CCL2	0.0794991	0.000498772
34	15	CCL2	0.0798768	-0.000168116
34	16	CCL2	0.0806573	-0.000432285
34	17	CCL2	0.0804992	-0.00163511
34	18	CCL2	0.0812334	-0.00194557
34	19	CCL2	0.0834332	-0.000790468
34	20	CCL2	0.0865288	0.00126054
34	21	CCL2	0.0900102	0.00369727
34	22	CCL2	0.0959266	0.00856895
34	23	CCL2	0.11521	0.0268078
34	24	CCL2	0.147763	0.0583165
34	25	CCL2	0.208377	0.117886
34	26	CCL2	0.319402	0.227865
34	27	CCL2	0.510201	0.41762
34	28	CCL2	0.808823	0.715197
34	29	CCL2	1.20822	1.11355
34	30	CCL2	1.58416	1.48845
34	31	CCL2	1.87395	1.77719
34	32	CCL2	2.05325	1.95544
34	33	CCL2	2.15678	2.05793
34	34	CCL2	2.22643	2.12654
34	35	CCL2	2.27957	2.17863
34	36	CCL2	2.329	2.22702
34	37	CCL2	2.3719	2.26887
34	38	CCL2	2.40266	2.29858
34	39	CCL2	2.42936	2.32424
34	40	CCL2	2.44102	2.33486
35	1	CCL2	0.0957676	-0.00651381
35	2	CCL2	0.0977303	-0.00565129
35	3	CCL2	0.100453	-0.00402836
35	4	CCL2	0.108582	0.00300033
35	5	CCL2	0.112006	0.00532383
35	6	CCL2	0.111282	0.0034998
35	7	CCL2	0.105681	-0.00320199
35	8	CCL2	0.103878	-0.00610529
35	9	CCL2	0.10566	-0.00542267
35	10	CCL2	0.113915	0.00173178
35	11	CCL2	0.115468	0.00218443
35	12	CCL2	0.116605	0.00222127
35	13	CCL2	0.117612	0.00212858
35	14	CCL2	0.118158	0.00157356
35	15	CCL2	0.117794	0.000109764
35	16	CCL2	0.117096	-0.00168849
35	17	CCL2	0.117323	-0.00256139
35	18	CCL2	0.120711	-0.00027384
35	19	CCL2	0.123594	0.0015087
35	20	CCL2	0.129604	0.00641858
35	21	CCL2	0.14117	0.0168846
35	22	CCL2	0.161235	0.035849
35	23	CCL2	0.200829	0.0743433
35	24	CCL2	0.272212	0.144626
35	25	CCL2	0.400948	0.272262
35	26	CCL2	0.619541	0.489755
35	27	CCL2	0.944645	0.813758
35	28	CCL2	1.34507	1.21308
35	29	CCL2	1.72448	1.59139
35	30	CCL2	1.93755	1.80337
35	31	CCL2	2.06216	1.92687
35	32	CCL2	2.15867	2.02228
35	33	CCL2	2.23055	2.09306
35	34	CCL2	2.28254	2.14395
35	35	CCL2	2.32124	2.18155
35	36	CCL2	2.35878	2.21799
35	37	CCL2	2.38879	2.2469
35	38	CCL2	2.41627	2.27329
35	39	CCL2	2.4356	2.29151
35	40	CCL2	2.45393	2.30874
36	1	CCL2	0.0943803	-0.00458366
36	2	CCL2	0.0965116	-0.00376869
36	3	CCL2	0.0994243	-0.00217231
36	4	CCL2	0.1075	0.00458697
36	5	CCL2	0.109284	0.0050544
36	6	CCL2	0.109188	0.00364226
36	7	CCL2	0.104763	-0.00209888
36	8	CCL2	0.101235	-0.00694331
36	9	CCL2	0.102356	-0.00713881
36	10	CCL2	0.11063	-0.000180265
36	11	CCL2	0.114577	0.00245013
36	12	CCL2	0.11568	0.00223719
36	13	CCL2	0.115804	0.00104432
36	14	CCL2	0.11677	0.000693718
36	15	CCL2	0.115485	-0.0019074
36	16	CCL2	0.115465	-0.00324337
36	17	CCL2	0.119004	-0.00102116
36	18	CCL2	0.121779	0.000437634
36	19	CCL2	0.123599	0.000942142
36	20	CCL2	0.12759	0.00361673
36	21	CCL2	0.134152	0.00886218
36	22	CCL2	0.150821	0.0242148
36	23	CCL2	0.181679	0.0537567
36	24	CCL2	0.237253	0.108014
36	25	CCL2	0.340555	0.21
36	26	CCL2	0.521089	0.389218
36	27	CCL2	0.806615	0.673427
36	28	CCL2	1.18323	1.04872
36	29	CCL2	1.57235	1.43652
36	30	CCL2	1.82107	1.68393
36	31	CCL2	1.96583	1.82738
36	32	CCL2	2.07362	1.93385
36	33	CCL2	2.14691	2.00582
36	34	CCL2	2.20246	2.06006
36	35	CCL2	2.24786	2.10414
36	36	CCL2	2.28584	2.14081
36	37	CCL2	2.31795	2.1716
36	38	CCL2	2.34108	2.19341
36	39	CCL2	2.35958	2.21059
36	40	CCL2	2.37581	2.22551
37	1	CCL2	0.0581023	-0.00668015
37	2	CCL2	0.0606496	-0.00493047
37	3	CCL2	0.063228	-0.00314971
37	4	CCL2	0.0701269	0.00295156
37	5	CCL2	0.0739499	0.00597701
37	6	CCL2	0.0725534	0.00378287
37	7	CCL2	0.0646827	-0.00488552
37	8	CCL2	0.0626981	-0.00766772
37	9	CCL2	0.0653618	-0.00580165
37	10	CCL2	0.0733867	0.00142565
37	11	CCL2	0.0756597	0.00290104
37	12	CCL2	0.0759118	0.00235552
37	13	CCL2	0.0754897	0.00113581
37	14	CCL2	0.0763439	0.0011924
37	15	CCL2	0.077994	0.00204487
37	16	CCL2	0.0778358	0.00108901
37	17	CCL2	0.0769116	-0.000632789
37	18	CCL2	0.0767882	-0.00155388
37	19	CCL2	0.0784495	-0.000690139
37	20	CCL2	0.0796901	-0.000247226
37	21	CCL2	0.0801286	-0.000606293
37	22	CCL2	0.0819117	0.000379179
37	23	CCL2	0.0857065	0.00337633
37	24	CCL2	0.0946326	0.0115048
37	25	CCL2	0.110776	0.0268508
37	26	CCL2	0.139108	0.0543851
37	27	CCL2	0.196164	0.110644
37	28	CCL2	0.302346	0.216028
37	29	CCL2	0.480336	0.39322
37	30	CCL2	0.746541	0.658628
37	31	CCL2	1.1096	1.02089
37	32	CCL2	1.48901	1.3995
37	33	CCL2	1.7626	1.6723
37	34	CCL2	1.91703	1.82592
37	35	CCL2	2.00693	1.91503
37	36	CCL2	2.07523	1.98253
37	37	CCL2	2.12737	2.03387
37	38	CCL2	2.17314	2.07885
37	39	CCL2	2.20699	2.1119
37	40	CCL2	2.23813	2.14224
38	1	CCL2	0.051339	-0.00433606
38	2	CCL2	0.0511451	-0.00503051
38	3	CCL2	0.0530247	-0.00365133
38	4	CCL2	0.0606047	0.00342826
38	5	CCL2	0.0623752	0.0046983
38	6	CCL2	0.0610979	0.00292055
38	7	CCL2	0.0562563	-0.00242155
38	8	CCL2	0.0530324	-0.00614592
38	9	CCL2	0.0544984	-0.00518031
38	10	CCL2	0.0623492	0.00216997
38	11	CCL2	0.0636064	0.00292673
38	12	CCL2	0.0628764	0.00169631
38	13	CCL2	0.0626518	0.000971239
38	14	CCL2	0.06362	0.00143895
38	15	CCL2	0.0633813	0.000699859
38	16	CCL2	0.0628989	-0.000283022
38	17	CCL2	0.0627396	-0.000942808
38	18	CCL2	0.0645214	0.00033852
38	19	CCL2	0.0645388	-0.000144538
38	20	CCL2	0.0623079	-0.00287583
38	21	CCL2	0.0619737	-0.0037105
38	22	CCL2	0.0648737	-0.00131097
38	23	CCL2	0.0664609	-0.000224193
38	24	CCL2	0.0691505	0.00196488
38	25	CCL2	0.0713235	0.00363741
38	26	CCL2	0.0761417	0.00795521
38	27	CCL2	0.0880346	0.0193477
38	28	CCL2	0.112091	0.0429039
38	29	CCL2	0.155844	0.0861562
38	30	CCL2	0.234188	0.163999
38	31	CCL2	0.387021	0.316332
38	32	CCL2	0.634348	0.563158
38	33	CCL2	0.973825	0.902135
38	34	CCL2	1.35911	1.28692
38	35	CCL2	1.67637	1.60368
38	36	CCL2	1.8666	1.79341
38	37	CCL2	1.97731	1.90361
38	38	CCL2	2.0526	1.97841
38	39	CCL2	2.11416	2.03947
38	40	CCL2	2.1643	2.0891
39	1	CCL2	0.0456057	-0.00383252
39	2	CCL2	0.0470265	-0.00342675
39	3	CCL2	0.0491399	-0.00232834
39	4	CCL2	0.0556183	0.00313505
39	5	CCL2	0.0575063	0.00400801
39	6	CCL2	0.0573888	0.00287543
39	7	CCL2	0.0535096	-0.00201876
39	8	CCL2	0.0476213	-0.00892217
39	9	CCL2	0.0491962	-0.00836232
39	10	CCL2	0.0610471	0.00247361
39	11	CCL2	0.0642907	0.00470215
39	12	CCL2	0.0647945	0.00419095
39	13	CCL2	0.0644144	0.00279576
39	14	CCL2	0.0645622	0.00192855
39	15	CCL2	0.064052	0.0004033
39	16	CCL2	0.0637228	-0.000940924
39	17	CCL2	0.0633929	-0.00228581
39	18	CCL2	0.0650037	-0.00169011
39	19	CCL2	0.0673443	-0.000364494
39	20	CCL2	0.0673532	-0.0013707
39	21	CCL2	0.0682454	-0.00149348
39	22	CCL2	0.0740182	0.0032643
39	23	CCL2	0.0775664	0.00579745
39	24	CCL2	0.0872415	0.0144575
39	25	CCL2	0.107157	0.033358
39	26	CCL2	0.147828	0.0730139
39	27	CCL2	0.222368	0.146539
39	28	CCL2	0.359412	0.282568
39	29	CCL2	0.586831	0.508972
39	30	CCL2	0.900705	0.821831
39	31	CCL2	1.29766	1.21777
39	32	CCL2	1.66742	1.58652
39	33	CCL2	1.89494	1.81302
39	34	CCL2	2.02186	1.93893
39	35	CCL2	2.10955	2.0256
39	36	CCL2	2.17925	2.09429
39	37	CCL2	2.23316	2.14718
39	38	CCL2	2.27334	2.18634
39	39	CCL2	2.30346	2.21545
39	40	CCL2	2.32839	2.23937
40	1	CCL2	0.0698663	-0.00553419
40	2	CCL2	0.0716999	-0.00448318
40	3	CCL2	0.0738084	-0.00315727
40	4	CCL2	0.0802839	0.00253563
40	5	CCL2	0.0841596	0.00562876
40	6	CCL2	0.0826846	0.00337116
40	7	CCL2	0.0772557	-0.00284024
40	8	CCL2	0.0725694	-0.00830916
40	9	CCL2	0.0742467	-0.00741444
40	10	CCL2	0.0849809	0.00253718
40	11	CCL2	0.0867542	0.00352783
40	12	CCL2	0.0857582	0.00174933
40	13	CCL2	0.0856569	0.000865377
40	14	CCL2	0.0878059	0.00223184
40	15	CCL2	0.0875193	0.0011626
40	16	CCL2	0.086425	-0.000714258
40	17	CCL2	0.0866685	-0.00125336
40	18	CCL2	0.0899779	0.00127345
40	19	CCL2	0.0903677	0.00088065
40	20	CCL2	0.090787	0.000517437
40	21	CCL2	0.0911649	0.000112776
40	22	CCL2	0.0908174	-0.00101739
40	23	CCL2	0.0910891	-0.00152822
40	24	CCL2	0.0925738	-0.000826109
40	25	CCL2	0.094849	0.000666446
40	26	CCL2	0.100538	0.00557298
40	27	CCL2	0.113219	0.0174715
40	28	CCL2	0.130678	0.0341481
40	29	CCL2	0.16684	0.0695273
40	30	CCL2	0.233611	0.135516
40	31	CCL2	0.369827	0.270949
40	32	CCL2	0.595538	0.495878
40	33	CCL2	0.923368	0.822924
40	34	CCL2	1.33076	1.22953
40	35	CCL2	1.71113	1.60912
40	36	CCL2	1.96241	1.85962
40	37	CCL2	2.10229	1.99872
40	38	CCL2	2.19872	2.09436
40	39	CCL2	2.26883	2.16369
40	40	CCL2	2.31814	2.21222
41	1	CCL2	0.0736107	-0.00528383
41	2	CCL2	0.074185	-0.00553361
41	3	CCL2	0.0766362	-0.00390653
41	4	CCL2	0.085413	0.00404615
41	5	CCL2	0.0873195	0.00512853
41	6	CCL2	0.0863969	0.00338172
41	7	CCL2	0.0815148	-0.00232444
41	8	CCL2	0.0786507	-0.00601269
41	9	CCL2	0.0800793	-0.00540822
41	10	CCL2	0.0878876	0.00157591
41	11	CCL2	0.0892318	0.00209606
41	12	CCL2	0.0888637	0.000903803
41	13	CCL2	0.0888864	0.000102331
41	14	CCL2	0.0910165	0.0014083
41	15	CCL2	0.0924258	0.00199348
41	16	CCL2	0.0908872	-0.000369218
41	17	CCL2	0.0907472	-0.00133338
41	18	CCL2	0.0935115	0.000606804
41	19	CCL2	0.0933364	-0.000392398
41	20	CCL2	0.0913578	-0.00319519
41	21	CCL2	0.0914191	-0.00395803
41	22	CCL2	0.0956622	-0.000539012
41	23	CCL2	0.0997025	0.00267717
41	24	CCL2	0.101368	0.00351884
41	25	CCL2	0.106979	0.00830528
41	26	CCL2	0.125838	0.02634
41	27	CCL2	0.160719	0.0603972
41	28	CCL2	0.222381	0.121235
41	29	CCL2	0.335806	0.233836
41	30	CCL2	0.523402	0.420608
41	31	CCL2	0.826589	0.722971
41	32	CCL2	1.23222	1.12778
41	33	CCL2	1.65205	1.54679
41	34	CCL2	1.97855	1.87246
41	35	CCL2	2.15495	2.04803
41	36	CCL2	2.26629	2.15856
41	37	CCL2	2.34466	2.23609
41	38	CCL2	2.40641	2.29702
41	39	CCL2	2.46245	2.35224
41	40	CCL2	2.49341	2.38238
42	1	CCL2	0.105444	-0.000836124
42	2	CCL2	0.105767	-0.00128108
42	3	CCL2	0.106689	-0.00112712
42	4	CCL2	0.110038	0.0014544
42	5	CCL2	0.1115	0.00214914
42	6	CCL2	0.113787	0.00366809
42	7	CCL2	0.108917	-0.00196954
42	8	CCL2	0.104822	-0.00683163
42	9	CCL2	0.105835	-0.00658668
42	10	CCL2	0.112838	-0.000350999
42	11	CCL2	0.115972	0.00201539
42	12	CCL2	0.116406	0.00168136
42	13	CCL2	0.118419	0.00292666
42	14	CCL2	0.118696	0.00243603
42	15	CCL2	0.119585	0.00255793
42	16	CCL2	0.119764	0.0019693
42	17	CCL2	0.119831	0.00126831
42	18	CCL2	0.119364	3.40918e-05
42	19	CCL2	0.120208	0.00011027
42	20	CCL2	0.119674	-0.00119107
42	21	CCL2	0.119389	-0.00224358
42	22	CCL2	0.120507	-0.00189395
42	23	CCL2	0.121336	-0.00183231
42	24	CCL2	0.125692	0.00175591
42	25	CCL2	0.131926	0.00722201
42	26	CCL2	0.148671	0.0231996
42	27	CCL2	0.17608	0.0498412
42	28	CCL2	0.227878	0.100871
42	29	CCL2	0.322128	0.194354
42	30	CCL2	0.487971	0.359429
42	31	CCL2	0.764732	0.635423
42	32	CCL2	1.14243	1.01235
42	33	CCL2	1.56336	1.43251
42	34	CCL2	1.90564	1.77402
42	35	CCL2	2.109	1.97662
42	36	CCL2	2.22769	2.09454
42	37	CCL2	2.30996	2.17605
42	38	CCL2	2.36928	2.23459
42	39	CCL2	2.41319	2.27774
42	40	CCL2	2.44394	2.30773
43	1	CCL2	0.0617418	-0.00579331
43	2	CCL2	0.063529	-0.00494645
43	3	CCL2	0.0658746	-0.00354135
43	4	CCL2	0.0726704	0.00231405
43	5	CCL2	0.0748924	0.00359565
43	6	CCL2	0.0739891	0.00175196
43	7	CCL2	0.0703337	-0.00284388
43	8	CCL2	0.0695088	-0.00460912
43	9	CCL2	0.071169	-0.00388935
43	10	CCL2	0.0757788	-0.000219978
43	11	CCL2	0.0810495	0.00411037
43	12	CCL2	0.0812286	0.003349
43	13	CCL2	0.0806174	0.00179739
43	14	CCL2	0.080979	0.00121858
43	15	CCL2	0.0809758	0.000274956
43	16	CCL2	0.0812427	-0.000398529
43	17	CCL2	0.0834441	0.00086247
43	18	CCL2	0.0825927	-0.00092931
43	19	CCL2	0.0822528	-0.00220964
43	20	CCL2	0.0847696	-0.000633278
43	21	CCL2	0.0886964	0.00235312
43	22	CCL2	0.0978638	0.0105801
43	23	CCL2	0.116708	0.0284838
43	24	CCL2	0.150802	0.0616375
43	25	CCL2	0.214322	0.124217
43	26	CCL2	0.332763	0.241718
43	27	CCL2	0.533913	0.441927
43	28	CCL2	0.845993	0.753067
43	29	CCL2	1.26507	1.1712
43	30	CCL2	1.66888	1.57408
43	31	CCL2	1.97463	1.87888
43	32	CCL2	2.15441	2.05772
43	33	CCL2	2.25071	2.15308
43	34	CCL2	2.33153	2.23296
43	35	CCL2	2.38366	2.28415
43	36	CCL2	2.42921	2.32876
43	37	CCL2	2.47531	2.37392
43	38	CCL2	2.50241	2.40008
43	39	CCL2	2.53037	2.4271
43	40	CCL2	2.55123	2.44702
44	1	CCL2	0.107447	-0.00819701
44	2	CCL2	0.110026	-0.00591827
44	3	CCL2	0.112623	-0.00362198
44	4	CCL2	0.119231	0.0026846
44	5	CCL2	0.121743	0.00489671
44	6	CCL2	0.120362	0.00321487
44	7	CCL2	0.11441	-0.00303816
44	8	CCL2	0.11219	-0.00555823
44	9	CCL2	0.113193	-0.00485605
44	10	CCL2	0.118832	0.000481757
44	11	CCL2	0.120058	0.00140714
44	12	CCL2	0.121453	0.0025023
44	13	CCL2	0.121311	0.00205965
44	14	CCL2	0.120825	0.00127298
44	15	CCL2	0.120569	0.00071612
44	16	CCL2	0.120008	-0.000145868
44	17	CCL2	0.12054	8.60314e-05
44	18	CCL2	0.12098	0.000225573
44	19	CCL2	0.120632	-0.000423649
44	20	CCL2	0.120182	-0.00117377
44	21	CCL2	0.120446	-0.00121073
44	22	CCL2	0.120907	-0.00105015
44	23	CCL2	0.122765	0.000507374
44	24	CCL2	0.122821	0.00026257
44	25	CCL2	0.12362	0.000760895
44	26	CCL2	0.129025	0.00586546
44	27	CCL2	0.137628	0.0141673
44	28	CCL2	0.151747	0.0279858
44	29	CCL2	0.177661	0.053599
44	30	CCL2	0.230039	0.105676
44	31	CCL2	0.331614	0.206951
44	32	CCL2	0.510225	0.385261
44	33	CCL2	0.787895	0.662631
44	34	CCL2	1.17035	1.04479
44	35	CCL2	1.58888	1.46302
44	36	CCL2	1.91652	1.79036
44	37	CCL2	2.09434	1.96787
44	38	CCL2	2.20093	2.07416
44	39	CCL2	2.27963	2.15256
44	40	CCL2	2.33639	2.20902
45	1	CCL2	0.0715349	-0.00613257
45	2	CCL2	0.0729583	-0.00534098
45	3	CCL2	0.0750356	-0.00389544
45	4	CCL2	0.0811652	0.00160242
45	5	CCL2	0.0823875	0.00219299
45	6	CCL2	0.0822431	0.00141676
45	7	CCL2	0.0795541	-0.00190399
45	8	CCL2	0.0787458	-0.00334406
45	9	CCL2	0.0809412	-0.0017804
45	10	CCL2	0.0862348	0.00288143
45	11	CCL2	0.0878857	0.00390063
45	12	CCL2	0.0864363	0.00181947
45	13	CCL2	0.0855532	0.000304599
45	14	CCL2	0.0862001	0.000319709
45	15	CCL2	0.0867998	0.000287628
45	16	CCL2	0.0870218	-0.000122093
45	17	CCL2	0.0859918	-0.0017839
45	18	CCL2	0.0857349	-0.0026726
45	19	CCL2	0.0885791	-0.000460124
45	20	CCL2	0.0909079	0.00123695
45	21	CCL2	0.0988835	0.00858076
45	22	CCL2	0.109369	0.0184345
45	23	CCL2	0.132884	0.0413181
45	24	CCL2	0.177087	0.0848892
45	25	CCL2	0.258681	0.165851
45	26	CCL2	0.402832	0.309371
45	27	CCL2	0.643974	0.549881
45	28	CCL2	0.995567	0.900842
45	29	CCL2	1.41958	1.32422
45	30	CCL2	1.76399	1.668
45	31	CCL2	1.9942	1.89757
45	32	CCL2	2.12935	2.03209
45	33	CCL2	2.21859	2.1207
45	34	CCL2	2.28673	2.18821
45	35	CCL2	2.33828	2.23913
45	36	CCL2	2.37821	2.27843
45	37	CCL2	2.42039	2.31998
45	38	CCL2	2.44958	2.34854
45	39	CCL2	2.47279	2.37111
45	40	CCL2	2.4904	2.3881
46	1	CCL2	0.0544104	-0.00472697
46	2	CCL2	0.0574213	-0.00261435
46	3	CCL2	0.0599845	-0.000949488
46	4	CCL2	0.0654383	0.00360605
46	5	CCL2	0.0670674	0.00433684
46	6	CCL2	0.0667351	0.00310624
46	7	CCL2	0.0594817	-0.00504547
46	8	CCL2	0.0577772	-0.00764826
46	9	CCL2	0.0614538	-0.00486996
46	10	CCL2	0.0678626	0.000640592
46	11	CCL2	0.069228	0.00110771
46	12	CCL2	0.0715046	0.00248604
46	13	CCL2	0.0726609	0.00274401
46	14	CCL2	0.0721379	0.00132271
46	15	CCL2	0.0716648	-4.87361e-05
46	16	CCL2	0.0721338	-0.000478022
46	17	CCL2	0.0738547	0.00034459
46	18	CCL2	0.0739901	-0.00041828
46	19	CCL2	0.0747016	-0.000605013
46	20	CCL2	0.0765734	0.000368452
46	21	CCL2	0.0808957	0.00379248
46	22	CCL2	0.0893184	0.0113169
46	23	CCL2	0.106678	0.027778
46	24	CCL2	0.1369	0.0571019
46	25	CCL2	0.192427	0.11173
46	26	CCL2	0.2963	0.214705
46	27	CCL2	0.480622	0.398129
46	28	CCL2	0.772998	0.689606
46	29	CCL2	1.16818	1.08389
46	30	CCL2	1.56045	1.47526
46	31	CCL2	1.87672	1.79064
46	32	CCL2	2.06291	1.97593
46	33	CCL2	2.16708	2.07919
46	34	CCL2	2.24669	2.15791
46	35	CCL2	2.30418	2.2145
46	36	CCL2	2.35319	2.26261
46	37	CCL2	2.39345	2.30198
46	38	CCL2	2.42501	2.33263
46	39	CCL2	2.4469	2.35363
46	40	CCL2	2.46973	2.37556
47	1	CCL2	0.0809554	-0.00681519
47	2	CCL2	0.0844824	-0.00464031
47	3	CCL2	0.087845	-0.00262975
47	4	CCL2	0.0956968	0.00387
47	5	CCL2	0.0983945	0.00521569
47	6	CCL2	0.0973485	0.00281759
47	7	CCL2	0.0920814	-0.00380159
47	8	CCL2	0.0908151	-0.00641993
47	9	CCL2	0.0934871	-0.00509998
47	10	CCL2	0.100614	0.000675296
47	11	CCL2	0.102654	0.00136235
47	12	CCL2	0.104647	0.00200392
47	13	CCL2	0.105319	0.00132362
47	14	CCL2	0.107009	0.00166157
47	15	CCL2	0.107053	0.00035321
47	16	CCL2	0.107065	-0.000986619
47	17	CCL2	0.108045	-0.00135819
47	18	CCL2	0.109381	-0.00137433
47	19	CCL2	0.114495	0.00238714
47	20	CCL2	0.120832	0.00737279
47	21	CCL2	0.12961	0.0147982
47	22	CCL2	0.148902	0.0327384
47	23	CCL2	0.185687	0.0681713
47	24	CCL2	0.254564	0.135697
47	25	CCL2	0.380971	0.260751
47	26	CCL2	0.595802	0.47423
47	27	CCL2	0.919287	0.796363
47	28	CCL2	1.32395	1.19967
47	29	CCL2	1.71123	1.5856
47	30	CCL2	1.93114	1.80416
47	31	CCL2	2.06286	1.93453
47	32	CCL2	2.16249	2.03281
47	33	CCL2	2.22684	2.0958
47	34	CCL2	2.27831	2.14593
47	35	CCL2	2.3256	2.19185
47	36	CCL2	2.36354	2.22845
47	37	CCL2	2.39342	2.25697
47	38	CCL2	2.41428	2.27649
47	39	CCL2	2.4369	2.29775
47	40	CCL2	2.45177	2.31127
48	1	CCL2	0.0907799	-0.00335317
48	2	CCL2	0.0930796	-0.00201394
48	3	CCL2	0.0953252	-0.000728761
48	4	CCL2	0.100781	0.00376618
48	5	CCL2	0.102399	0.00442415
48	6	CCL2	0.101233	0.00229808
48	7	CCL2	0.0954956	-0.00440031
48	8	CCL2	0.0939359	-0.00692049
48	9	CCL2	0.0964531	-0.00536377
48	10	CCL2	0.104635	0.001858
48	11	CCL2	0.106706	0.00296783
48	12	CCL2	0.106587	0.00188906
48	13	CCL2	0.106143	0.000483821
48	14	CCL2	0.106618	-1.48482e-06
48	15	CCL2	0.107608	2.87898e-05
48	16	CCL2	0.107542	-0.000998113
48	17	CCL2	0.107527	-0.00197337
48	18	CCL2	0.109707	-0.000753862
48	19	CCL2	0.111763	0.000341696
48	20	CCL2	0.115465	0.00308256
48	21	CCL2	0.123228	0.00988576
48	22	CCL2	0.140157	0.0258541
48	23	CCL2	0.172388	0.0571241
48	24	CCL2	0.230228	0.114004
48	25	CCL2	0.337375	0.220191
48	26	CCL2	0.524957	0.406812
48	27	CCL2	0.816797	0.697692
48	28	CCL2	1.19978	1.07972
48	29	CCL2	1.59519	1.47416
48	30	CCL2	1.84351	1.72152
48	31	CCL2	1.99215	1.86921
48	32	CCL2	2.09655	1.97265
48	33	CCL2	2.16928	2.04442
48	34	CCL2	2.22108	2.09525
48	35	CCL2	2.26227	2.13548
48	36	CCL2	2.30169	2.17394
48	37	CCL2	2.33265	2.20394
48	38	CCL2	2.35384	2.22417
48	39	CCL2	2.37203	2.2414
48	40	CCL2	2.38685	2.25526
49	1	CX3CL1	-0.0299135	-0.0121204
49	2	CX3CL1	-0.0285319	-0.0113899
49	3	CX3CL1	-0.024792	-0.00830113
49	4	CX3CL1	-0.0117947	0.00404505
49	5	CX3CL1	-0.007827	0.00736156
49	6	CX3CL1	-0.00871983	0.00581757
49	7	CX3CL1	-0.0196099	-0.00572365
49	8	CX3CL1	-0.0277414	-0.0145064
49	9	CX3CL1	-0.0257238	-0.0131398
49	10	CX3CL1	-0.0110867	0.000846077
49	11	CX3CL1	-0.0051853	0.00609633
49	12	CX3CL1	-0.00500255	0.00562791
49	13	CX3CL1	-0.00440423	0.00557509
49	14	CX3CL1	-0.00504762	0.00428054
49	15	CX3CL1	-0.00594463	0.00273237
49	16	CX3CL1	-0.00655477	0.00147108
49	17	CX3CL1	-0.00533317	0.00204152
49	18	CX3CL1	-0.00322652	0.00349701
49	19	CX3CL1	-0.00191154	0.00416083
49	20	CX3CL1	-0.00253051	0.0028907
49	21	CX3CL1	-0.00352152	0.00124854
49	22	CX3CL1	-0.00536572	-0.00124682
49	23	CX3CL1	-0.00649575	-0.003028
49	24	CX3CL1	-0.00693358	-0.00411699
49	25	CX3CL1	-0.00705173	-0.00488629
49	26	CX3CL1	-0.00427909	-0.00276481
49	27	CX3CL1	-0.000841415	2.17082e-05
49	28	CX3CL1	0.00567876	0.00589073
49	29	CX3CL1	0.0124534	0.0120142
49	30	CX3CL1	0.0257873	0.024697
49	31	CX3CL1	0.0638226	0.0620811
49	32	CX3CL1	0.143428	0.141035
49	33	CX3CL1	0.274851	0.271807
49	34	CX3CL1	0.480179	0.476484
49	35	CX3CL1	0.770716	0.76637
49	36	CX3CL1	1.11786	1.11286
49	37	CX3CL1	1.44391	1.43826
49	38	CX3CL1	1.6889	1.6826
49	39	CX3CL1	1.85171	1.84476
[truncated: 1,881 more rows]

## Sheet: Results
Block Type	96-Well Block (0.2mL)
Calibration Background is expired	Yes
Calibration Background performed on	01-02-2020
Calibration Normalization FAM-ROX is expired	Yes
Calibration Normalization FAM-ROX performed on	01-02-2020
Calibration Normalization VIC-ROX is expired	Yes
Calibration Normalization VIC-ROX performed on	01-02-2020
Calibration Pure Dye FAM is expired	Yes
Calibration Pure Dye FAM performed on	01-02-2020
Calibration Pure Dye NED is expired	Yes
Calibration Pure Dye NED performed on	01-02-2020
Calibration Pure Dye ROX is expired	Yes
Calibration Pure Dye ROX performed on	01-02-2020
Calibration Pure Dye SYBR is expired	Yes
Calibration Pure Dye SYBR performed on	01-02-2020
Calibration Pure Dye TAMRA is expired	Yes
Calibration Pure Dye TAMRA performed on	01-02-2020
Calibration Pure Dye VIC is expired	Yes
Calibration Pure Dye VIC performed on	01-02-2020
Calibration ROI is expired	Yes
Calibration ROI performed on	01-02-2020
Calibration Uniformity is expired	Yes
Calibration Uniformity performed on	01-02-2020
Chemistry	SYBR_GREEN
Date Created	06-25-2021 14:51:50 CST
Experiment Barcode
Experiment Comment
Experiment File Name	D:\DATA\WYH\mFAK 1 2021-06-25 124317.eds
Experiment Name	2021-06-25 124317
Experiment Run End Time	06-25-2021 22:43:01 CST
Experiment Type	Comparative Cт (ΔΔCт)
Instrument Name	287880698
Instrument Serial Number	287880698
Instrument Type	QuantStudio Dx
Passive Reference	ROX
Quantification Cycle Method	Ct
Run Results Valid	No
Signal Smoothing On	true
Stage/ Cycle where Analysis is performed	Stage 2, Step 3
User Name
Well	Well Position	Omit	Sample Name	Target Name	Task	Reporter	Quencher	Quantity	Quantity Mean	Quantity SD	RQ	RQ Min	RQ Max	CT	Ct Mean	Ct SD	Delta Ct	Delta Ct Mean	Delta Ct SD	Delta Ct SE	Delta Delta Ct	Automatic Ct Threshold	Ct Threshold	Automatic Baseline	Baseline Start	Baseline End	Comments	Tm1	Tm2	Tm3	HIGHSD	MTP
1	A1	FALSE	Sample 1	GAPDH	UNKNOWN	SYBR	None				1	0.79598	1.25631	20.543	20.5562	0.0190382		-7.52266	0.108202	0.0765101	0	TRUE	0.199253	TRUE	1	40		85.4338			N	N
2	A2	FALSE	Sample 2	GAPDH	UNKNOWN	SYBR	None				6.15621	2.95524	12.8243	20.679	20.638	0.0579415		-10.1447	0.348	0.246073	-2.62204	TRUE	0.199253	TRUE	1	40		85.4338			N	N
3	A3	FALSE	Sample 3	GAPDH	UNKNOWN	SYBR	None				0.728133	0.724319	0.731968	20.654	20.6541	6.06915e-05		-7.06493	0.00249044	0.00176101	0.457726	TRUE	0.199253	TRUE	1	40		85.4338			N	N
4	A4	FALSE	Sample 4	GAPDH	UNKNOWN	SYBR	None				5.13961	2.59502	10.1793	20.698	20.6929	0.00790607		-9.88432	0.324054	0.229141	-2.36166	TRUE	0.199253	TRUE	1	40		85.5306			N	N
5	A5	FALSE	Sample 5	GAPDH	UNKNOWN	SYBR	None				2.19492	1.43242	3.36332	20.314	20.2512	0.0883816		-8.65683	0.202376	0.143101	-1.13417	TRUE	0.199253	TRUE	1	40		85.5306			N	N
6	A6	FALSE	Sample 6	GAPDH	UNKNOWN	SYBR	None				1.8617	0.930308	3.72555	21.179	20.9532	0.31975		-8.41928	0.328959	0.232609	-0.896617	TRUE	0.199253	TRUE	1	40		85.337			N	N
7	A7	FALSE	Sample 7	GAPDH	UNKNOWN	SYBR	None				0.430679	0.326483	0.568131	19.573	19.6647	0.129035		-6.30734	0.131345	0.0928749	1.21531	TRUE	0.199253	TRUE	1	40		85.5306			N	N
8	A8	FALSE	Sample 8	GAPDH	UNKNOWN	SYBR	None				3.28171	0.848437	12.6935	21.559	21.5231	0.0502525		-9.2371	0.641449	0.453573	-1.71445	TRUE	0.199253	TRUE	1	40		85.4338			N	N
9	A9	FALSE	Sample 9	GAPDH	UNKNOWN	SYBR	None				0.37287	0.355623	0.390955	19.496	19.4798	0.0224558		-6.0994	0.022458	0.0158802	1.42325	TRUE	0.199253	TRUE	1	40		85.4338			N	N
10	A10	FALSE	Sample 10	GAPDH	UNKNOWN	SYBR	None				0.506318	0.441631	0.580481	19.553	19.5657	0.0175601		-6.54078	0.0648175	0.0458329	0.981883	TRUE	0.199253	TRUE	1	40		85.337			N	N
11	A11	FALSE	Sample 11	GAPDH	UNKNOWN	SYBR	None				0.328206	0.27532	0.391252	18.957	18.9114	0.0642021		-5.91533	0.0833199	0.058916	1.60732	TRUE	0.199253	TRUE	1	40		85.337			N	N
12	A12	FALSE	Sample 12	GAPDH	UNKNOWN	SYBR	None				0.384035	0.328311	0.449217	18.965	19.0004	0.0507205		-6.14197	0.0743403	0.0525665	1.38069	TRUE	0.199253	TRUE	1	40		85.337			N	N
13	B1	FALSE	Sample 1	GAPDH	UNKNOWN	SYBR	None				1	0.79598	1.25631	20.570	20.5562	0.0190382		-7.52266	0.108202	0.0765101	0	TRUE	0.199253	TRUE	1	40		85.4338			N	N
14	B2	FALSE	Sample 2	GAPDH	UNKNOWN	SYBR	None				6.15621	2.95524	12.8243	20.597	20.638	0.0579415		-10.1447	0.348	0.246073	-2.62204	TRUE	0.199253	TRUE	1	40		85.4338			N	N
15	B3	FALSE	Sample 3	GAPDH	UNKNOWN	SYBR	None				0.728133	0.724319	0.731968	20.654	20.6541	6.06915e-05		-7.06493	0.00249044	0.00176101	0.457726	TRUE	0.199253	TRUE	1	40		85.5306			N	N
16	B4	FALSE	Sample 4	GAPDH	UNKNOWN	SYBR	None				5.13961	2.59502	10.1793	20.687	20.6929	0.00790607		-9.88432	0.324054	0.229141	-2.36166	TRUE	0.199253	TRUE	1	40		85.5306			N	N
17	B5	FALSE	Sample 5	GAPDH	UNKNOWN	SYBR	None				2.19492	1.43242	3.36332	20.189	20.2512	0.0883816		-8.65683	0.202376	0.143101	-1.13417	TRUE	0.199253	TRUE	1	40		85.5306			N	N
18	B6	FALSE	Sample 6	GAPDH	UNKNOWN	SYBR	None				1.8617	0.930308	3.72555	20.727	20.9532	0.31975		-8.41928	0.328959	0.232609	-0.896617	TRUE	0.199253	TRUE	1	40		85.5306			N	N
19	B7	FALSE	Sample 7	GAPDH	UNKNOWN	SYBR	None				0.430679	0.326483	0.568131	19.756	19.6647	0.129035		-6.30734	0.131345	0.0928749	1.21531	TRUE	0.199253	TRUE	1	40		85.5306			N	N
20	B8	FALSE	Sample 8	GAPDH	UNKNOWN	SYBR	None				3.28171	0.848437	12.6935	21.488	21.5231	0.0502525		-9.2371	0.641449	0.453573	-1.71445	TRUE	0.199253	TRUE	1	40		85.4338			N	N
21	B9	FALSE	Sample 9	GAPDH	UNKNOWN	SYBR	None				0.37287	0.355623	0.390955	19.464	19.4798	0.0224558		-6.0994	0.022458	0.0158802	1.42325	TRUE	0.199253	TRUE	1	40		85.4338			N	N
22	B10	FALSE	Sample 10	GAPDH	UNKNOWN	SYBR	None				0.506318	0.441631	0.580481	19.578	19.5657	0.0175601		-6.54078	0.0648175	0.0458329	0.981883	TRUE	0.199253	TRUE	1	40		85.4338			N	N
23	B11	FALSE	Sample 11	GAPDH	UNKNOWN	SYBR	None				0.328206	0.27532	0.391252	18.866	18.9114	0.0642021		-5.91533	0.0833199	0.058916	1.60732	TRUE	0.199253	TRUE	1	40		85.337			N	N
24	B12	FALSE	Sample 12	GAPDH	UNKNOWN	SYBR	None				0.384035	0.328311	0.449217	19.036	19.0004	0.0507205		-6.14197	0.0743403	0.0525665	1.38069	TRUE	0.199253	TRUE	1	40		85.337			N	N
25	C1	FALSE	Sample 1	CCL2	UNKNOWN	SYBR	None							28.004	28.0789	0.106514						TRUE	0.240284	TRUE	1	40		79.9169			N	N
26	C2	FALSE	Sample 2	CCL2	UNKNOWN	SYBR	None							31.025	30.7827	0.343143						TRUE	0.240284	TRUE	1	40		80.0136			N	N
27	C3	FALSE	Sample 3	CCL2	UNKNOWN	SYBR	None							27.717	27.719	0.0024897						TRUE	0.240284	TRUE	1	40		79.9169			N	N
28	C4	FALSE	Sample 4	CCL2	UNKNOWN	SYBR	None							30.348	30.5772	0.323958						TRUE	0.240284	TRUE	1	40		80.0136			N	N
29	C5	FALSE	Sample 5	CCL2	UNKNOWN	SYBR	None							28.779	28.9081	0.182057						TRUE	0.240284	TRUE	1	40		80.0136			N	N
30	C6	FALSE	Sample 6	CCL2	UNKNOWN	SYBR	None							29.427	29.3725	0.0772939						TRUE	0.240284	TRUE	1	40		79.9169			N	N
31	C7	FALSE	Sample 7	CCL2	UNKNOWN	SYBR	None							25.955	25.972	0.024522						TRUE	0.240284	TRUE	1	40		80.0136			N	N
32	C8	FALSE	Sample 8	CCL2	UNKNOWN	SYBR	None							30.308	30.7602	0.639478						TRUE	0.240284	TRUE	1	40		79.9169			Y	N
33	C9	FALSE	Sample 9	CCL2	UNKNOWN	SYBR	None							25.579	25.5792	0.000308852						TRUE	0.240284	TRUE	1	40		79.8201			N	N
34	C10	FALSE	Sample 10	CCL2	UNKNOWN	SYBR	None							26.062	26.1065	0.0623935						TRUE	0.240284	TRUE	1	40		79.8201			N	N
35	C11	FALSE	Sample 11	CCL2	UNKNOWN	SYBR	None							24.789	24.8268	0.0531064						TRUE	0.240284	TRUE	1	40		79.8201			N	N
36	C12	FALSE	Sample 12	CCL2	UNKNOWN	SYBR	None							25.181	25.1424	0.0543499						TRUE	0.240284	TRUE	1	40		79.8201			N	N
37	D1	FALSE	Sample 1	CCL2	UNKNOWN	SYBR	None							28.154	28.0789	0.106514						TRUE	0.240284	TRUE	1	40		80.0136			N	N
38	D2	FALSE	Sample 2	CCL2	UNKNOWN	SYBR	None							30.540	30.7827	0.343143						TRUE	0.240284	TRUE	1	40		79.9169			N	N
39	D3	FALSE	Sample 3	CCL2	UNKNOWN	SYBR	None							27.721	27.719	0.0024897						TRUE	0.240284	TRUE	1	40		80.0136			N	N
40	D4	FALSE	Sample 4	CCL2	UNKNOWN	SYBR	None							30.806	30.5772	0.323958						TRUE	0.240284	TRUE	1	40		80.0136			N	N
41	D5	FALSE	Sample 5	CCL2	UNKNOWN	SYBR	None							29.037	28.9081	0.182057						TRUE	0.240284	TRUE	1	40		80.0136			N	N
42	D6	FALSE	Sample 6	CCL2	UNKNOWN	SYBR	None							29.318	29.3725	0.0772939						TRUE	0.240284	TRUE	1	40		80.0136			N	N
43	D7	FALSE	Sample 7	CCL2	UNKNOWN	SYBR	None							25.989	25.972	0.024522						TRUE	0.240284	TRUE	1	40		80.0136			N	N
44	D8	FALSE	Sample 8	CCL2	UNKNOWN	SYBR	None							31.212	30.7602	0.639478						TRUE	0.240284	TRUE	1	40		80.0136			Y	N
45	D9	FALSE	Sample 9	CCL2	UNKNOWN	SYBR	None							25.579	25.5792	0.000308852						TRUE	0.240284	TRUE	1	40		79.9169			N	N
46	D10	FALSE	Sample 10	CCL2	UNKNOWN	SYBR	None							26.151	26.1065	0.0623935						TRUE	0.240284	TRUE	1	40		79.9169			N	N
47	D11	FALSE	Sample 11	CCL2	UNKNOWN	SYBR	None							24.864	24.8268	0.0531064						TRUE	0.240284	TRUE	1	40		79.8201			N	N
48	D12	FALSE	Sample 12	CCL2	UNKNOWN	SYBR	None							25.104	25.1424	0.0543499						TRUE	0.240284	TRUE	1	40		79.8201			N	N
49	E1	FALSE	Sample 1	CX3CL1	UNKNOWN	SYBR	None				1	0.447451	2.23488	32.533	32.2737	0.366161		4.19486	0.381338	0.269647	0	TRUE	0.202733	TRUE	1	40		84.853			N	N
50	E2	FALSE	Sample 2	CX3CL1	UNKNOWN	SYBR	None				2.3698	0.403144	13.9304	34.275	33.7328	0.766628		2.95009	0.83992	0.593913	-1.24477	TRUE	0.202733	TRUE	1	40		84.853			Y	N
51	E3	FALSE	Sample 3	CX3CL1	UNKNOWN	SYBR	None				0.961054	0.538645	1.71472	31.777	31.9712	0.274533		4.25217	0.274544	0.194132	0.0573111	TRUE	0.202733	TRUE	1	40		84.853			N	N
52	E4	FALSE	Sample 4	CX3CL1	UNKNOWN	SYBR	None				12.7256	0.267975	604.318	32.376	31.1024	1.80171		0.525193	1.83061	1.29443	-3.66967	TRUE	0.202733	TRUE	1	40		84.853			Y	N
53	E5	FALSE	Sample 5	CX3CL1	UNKNOWN	SYBR	None				7.05597	4.73376	10.5174	30.247	30.2841	0.0517712		1.37602	0.189275	0.133837	-2.81884	TRUE	0.202733	TRUE	1	40		84.9498			N	N
54	E6	FALSE	Sample 6	CX3CL1	UNKNOWN	SYBR	None				2.80487	2.3787	3.30739	32.071	32.0794	0.0115206		2.70692	0.0781478	0.0552588	-1.48794	TRUE	0.202733	TRUE	1	40		84.853			N	N
55	E7	FALSE	Sample 7	CX3CL1	UNKNOWN	SYBR	None				0.57481	0.278528	1.18626	30.723	30.9657	0.342684		4.9937	0.34356	0.242934	0.798843	TRUE	0.202733	TRUE	1	40		84.7563			N	N
56	E8	FALSE	Sample 8	CX3CL1	UNKNOWN	SYBR	None				3.39795	0.849788	13.587	33.083	33.1904	0.151594		2.43019	0.6572	0.464711	-1.76466	TRUE	0.202733	TRUE	1	40		84.7563			N	N
57	E9	FALSE	Sample 9	CX3CL1	UNKNOWN	SYBR	None				0.188061	0.166215	0.212777	32.143	32.1848	0.0585524		6.60559	0.0585532	0.0414034	2.41073	TRUE	0.202733	TRUE	1	40		84.6595			N	N
58	E10	FALSE	Sample 10	CX3CL1	UNKNOWN	SYBR	None				1.77656	1.3438	2.34868	29.555	29.4723	0.116757		3.36577	0.132382	0.0936086	-0.829085	TRUE	0.202733	TRUE	1	40		84.7563			N	N
59	E11	FALSE	Sample 11	CX3CL1	UNKNOWN	SYBR	None				0.185899	0.015517	2.22713	32.281	31.449	1.17634		6.62227	1.17754	0.832649	2.42741	TRUE	0.202733	TRUE	1	40		84.6595			Y	N
60	E12	FALSE	Sample 12	CX3CL1	UNKNOWN	SYBR	None				0.740993	0.421963	1.30123	29.955	29.7697	0.261414		4.62733	0.267004	0.188801	0.432468	TRUE	0.202733	TRUE	1	40		84.6595			N	N
61	F1	FALSE	Sample 1	CX3CL1	UNKNOWN	SYBR	None				1	0.447451	2.23488	32.015	32.2737	0.366161		4.19486	0.381338	0.269647	0	TRUE	0.202733	TRUE	1	40		84.7563			N	N
62	F2	FALSE	Sample 2	CX3CL1	UNKNOWN	SYBR	None				2.3698	0.403144	13.9304	33.191	33.7328	0.766628		2.95009	0.83992	0.593913	-1.24477	TRUE	0.202733	TRUE	1	40		84.7563			Y	N
63	F3	FALSE	Sample 3	CX3CL1	UNKNOWN	SYBR	None				0.961054	0.538645	1.71472	32.165	31.9712	0.274533		4.25217	0.274544	0.194132	0.0573111	TRUE	0.202733	TRUE	1	40		84.853			N	N
64	F4	FALSE	Sample 4	CX3CL1	UNKNOWN	SYBR	None				12.7256	0.267975	604.318	29.828	31.1024	1.80171		0.525193	1.83061	1.29443	-3.66967	TRUE	0.202733	TRUE	1	40		84.9498	76.6261		Y	Y
65	F5	FALSE	Sample 5	CX3CL1	UNKNOWN	SYBR	None				7.05597	4.73376	10.5174	30.321	30.2841	0.0517712		1.37602	0.189275	0.133837	-2.81884	TRUE	0.202733	TRUE	1	40		84.9498	76.2389		N	Y
66	F6	FALSE	Sample 6	CX3CL1	UNKNOWN	SYBR	None				2.80487	2.3787	3.30739	32.088	32.0794	0.0115206		2.70692	0.0781478	0.0552588	-1.48794	TRUE	0.202733	TRUE	1	40		84.853			N	N
67	F7	FALSE	Sample 7	CX3CL1	UNKNOWN	SYBR	None				0.57481	0.278528	1.18626	31.208	30.9657	0.342684		4.9937	0.34356	0.242934	0.798843	TRUE	0.202733	TRUE	1	40		84.7563			N	N
68	F8	FALSE	Sample 8	CX3CL1	UNKNOWN	SYBR	None				3.39795	0.849788	13.587	33.298	33.1904	0.151594		2.43019	0.6572	0.464711	-1.76466	TRUE	0.202733	TRUE	1	40		84.6595			N	N
69	F9	FALSE	Sample 9	CX3CL1	UNKNOWN	SYBR	None				0.188061	0.166215	0.212777	32.226	32.1848	0.0585524		6.60559	0.0585532	0.0414034	2.41073	TRUE	0.202733	TRUE	1	40		84.6595			N	N
70	F10	FALSE	Sample 10	CX3CL1	UNKNOWN	SYBR	None				1.77656	1.3438	2.34868	29.390	29.4723	0.116757		3.36577	0.132382	0.0936086	-0.829085	TRUE	0.202733	TRUE	1	40		84.6595			N	N
71	F11	FALSE	Sample 11	CX3CL1	UNKNOWN	SYBR	None				0.185899	0.015517	2.22713	30.617	31.449	1.17634		6.62227	1.17754	0.832649	2.42741	TRUE	0.202733	TRUE	1	40		84.5627			Y	N
72	F12	FALSE	Sample 12	CX3CL1	UNKNOWN	SYBR	None				0.740993	0.421963	1.30123	29.585	29.7697	0.261414		4.62733	0.267004	0.188801	0.432468	TRUE	0.202733	TRUE	1	40		84.6595			N	N
73	G1	FALSE	Sample 1	FLT3LG	UNKNOWN	SYBR	None				1	0.611122	1.63633	31.118	31.2654	0.207813		3.18649	0.233519	0.165123	0	TRUE	0.22682	TRUE	1	40		84.4659			N	N
74	G2	FALSE	Sample 2	FLT3LG	UNKNOWN	SYBR	None				17.4642	3.33595	91.4279	30.342	29.8429	0.706001		-0.939836	0.784974	0.55506	-4.12633	TRUE	0.22682	TRUE	1	40		84.4659			Y	N
75	G3	FALSE	Sample 3	FLT3LG	UNKNOWN	SYBR	None				3.67965	3.11066	4.35271	29.082	29.0259	0.0796164		1.30692	0.0796553	0.0563248	-1.87957	TRUE	0.22682	TRUE	1	40		84.5627			N	N
76	G4	FALSE	Sample 4	FLT3LG	UNKNOWN	SYBR	None				21.981	11.0909	43.5639	29.294	29.3055	0.0163867		-1.27169	0.324372	0.229365	-4.45818	TRUE	0.22682	TRUE	1	40		84.6595			N	N
77	G5	FALSE	Sample 5	FLT3LG	UNKNOWN	SYBR	None				9.74601	4.29272	22.1269	28.567	28.8098	0.343549		-0.0983171	0.388806	0.274928	-3.28481	TRUE	0.22682	TRUE	1	40		84.5627			N	N
78	G6	FALSE	Sample 6	FLT3LG	UNKNOWN	SYBR	None				6.62344	2.35803	18.6045	30.173	29.8314	0.4836		0.458914	0.489738	0.346297	-2.72758	TRUE	0.22682	TRUE	1	40		84.5627			N	N
79	G7	FALSE	Sample 7	FLT3LG	UNKNOWN	SYBR	None				1.11407	0.710844	1.74602	29.152	29.0027	0.211649		3.03065	0.213065	0.150659	-0.155839	TRUE	0.22682	TRUE	1	40		84.5627			N	N
80	G8	FALSE	Sample 8	FLT3LG	UNKNOWN	SYBR	None				11.5564	0.934622	142.891	29.704	30.4161	1.00656		-0.344121	1.19252	0.843238	-3.53061	TRUE	0.22682	TRUE	1	40		84.3691	78.2715		Y	Y
81	G9	FALSE	Sample 9	FLT3LG	UNKNOWN	SYBR	None				0.947769	0.821009	1.0941	28.795	28.8431	0.0680823		3.26389	0.068083	0.048142	0.0773926	TRUE	0.22682	TRUE	1	40		84.4659			N	N
82	G10	FALSE	Sample 10	FLT3LG	UNKNOWN	SYBR	None				1.84927	1.06985	3.19653	28.228	28.4061	0.251899		2.29954	0.259511	0.183502	-0.886958	TRUE	0.22682	TRUE	1	40		84.3691			N	N
83	G11	FALSE	Sample 11	FLT3LG	UNKNOWN	SYBR	None				0.771915	0.682461	0.873096	28.370	28.3868	0.0243103		3.55998	0.0584061	0.0412994	0.373486	TRUE	0.22682	TRUE	1	40		84.4659			N	N
84	G12	FALSE	Sample 12	FLT3LG	UNKNOWN	SYBR	None				1.03515	0.370778	2.88997	27.937	28.279	0.483808		3.13665	0.486851	0.344256	-0.0498419	TRUE	0.22682	TRUE	1	40		84.3691			N	N
85	H1	FALSE	Sample 1	FLT3LG	UNKNOWN	SYBR	None				1	0.611122	1.63633	31.412	31.2654	0.207813		3.18649	0.233519	0.165123	0	TRUE	0.22682	TRUE	1	40		84.3691	77.6907		N	Y
86	H2	FALSE	Sample 2	FLT3LG	UNKNOWN	SYBR	None				17.4642	3.33595	91.4279	29.344	29.8429	0.706001		-0.939836	0.784974	0.55506	-4.12633	TRUE	0.22682	TRUE	1	40		84.4659			Y	N
87	H3	FALSE	Sample 3	FLT3LG	UNKNOWN	SYBR	None				3.67965	3.11066	4.35271	28.970	29.0259	0.0796164		1.30692	0.0796553	0.0563248	-1.87957	TRUE	0.22682	TRUE	1	40		84.5627			N	N
88	H4	FALSE	Sample 4	FLT3LG	UNKNOWN	SYBR	None				21.981	11.0909	43.5639	29.317	29.3055	0.0163867		-1.27169	0.324372	0.229365	-4.45818	TRUE	0.22682	TRUE	1	40		84.5627			N	N
89	H5	FALSE	Sample 5	FLT3LG	UNKNOWN	SYBR	None				9.74601	4.29272	22.1269	29.053	28.8098	0.343549		-0.0983171	0.388806	0.274928	-3.28481	TRUE	0.22682	TRUE	1	40		84.5627			N	N
90	H6	FALSE	Sample 6	FLT3LG	UNKNOWN	SYBR	None				6.62344	2.35803	18.6045	29.489	29.8314	0.4836		0.458914	0.489738	0.346297	-2.72758	TRUE	0.22682	TRUE	1	40		84.5627	78.1747		N	Y
91	H7	FALSE	Sample 7	FLT3LG	UNKNOWN	SYBR	None				1.11407	0.710844	1.74602	28.853	29.0027	0.211649		3.03065	0.213065	0.150659	-0.155839	TRUE	0.22682	TRUE	1	40		84.5627			N	N
92	H8	FALSE	Sample 8	FLT3LG	UNKNOWN	SYBR	None				11.5564	0.934622	142.891	31.128	30.4161	1.00656		-0.344121	1.19252	0.843238	-3.53061	TRUE	0.22682	TRUE	1	40		84.4659			Y	N
93	H9	FALSE	Sample 9	FLT3LG	UNKNOWN	SYBR	None				0.947769	0.821009	1.0941	28.891	28.8431	0.0680823		3.26389	0.068083	0.048142	0.0773926	TRUE	0.22682	TRUE	1	40		84.4659			N	N
94	H10	FALSE	Sample 10	FLT3LG	UNKNOWN	SYBR	None				1.84927	1.06985	3.19653	28.584	28.4061	0.251899		2.29954	0.259511	0.183502	-0.886958	TRUE	0.22682	TRUE	1	40		84.4659			N	N
95	H11	FALSE	Sample 11	FLT3LG	UNKNOWN	SYBR	None				0.771915	0.682461	0.873096	28.404	28.3868	0.0243103		3.55998	0.0584061	0.0412994	0.373486	TRUE	0.22682	TRUE	1	40		84.4659			N	N
96	H12	FALSE	Sample 12	FLT3LG	UNKNOWN	SYBR	None				1.03515	0.370778	2.88997	28.621	28.279	0.483808		3.13665	0.486851	0.344256	-0.0498419	TRUE	0.22682	TRUE	1	40		84.3691			N	N
Analysis Type	Singleplex
Endogenous Control	CCL2
RQ Min/Max Confidence Level	95.0
Reference Sample	Sample 1
