# Supplementary material for: A FAK Inhibitor Boosts Anti-PD1 Immunotherapy in a Hepatocellular Carcinoma Mouse Model
Source: Front Pharmacol. 2022 Jan 18;12:820446. doi: 10.3389/fphar.2021.820446 (PMC8804348; doi:10.3389/fphar.2021.820446)
Supplement: Supplementary file 6 [file DataSheet2.ZIP › q-PCR date/Ccl2 2021-06-25 145307_data.xls]

## Sheet: Sample Setup
Block Type	96-Well Block (0.2mL)
Calibration Background is expired	Yes
Calibration Background performed on	01-02-2020
Calibration Normalization FAM-ROX is expired	Yes
Calibration Normalization FAM-ROX performed on	01-02-2020
Calibration Normalization VIC-ROX is expired	Yes
Calibration Normalization VIC-ROX performed on	01-02-2020
Calibration Pure Dye FAM is expired	Yes
Calibration Pure Dye FAM performed on	01-02-2020
Calibration Pure Dye NED is expired	Yes
Calibration Pure Dye NED performed on	01-02-2020
Calibration Pure Dye ROX is expired	Yes
Calibration Pure Dye ROX performed on	01-02-2020
Calibration Pure Dye SYBR is expired	Yes
Calibration Pure Dye SYBR performed on	01-02-2020
Calibration Pure Dye TAMRA is expired	Yes
Calibration Pure Dye TAMRA performed on	01-02-2020
Calibration Pure Dye VIC is expired	Yes
Calibration Pure Dye VIC performed on	01-02-2020
Calibration ROI is expired	Yes
Calibration ROI performed on	01-02-2020
Calibration Uniformity is expired	Yes
Calibration Uniformity performed on	01-02-2020
Chemistry	SYBR_GREEN
Date Created	06-25-2021 16:49:50 CST
Experiment Barcode
Experiment Comment
Experiment File Name	D:\DATA\WYH\2021-06-25 145307.eds
Experiment Name	2021-06-25 145307
Experiment Run End Time	06-26-2021 00:51:17 CST
Experiment Type	Comparative Cт (ΔΔCт)
Instrument Name	287880698
Instrument Serial Number	287880698
Instrument Type	QuantStudio Dx
Passive Reference	ROX
Quantification Cycle Method	Ct
Run Results Valid	No
Signal Smoothing On	true
Stage/ Cycle where Analysis is performed	Stage 2, Step 3
User Name
Well	Well Position	Sample Name	Sample Color	Biogroup Name	Biogroup Color	Target Name	Target Color	Task	Reporter	Quencher	Quantity	Comments
1	A1	Sample 1	RGB(198,113,113)			GAPDH	RGB(255,153,204)	UNKNOWN	SYBR	None
2	A2	Sample 2	RGB(0,245,255)			GAPDH	RGB(255,153,204)	UNKNOWN	SYBR	None
3	A3	Sample 3	RGB(238,220,130)			GAPDH	RGB(255,153,204)	UNKNOWN	SYBR	None
4	A4	Sample 4	RGB(238,238,0)			GAPDH	RGB(255,153,204)	UNKNOWN	SYBR	None
5	A5	Sample 5	RGB(142,142,56)			GAPDH	RGB(255,153,204)	UNKNOWN	SYBR	None
6	A6	Sample 6	RGB(238,44,44)			GAPDH	RGB(255,153,204)	UNKNOWN	SYBR	None
7	A7	Sample 7	RGB(51,161,201)			GAPDH	RGB(255,153,204)	UNKNOWN	SYBR	None
8	A8	Sample 8	RGB(176,23,31)			GAPDH	RGB(255,153,204)	UNKNOWN	SYBR	None
9	A9	Sample 9	RGB(0,0,255)			GAPDH	RGB(255,153,204)	UNKNOWN	SYBR	None
10	A10	Sample 10	RGB(0,139,69)			GAPDH	RGB(255,153,204)	UNKNOWN	SYBR	None
11	A11	Sample 11	RGB(255,127,0)			GAPDH	RGB(255,153,204)	UNKNOWN	SYBR	None
12	A12	Sample 12	RGB(139,137,112)			GAPDH	RGB(255,153,204)	UNKNOWN	SYBR	None
13	B1	Sample 1	RGB(198,113,113)			GAPDH	RGB(255,153,204)	UNKNOWN	SYBR	None
14	B2	Sample 2	RGB(0,245,255)			GAPDH	RGB(255,153,204)	UNKNOWN	SYBR	None
15	B3	Sample 3	RGB(238,220,130)			GAPDH	RGB(255,153,204)	UNKNOWN	SYBR	None
16	B4	Sample 4	RGB(238,238,0)			GAPDH	RGB(255,153,204)	UNKNOWN	SYBR	None
17	B5	Sample 5	RGB(142,142,56)			GAPDH	RGB(255,153,204)	UNKNOWN	SYBR	None
18	B6	Sample 6	RGB(238,44,44)			GAPDH	RGB(255,153,204)	UNKNOWN	SYBR	None
19	B7	Sample 7	RGB(51,161,201)			GAPDH	RGB(255,153,204)	UNKNOWN	SYBR	None
20	B8	Sample 8	RGB(176,23,31)			GAPDH	RGB(255,153,204)	UNKNOWN	SYBR	None
21	B9	Sample 9	RGB(0,0,255)			GAPDH	RGB(255,153,204)	UNKNOWN	SYBR	None
22	B10	Sample 10	RGB(0,139,69)			GAPDH	RGB(255,153,204)	UNKNOWN	SYBR	None
23	B11	Sample 11	RGB(255,127,0)			GAPDH	RGB(255,153,204)	UNKNOWN	SYBR	None
24	B12	Sample 12	RGB(139,137,112)			GAPDH	RGB(255,153,204)	UNKNOWN	SYBR	None
25	C1	Sample 1	RGB(198,113,113)			CCL2	RGB(176,23,31)	UNKNOWN	SYBR	None
26	C2	Sample 2	RGB(0,245,255)			CCL2	RGB(176,23,31)	UNKNOWN	SYBR	None
27	C3	Sample 3	RGB(238,220,130)			CCL2	RGB(176,23,31)	UNKNOWN	SYBR	None
28	C4	Sample 4	RGB(238,238,0)			CCL2	RGB(176,23,31)	UNKNOWN	SYBR	None
29	C5	Sample 5	RGB(142,142,56)			CCL2	RGB(176,23,31)	UNKNOWN	SYBR	None
30	C6	Sample 6	RGB(238,44,44)			CCL2	RGB(176,23,31)	UNKNOWN	SYBR	None
31	C7	Sample 7	RGB(51,161,201)			CCL2	RGB(176,23,31)	UNKNOWN	SYBR	None
32	C8	Sample 8	RGB(176,23,31)			CCL2	RGB(176,23,31)	UNKNOWN	SYBR	None
33	C9	Sample 9	RGB(0,0,255)			CCL2	RGB(176,23,31)	UNKNOWN	SYBR	None
34	C10	Sample 10	RGB(0,139,69)			CCL2	RGB(176,23,31)	UNKNOWN	SYBR	None
35	C11	Sample 11	RGB(255,127,0)			CCL2	RGB(176,23,31)	UNKNOWN	SYBR	None
36	C12	Sample 12	RGB(139,137,112)			CCL2	RGB(176,23,31)	UNKNOWN	SYBR	None
37	D1	Sample 1	RGB(198,113,113)			CCL2	RGB(176,23,31)	UNKNOWN	SYBR	None
38	D2	Sample 2	RGB(0,245,255)			CCL2	RGB(176,23,31)	UNKNOWN	SYBR	None
39	D3	Sample 3	RGB(238,220,130)			CCL2	RGB(176,23,31)	UNKNOWN	SYBR	None
40	D4	Sample 4	RGB(238,238,0)			CCL2	RGB(176,23,31)	UNKNOWN	SYBR	None
41	D5	Sample 5	RGB(142,142,56)			CCL2	RGB(176,23,31)	UNKNOWN	SYBR	None
42	D6	Sample 6	RGB(238,44,44)			CCL2	RGB(176,23,31)	UNKNOWN	SYBR	None
43	D7	Sample 7	RGB(51,161,201)			CCL2	RGB(176,23,31)	UNKNOWN	SYBR	None
44	D8	Sample 8	RGB(176,23,31)			CCL2	RGB(176,23,31)	UNKNOWN	SYBR	None
45	D9	Sample 9	RGB(0,0,255)			CCL2	RGB(176,23,31)	UNKNOWN	SYBR	None
46	D10	Sample 10	RGB(0,139,69)			CCL2	RGB(176,23,31)	UNKNOWN	SYBR	None
47	D11	Sample 11	RGB(255,127,0)			CCL2	RGB(176,23,31)	UNKNOWN	SYBR	None
48	D12	Sample 12	RGB(139,137,112)			CCL2	RGB(176,23,31)	UNKNOWN	SYBR	None
49	E1	Sample 1	RGB(198,113,113)			FLT3LG	RGB(0,139,69)	UNKNOWN	SYBR	None
50	E2	Sample 2	RGB(0,245,255)			FLT3LG	RGB(0,139,69)	UNKNOWN	SYBR	None
51	E3	Sample 3	RGB(238,220,130)			FLT3LG	RGB(0,139,69)	UNKNOWN	SYBR	None
52	E4	Sample 4	RGB(238,238,0)			FLT3LG	RGB(0,139,69)	UNKNOWN	SYBR	None
53	E5	Sample 5	RGB(142,142,56)			FLT3LG	RGB(0,139,69)	UNKNOWN	SYBR	None
54	E6	Sample 6	RGB(238,44,44)			FLT3LG	RGB(0,139,69)	UNKNOWN	SYBR	None
55	E7	Sample 7	RGB(51,161,201)			FLT3LG	RGB(0,139,69)	UNKNOWN	SYBR	None
56	E8	Sample 8	RGB(176,23,31)			FLT3LG	RGB(0,139,69)	UNKNOWN	SYBR	None
57	E9	Sample 9	RGB(0,0,255)			FLT3LG	RGB(0,139,69)	UNKNOWN	SYBR	None
58	E10	Sample 10	RGB(0,139,69)			FLT3LG	RGB(0,139,69)	UNKNOWN	SYBR	None
59	E11	Sample 11	RGB(255,127,0)			FLT3LG	RGB(0,139,69)	UNKNOWN	SYBR	None
60	E12	Sample 12	RGB(139,137,112)			FLT3LG	RGB(0,139,69)	UNKNOWN	SYBR	None
61	F1	Sample 1	RGB(198,113,113)			FLT3LG	RGB(0,139,69)	UNKNOWN	SYBR	None
62	F2	Sample 2	RGB(0,245,255)			FLT3LG	RGB(0,139,69)	UNKNOWN	SYBR	None
63	F3	Sample 3	RGB(238,220,130)			FLT3LG	RGB(0,139,69)	UNKNOWN	SYBR	None
64	F4	Sample 4	RGB(238,238,0)			FLT3LG	RGB(0,139,69)	UNKNOWN	SYBR	None
65	F5	Sample 5	RGB(142,142,56)			FLT3LG	RGB(0,139,69)	UNKNOWN	SYBR	None
66	F6	Sample 6	RGB(238,44,44)			FLT3LG	RGB(0,139,69)	UNKNOWN	SYBR	None
67	F7	Sample 7	RGB(51,161,201)			FLT3LG	RGB(0,139,69)	UNKNOWN	SYBR	None
68	F8	Sample 8	RGB(176,23,31)			FLT3LG	RGB(0,139,69)	UNKNOWN	SYBR	None
69	F9	Sample 9	RGB(0,0,255)			FLT3LG	RGB(0,139,69)	UNKNOWN	SYBR	None
70	F10	Sample 10	RGB(0,139,69)			FLT3LG	RGB(0,139,69)	UNKNOWN	SYBR	None
71	F11	Sample 11	RGB(255,127,0)			FLT3LG	RGB(0,139,69)	UNKNOWN	SYBR	None
72	F12	Sample 12	RGB(139,137,112)			FLT3LG	RGB(0,139,69)	UNKNOWN	SYBR	None
73	G1	Sample 1	RGB(198,113,113)			CX3CL1	RGB(0,0,255)	UNKNOWN	SYBR	None
74	G2	Sample 2	RGB(0,245,255)			CX3CL1	RGB(0,0,255)	UNKNOWN	SYBR	None
75	G3	Sample 3	RGB(238,220,130)			CX3CL1	RGB(0,0,255)	UNKNOWN	SYBR	None
76	G4	Sample 4	RGB(238,238,0)			CX3CL1	RGB(0,0,255)	UNKNOWN	SYBR	None
77	G5	Sample 5	RGB(142,142,56)			CX3CL1	RGB(0,0,255)	UNKNOWN	SYBR	None
78	G6	Sample 6	RGB(238,44,44)			CX3CL1	RGB(0,0,255)	UNKNOWN	SYBR	None
79	G7	Sample 7	RGB(51,161,201)			CX3CL1	RGB(0,0,255)	UNKNOWN	SYBR	None
80	G8	Sample 8	RGB(176,23,31)			CX3CL1	RGB(0,0,255)	UNKNOWN	SYBR	None
81	G9	Sample 9	RGB(0,0,255)			CX3CL1	RGB(0,0,255)	UNKNOWN	SYBR	None
82	G10	Sample 10	RGB(0,139,69)			CX3CL1	RGB(0,0,255)	UNKNOWN	SYBR	None
83	G11	Sample 11	RGB(255,127,0)			CX3CL1	RGB(0,0,255)	UNKNOWN	SYBR	None
84	G12	Sample 12	RGB(139,137,112)			CX3CL1	RGB(0,0,255)	UNKNOWN	SYBR	None
85	H1	Sample 1	RGB(198,113,113)			CX3CL1	RGB(0,0,255)	UNKNOWN	SYBR	None
86	H2	Sample 2	RGB(0,245,255)			CX3CL1	RGB(0,0,255)	UNKNOWN	SYBR	None
87	H3	Sample 3	RGB(238,220,130)			CX3CL1	RGB(0,0,255)	UNKNOWN	SYBR	None
88	H4	Sample 4	RGB(238,238,0)			CX3CL1	RGB(0,0,255)	UNKNOWN	SYBR	None
89	H5	Sample 5	RGB(142,142,56)			CX3CL1	RGB(0,0,255)	UNKNOWN	SYBR	None
90	H6	Sample 6	RGB(238,44,44)			CX3CL1	RGB(0,0,255)	UNKNOWN	SYBR	None
91	H7	Sample 7	RGB(51,161,201)			CX3CL1	RGB(0,0,255)	UNKNOWN	SYBR	None
92	H8	Sample 8	RGB(176,23,31)			CX3CL1	RGB(0,0,255)	UNKNOWN	SYBR	None
93	H9	Sample 9	RGB(0,0,255)			CX3CL1	RGB(0,0,255)	UNKNOWN	SYBR	None
94	H10	Sample 10	RGB(0,139,69)			CX3CL1	RGB(0,0,255)	UNKNOWN	SYBR	None
95	H11	Sample 11	RGB(255,127,0)			CX3CL1	RGB(0,0,255)	UNKNOWN	SYBR	None
96	H12	Sample 12	RGB(139,137,112)			CX3CL1	RGB(0,0,255)	UNKNOWN	SYBR	None

## Sheet: Amplification Data
Block Type	96-Well Block (0.2mL)
Calibration Background is expired	Yes
Calibration Background performed on	01-02-2020
Calibration Normalization FAM-ROX is expired	Yes
Calibration Normalization FAM-ROX performed on	01-02-2020
Calibration Normalization VIC-ROX is expired	Yes
Calibration Normalization VIC-ROX performed on	01-02-2020
Calibration Pure Dye FAM is expired	Yes
Calibration Pure Dye FAM performed on	01-02-2020
Calibration Pure Dye NED is expired	Yes
Calibration Pure Dye NED performed on	01-02-2020
Calibration Pure Dye ROX is expired	Yes
Calibration Pure Dye ROX performed on	01-02-2020
Calibration Pure Dye SYBR is expired	Yes
Calibration Pure Dye SYBR performed on	01-02-2020
Calibration Pure Dye TAMRA is expired	Yes
Calibration Pure Dye TAMRA performed on	01-02-2020
Calibration Pure Dye VIC is expired	Yes
Calibration Pure Dye VIC performed on	01-02-2020
Calibration ROI is expired	Yes
Calibration ROI performed on	01-02-2020
Calibration Uniformity is expired	Yes
Calibration Uniformity performed on	01-02-2020
Chemistry	SYBR_GREEN
Date Created	06-25-2021 16:49:50 CST
Experiment Barcode
Experiment Comment
Experiment File Name	D:\DATA\WYH\2021-06-25 145307.eds
Experiment Name	2021-06-25 145307
Experiment Run End Time	06-26-2021 00:51:17 CST
Experiment Type	Comparative Cт (ΔΔCт)
Instrument Name	287880698
Instrument Serial Number	287880698
Instrument Type	QuantStudio Dx
Passive Reference	ROX
Quantification Cycle Method	Ct
Run Results Valid	No
Signal Smoothing On	true
Stage/ Cycle where Analysis is performed	Stage 2, Step 3
User Name
Well	Cycle	Target Name	Rn	Delta Rn
1	1	GAPDH	0.0837699	0.000700098
1	2	GAPDH	0.086484	0.00285342
1	3	GAPDH	0.0862438	0.00205246
1	4	GAPDH	0.0857251	0.000973055
1	5	GAPDH	0.0859755	0.000662673
1	6	GAPDH	0.0857041	-0.000169488
1	7	GAPDH	0.0854385	-0.000995913
1	8	GAPDH	0.0856864	-0.00130875
1	9	GAPDH	0.0856296	-0.00192626
1	10	GAPDH	0.0859479	-0.00216872
1	11	GAPDH	0.0886998	2.23499e-05
1	12	GAPDH	0.0901856	0.000947483
1	13	GAPDH	0.0900569	0.000258015
1	14	GAPDH	0.0902322	-0.000127439
1	15	GAPDH	0.0903692	-0.000551189
1	16	GAPDH	0.0919194	0.000438235
1	17	GAPDH	0.0939354	0.00189348
1	18	GAPDH	0.101743	0.00914044
1	19	GAPDH	0.111521	0.0183579
1	20	GAPDH	0.13217	0.0384458
1	21	GAPDH	0.170785	0.0765
1	22	GAPDH	0.247729	0.152883
1	23	GAPDH	0.386011	0.290605
1	24	GAPDH	0.608755	0.512788
1	25	GAPDH	0.916079	0.819551
1	26	GAPDH	1.27159	1.1745
1	27	GAPDH	1.59658	1.49893
1	28	GAPDH	1.81559	1.71738
1	29	GAPDH	1.95106	1.85229
1	30	GAPDH	2.0296	1.93027
1	31	GAPDH	2.08265	1.98275
1	32	GAPDH	2.11785	2.0174
1	33	GAPDH	2.14107	2.04006
1	34	GAPDH	2.1703	2.06873
1	35	GAPDH	2.18441	2.08227
1	36	GAPDH	2.19704	2.09435
1	37	GAPDH	2.20075	2.09749
1	38	GAPDH	2.22383	2.12001
1	39	GAPDH	2.23465	2.13027
1	40	GAPDH	2.23712	2.13218
2	1	GAPDH	0.158002	-0.006635
2	2	GAPDH	0.160242	-0.00531866
2	3	GAPDH	0.162374	-0.00410971
2	4	GAPDH	0.165898	-0.00150886
2	5	GAPDH	0.169046	0.000716186
2	6	GAPDH	0.170523	0.00126929
2	7	GAPDH	0.17291	0.00273323
2	8	GAPDH	0.173264	0.00216387
2	9	GAPDH	0.174429	0.002406
2	10	GAPDH	0.174818	0.00187168
2	11	GAPDH	0.17415	0.000280502
2	12	GAPDH	0.173615	-0.00117827
2	13	GAPDH	0.174191	-0.00152545
2	14	GAPDH	0.174029	-0.00261136
2	15	GAPDH	0.174282	-0.00328122
2	16	GAPDH	0.178631	0.000144554
2	17	GAPDH	0.182039	0.00262958
2	18	GAPDH	0.187701	0.00736793
2	19	GAPDH	0.203036	0.0217794
2	20	GAPDH	0.232379	0.0501992
2	21	GAPDH	0.289082	0.105979
2	22	GAPDH	0.394005	0.209978
2	23	GAPDH	0.575324	0.390375
2	24	GAPDH	0.855834	0.669961
2	25	GAPDH	1.22072	1.03393
2	26	GAPDH	1.59422	1.4065
2	27	GAPDH	1.89689	1.70825
2	28	GAPDH	2.09093	1.90136
2	29	GAPDH	2.20456	2.01407
2	30	GAPDH	2.26706	2.07564
2	31	GAPDH	2.3108	2.11846
2	32	GAPDH	2.34338	2.15012
2	33	GAPDH	2.36942	2.17524
2	34	GAPDH	2.39416	2.19905
2	35	GAPDH	2.41819	2.22216
2	36	GAPDH	2.42787	2.23092
2	37	GAPDH	2.43338	2.2355
2	38	GAPDH	2.44497	2.24617
2	39	GAPDH	2.44823	2.2485
2	40	GAPDH	2.4548	2.25415
3	1	GAPDH	1.11652	0.00462427
3	2	GAPDH	1.11518	0.00479677
3	3	GAPDH	1.11311	0.00422397
3	4	GAPDH	1.10935	0.00197104
3	5	GAPDH	1.10608	0.000205678
3	6	GAPDH	1.10197	-0.0023994
3	7	GAPDH	1.09919	-0.00368029
3	8	GAPDH	1.10086	-0.000506222
3	9	GAPDH	1.10032	0.000461405
3	10	GAPDH	1.09714	-0.00121884
3	11	GAPDH	1.09536	-0.00149087
3	12	GAPDH	1.09339	-0.00195662
3	13	GAPDH	1.09271	-0.00112692
3	14	GAPDH	1.09298	0.000642155
3	15	GAPDH	1.09263	0.00180028
3	16	GAPDH	1.0924	0.00307463
3	17	GAPDH	1.09628	0.00845849
3	18	GAPDH	1.10445	0.0181291
3	19	GAPDH	1.12186	0.0370475
3	20	GAPDH	1.15907	0.0757554
3	21	GAPDH	1.22788	0.146071
3	22	GAPDH	1.35739	0.277088
3	23	GAPDH	1.56591	0.487108
3	24	GAPDH	1.87384	0.796541
3	25	GAPDH	2.24074	1.16495
3	26	GAPDH	2.5837	1.50941
3	27	GAPDH	2.83809	1.7653
3	28	GAPDH	2.98522	1.91394
3	29	GAPDH	3.0657	1.99592
3	30	GAPDH	3.11961	2.05134
3	31	GAPDH	3.15543	2.08866
3	32	GAPDH	3.18357	2.11831
3	33	GAPDH	3.20547	2.14172
3	34	GAPDH	3.22144	2.15919
3	35	GAPDH	3.23065	2.1699
3	36	GAPDH	3.24138	2.18214
3	37	GAPDH	3.24686	2.18912
3	38	GAPDH	3.25679	2.20055
3	39	GAPDH	3.26929	2.21455
3	40	GAPDH	3.27227	2.21904
4	1	GAPDH	0.166551	-0.00340125
4	2	GAPDH	0.167839	-0.00243669
4	3	GAPDH	0.169851	-0.000749911
4	4	GAPDH	0.170786	-0.000138464
4	5	GAPDH	0.172186	0.000936782
4	6	GAPDH	0.171368	-0.000205444
4	7	GAPDH	0.171142	-0.000755721
4	8	GAPDH	0.172159	-6.28094e-05
4	9	GAPDH	0.17262	7.42743e-05
4	10	GAPDH	0.173346	0.000475302
4	11	GAPDH	0.1741	0.000905879
4	12	GAPDH	0.174304	0.000784651
4	13	GAPDH	0.174767	0.000924328
4	14	GAPDH	0.173008	-0.00115962
4	15	GAPDH	0.173462	-0.00102924
4	16	GAPDH	0.180321	0.00550543
4	17	GAPDH	0.188526	0.0133862
4	18	GAPDH	0.200384	0.02492
4	19	GAPDH	0.224663	0.0488739
4	20	GAPDH	0.27565	0.0995367
4	21	GAPDH	0.370217	0.19378
4	22	GAPDH	0.537891	0.361129
4	23	GAPDH	0.807196	0.63011
4	24	GAPDH	1.18261	1.0052
4	25	GAPDH	1.59931	1.42158
4	26	GAPDH	1.9612	1.78314
4	27	GAPDH	2.20371	2.02532
4	28	GAPDH	2.33958	2.16087
4	29	GAPDH	2.42163	2.2426
4	30	GAPDH	2.47232	2.29297
4	31	GAPDH	2.50868	2.329
4	32	GAPDH	2.53566	2.35566
4	33	GAPDH	2.56043	2.3801
4	34	GAPDH	2.5803	2.39965
4	35	GAPDH	2.59564	2.41466
4	36	GAPDH	2.61307	2.43177
4	37	GAPDH	2.61945	2.43783
4	38	GAPDH	2.62679	2.44484
4	39	GAPDH	2.63413	2.45186
4	40	GAPDH	2.63764	2.45504
5	1	GAPDH	0.183044	0.000256211
5	2	GAPDH	0.183969	0.000465137
5	3	GAPDH	0.184697	0.000477069
5	4	GAPDH	0.18545	0.000515122
5	5	GAPDH	0.185902	0.000251204
5	6	GAPDH	0.187438	0.00107138
5	7	GAPDH	0.187271	0.00018815
5	8	GAPDH	0.187174	-0.000624608
5	9	GAPDH	0.188331	-0.00018394
5	10	GAPDH	0.188178	-0.00105298
5	11	GAPDH	0.188192	-0.00175489
5	12	GAPDH	0.189586	-0.00107635
5	13	GAPDH	0.19026	-0.00111823
5	14	GAPDH	0.192491	0.000396471
5	15	GAPDH	0.1935	0.000690213
5	16	GAPDH	0.195747	0.00222139
5	17	GAPDH	0.203886	0.00964408
5	18	GAPDH	0.219014	0.0240563
5	19	GAPDH	0.249115	0.0534412
5	20	GAPDH	0.304241	0.107852
5	21	GAPDH	0.407271	0.210166
5	22	GAPDH	0.591705	0.393884
5	23	GAPDH	0.884868	0.686331
5	24	GAPDH	1.27246	1.07321
5	25	GAPDH	1.6852	1.48523
5	26	GAPDH	2.02749	1.82681
5	27	GAPDH	2.24961	2.04821
5	28	GAPDH	2.36921	2.16709
5	29	GAPDH	2.44458	2.24175
5	30	GAPDH	2.49671	2.29316
5	31	GAPDH	2.53325	2.32898
5	32	GAPDH	2.56438	2.3594
5	33	GAPDH	2.58574	2.38005
5	34	GAPDH	2.60621	2.3998
5	35	GAPDH	2.61976	2.41263
5	36	GAPDH	2.6292	2.42136
5	37	GAPDH	2.63772	2.42916
5	38	GAPDH	2.64825	2.43897
5	39	GAPDH	2.65723	2.44724
5	40	GAPDH	2.66079	2.45008
6	1	GAPDH	0.144653	0.000393075
6	2	GAPDH	0.145788	0.000906285
6	3	GAPDH	0.146233	0.00072899
6	4	GAPDH	0.146265	0.00013941
6	5	GAPDH	0.146995	0.000248396
6	6	GAPDH	0.147536	0.000167794
6	7	GAPDH	0.148778	0.000788158
6	8	GAPDH	0.149102	0.000490506
6	9	GAPDH	0.149771	0.000537653
6	10	GAPDH	0.149348	-0.000506726
6	11	GAPDH	0.147628	-0.00284861
6	12	GAPDH	0.147898	-0.00319968
6	13	GAPDH	0.151248	-0.000471458
6	14	GAPDH	0.152591	0.000249801
6	15	GAPDH	0.153619	0.000655782
6	16	GAPDH	0.156604	0.00301998
6	17	GAPDH	0.163919	0.00971348
6	18	GAPDH	0.180303	0.0254751
6	19	GAPDH	0.210053	0.0546042
6	20	GAPDH	0.268399	0.112329
6	21	GAPDH	0.376328	0.219636
6	22	GAPDH	0.567904	0.41059
6	23	GAPDH	0.866759	0.708823
6	24	GAPDH	1.26023	1.10168
6	25	GAPDH	1.68176	1.52258
6	26	GAPDH	2.02938	1.86957
6	27	GAPDH	2.2515	2.09107
6	28	GAPDH	2.37577	2.21472
6	29	GAPDH	2.45166	2.28999
6	30	GAPDH	2.50175	2.33946
6	31	GAPDH	2.54333	2.38042
6	32	GAPDH	2.57276	2.40923
6	33	GAPDH	2.59195	2.4278
6	34	GAPDH	2.60907	2.4443
6	35	GAPDH	2.6242	2.45881
6	36	GAPDH	2.63671	2.4707
6	37	GAPDH	2.64581	2.47917
6	38	GAPDH	2.6596	2.49234
6	39	GAPDH	2.66907	2.50119
6	40	GAPDH	2.67035	2.50184
7	1	GAPDH	0.1358	-0.00600114
7	2	GAPDH	0.137297	-0.00494384
7	3	GAPDH	0.14052	-0.00216066
7	4	GAPDH	0.143528	0.000407305
7	5	GAPDH	0.145136	0.00157603
7	6	GAPDH	0.145498	0.00149901
7	7	GAPDH	0.144282	-0.000157189
7	8	GAPDH	0.143951	-0.000927318
7	9	GAPDH	0.145374	5.62103e-05
7	10	GAPDH	0.14579	3.22415e-05
7	11	GAPDH	0.146436	0.000238958
7	12	GAPDH	0.146256	-0.000380134
7	13	GAPDH	0.146892	-0.000184445
7	14	GAPDH	0.15137	0.00385475
7	15	GAPDH	0.160054	0.0120989
7	16	GAPDH	0.177283	0.0288879
7	17	GAPDH	0.211193	0.0623586
7	18	GAPDH	0.274544	0.125271
7	19	GAPDH	0.390282	0.240569
7	20	GAPDH	0.592529	0.442376
7	21	GAPDH	0.904419	0.753827
7	22	GAPDH	1.30562	1.15459
7	23	GAPDH	1.7159	1.56442
7	24	GAPDH	2.04088	1.88897
7	25	GAPDH	2.24169	2.08934
7	26	GAPDH	2.36101	2.20822
7	27	GAPDH	2.44038	2.28715
7	28	GAPDH	2.49043	2.33676
7	29	GAPDH	2.52564	2.37153
7	30	GAPDH	2.55121	2.39667
7	31	GAPDH	2.57094	2.41595
7	32	GAPDH	2.59224	2.43681
7	33	GAPDH	2.60406	2.44819
7	34	GAPDH	2.61799	2.46169
7	35	GAPDH	2.62467	2.46793
7	36	GAPDH	2.62997	2.47278
7	37	GAPDH	2.63889	2.48127
7	38	GAPDH	2.64961	2.49154
7	39	GAPDH	2.65575	2.49725
7	40	GAPDH	2.6549	2.49595
8	1	GAPDH	0.162103	-0.000242497
8	2	GAPDH	0.16211	-0.000427015
8	3	GAPDH	0.163794	0.00106594
8	4	GAPDH	0.163945	0.00102521
8	5	GAPDH	0.163646	0.000534938
8	6	GAPDH	0.163488	0.000185851
8	7	GAPDH	0.163602	0.000108755
8	8	GAPDH	0.163899	0.000214124
8	9	GAPDH	0.163473	-0.000403243
8	10	GAPDH	0.161941	-0.00212738
8	11	GAPDH	0.162012	-0.00224711
8	12	GAPDH	0.163517	-0.000934267
8	13	GAPDH	0.16333	-0.00131231
8	14	GAPDH	0.163466	-0.00136756
8	15	GAPDH	0.165662	0.000637278
8	16	GAPDH	0.169836	0.00461976
8	17	GAPDH	0.176386	0.010978
8	18	GAPDH	0.191653	0.0260539
8	19	GAPDH	0.220834	0.0550432
8	20	GAPDH	0.274155	0.108173
8	21	GAPDH	0.379133	0.212959
8	22	GAPDH	0.56275	0.396385
8	23	GAPDH	0.849045	0.682488
8	24	GAPDH	1.23371	1.06696
8	25	GAPDH	1.64487	1.47793
8	26	GAPDH	1.98324	1.81611
8	27	GAPDH	2.20225	2.03493
8	28	GAPDH	2.32531	2.15779
8	29	GAPDH	2.40511	2.23741
8	30	GAPDH	2.45727	2.28937
8	31	GAPDH	2.49594	2.32785
8	32	GAPDH	2.52659	2.35831
8	33	GAPDH	2.55351	2.38504
8	34	GAPDH	2.56917	2.40051
8	35	GAPDH	2.58456	2.41571
8	36	GAPDH	2.59232	2.42328
8	37	GAPDH	2.6017	2.43246
8	38	GAPDH	2.61457	2.44515
8	39	GAPDH	2.62117	2.45155
8	40	GAPDH	2.62509	2.45528
9	1	GAPDH	0.312751	-0.00106349
9	2	GAPDH	0.312449	-0.00109342
9	3	GAPDH	0.315752	0.00248094
9	4	GAPDH	0.315421	0.00242159
9	5	GAPDH	0.313816	0.0010881
9	6	GAPDH	0.311353	-0.00110309
9	7	GAPDH	0.311277	-0.000907271
9	8	GAPDH	0.312588	0.000674596
9	9	GAPDH	0.307483	-0.0041581
9	10	GAPDH	0.307396	-0.00397399
9	11	GAPDH	0.311419	0.00032096
9	12	GAPDH	0.310185	-0.000641577
9	13	GAPDH	0.308381	-0.0021745
9	14	GAPDH	0.309124	-0.0011592
9	15	GAPDH	0.313285	0.00327325
9	16	GAPDH	0.313599	0.00385829
9	17	GAPDH	0.315909	0.00644068
9	18	GAPDH	0.330728	0.0215308
9	19	GAPDH	0.356422	0.0474962
9	20	GAPDH	0.407002	0.0983484
9	21	GAPDH	0.507271	0.198889
9	22	GAPDH	0.685725	0.377615
9	23	GAPDH	0.962314	0.654475
9	24	GAPDH	1.33282	1.02525
9	25	GAPDH	1.72518	1.41789
9	26	GAPDH	2.04843	1.7414
9	27	GAPDH	2.25486	1.9481
9	28	GAPDH	2.37759	2.07111
9	29	GAPDH	2.4532	2.14699
9	30	GAPDH	2.50044	2.1945
9	31	GAPDH	2.53781	2.23214
9	32	GAPDH	2.56966	2.26427
9	33	GAPDH	2.5891	2.28397
9	34	GAPDH	2.60678	2.30193
9	35	GAPDH	2.61867	2.31409
9	36	GAPDH	2.62253	2.31822
9	37	GAPDH	2.63173	2.32769
9	38	GAPDH	2.64453	2.34077
9	39	GAPDH	2.65399	2.3505
9	40	GAPDH	2.65212	2.3489
10	1	GAPDH	0.208243	-0.0242712
10	2	GAPDH	0.212606	-0.0162657
10	3	GAPDH	0.228931	0.00370308
10	4	GAPDH	0.235044	0.0134589
10	5	GAPDH	0.229032	0.0110895
10	6	GAPDH	0.204028	-0.0102713
10	7	GAPDH	0.197073	-0.0135836
10	8	GAPDH	0.197025	-0.00998882
10	9	GAPDH	0.197897	-0.00547391
10	10	GAPDH	0.195259	-0.00446865
10	11	GAPDH	0.194714	-0.00137061
10	12	GAPDH	0.195808	0.0033658
10	13	GAPDH	0.193483	0.00468406
10	14	GAPDH	0.194012	0.0088555
10	15	GAPDH	0.199354	0.0178409
10	16	GAPDH	0.209142	0.0312715
10	17	GAPDH	0.231719	0.0574914
10	18	GAPDH	0.269476	0.0988915
10	19	GAPDH	0.344942	0.178
10	20	GAPDH	0.483562	0.320263
10	21	GAPDH	0.718225	0.558569
10	22	GAPDH	1.05054	0.894523
10	23	GAPDH	1.45135	1.29898
10	24	GAPDH	1.83462	1.6859
10	25	GAPDH	2.10427	1.95918
10	26	GAPDH	2.26324	2.1218
10	27	GAPDH	2.3557	2.21791
10	28	GAPDH	2.41791	2.28375
10	29	GAPDH	2.46256	2.33204
10	30	GAPDH	2.49363	2.36676
10	31	GAPDH	2.51572	2.3925
10	32	GAPDH	2.54072	2.42114
10	33	GAPDH	2.5552	2.43926
10	34	GAPDH	2.56843	2.45613
10	35	GAPDH	2.57917	2.47052
10	36	GAPDH	2.58547	2.48046
10	37	GAPDH	2.5937	2.49233
10	38	GAPDH	2.60471	2.50698
10	39	GAPDH	2.60807	2.51399
10	40	GAPDH	2.60962	2.51918
11	1	GAPDH	0.214605	-0.00457141
11	2	GAPDH	0.21644	-0.00237666
11	3	GAPDH	0.217671	-0.00078546
11	4	GAPDH	0.219471	0.0013746
11	5	GAPDH	0.219555	0.00181865
11	6	GAPDH	0.216929	-0.000447222
11	7	GAPDH	0.215403	-0.00161302
11	8	GAPDH	0.215637	-0.00101971
11	9	GAPDH	0.216728	0.000431526
11	10	GAPDH	0.215659	-0.0002771
11	11	GAPDH	0.215421	-0.000155567
11	12	GAPDH	0.215733	0.000516295
11	13	GAPDH	0.214216	-0.000640781
11	14	GAPDH	0.213833	-0.000663164
11	15	GAPDH	0.215597	0.00146095
11	16	GAPDH	0.222842	0.00906538
11	17	GAPDH	0.229571	0.0161549
11	18	GAPDH	0.246636	0.0335798
11	19	GAPDH	0.277498	0.0648014
11	20	GAPDH	0.339093	0.126756
11	21	GAPDH	0.454224	0.242247
11	22	GAPDH	0.646317	0.434701
11	23	GAPDH	0.939584	0.728327
11	24	GAPDH	1.30491	1.09401
11	25	GAPDH	1.66401	1.45347
11	26	GAPDH	1.93574	1.72556
11	27	GAPDH	2.10282	1.893
11	28	GAPDH	2.19509	1.98563
11	29	GAPDH	2.26213	2.05304
11	30	GAPDH	2.30188	2.09314
11	31	GAPDH	2.3338	2.12543
11	32	GAPDH	2.36228	2.15426
11	33	GAPDH	2.38133	2.17367
11	34	GAPDH	2.39616	2.18887
11	35	GAPDH	2.40826	2.20132
11	36	GAPDH	2.42024	2.21366
11	37	GAPDH	2.42366	2.21744
11	38	GAPDH	2.43623	2.23038
11	39	GAPDH	2.44368	2.23819
11	40	GAPDH	2.4428	2.23767
12	1	GAPDH	0.241236	-0.00896525
12	2	GAPDH	0.245172	-0.00644651
12	3	GAPDH	0.249986	-0.00304844
12	4	GAPDH	0.253986	-0.000465659
12	5	GAPDH	0.257699	0.00183072
12	6	GAPDH	0.259429	0.00214501
12	7	GAPDH	0.25874	3.88495e-05
12	8	GAPDH	0.258654	-0.0014634
12	9	GAPDH	0.26217	0.000635452
12	10	GAPDH	0.264194	0.00124377
12	11	GAPDH	0.265143	0.000775632
12	12	GAPDH	0.266563	0.000779322
12	13	GAPDH	0.266901	-0.000299497
12	14	GAPDH	0.267768	-0.000848878
12	15	GAPDH	0.26871	-0.00132289
12	16	GAPDH	0.275219	0.00376946
12	17	GAPDH	0.287534	0.0146679
12	18	GAPDH	0.307859	0.0335758
12	19	GAPDH	0.347455	0.0717556
12	20	GAPDH	0.422104	0.144988
12	21	GAPDH	0.556324	0.277792
12	22	GAPDH	0.783195	0.503246
12	23	GAPDH	1.10994	0.828574
12	24	GAPDH	1.5002	1.21741
12	25	GAPDH	1.85806	1.57386
12	26	GAPDH	2.11062	1.825
12	27	GAPDH	2.26263	1.9756
12	28	GAPDH	2.3533	2.06485
12	29	GAPDH	2.40915	2.11929
12	30	GAPDH	2.44888	2.1576
12	31	GAPDH	2.47934	2.18664
12	32	GAPDH	2.51158	2.21746
12	33	GAPDH	2.52558	2.23005
12	34	GAPDH	2.53743	2.24049
12	35	GAPDH	2.54783	2.24947
12	36	GAPDH	2.55984	2.26006
12	37	GAPDH	2.56804	2.26684
12	38	GAPDH	2.57548	2.27287
12	39	GAPDH	2.5828	2.27877
12	40	GAPDH	2.58731	2.28186
13	1	GAPDH	0.21097	-0.0064861
13	2	GAPDH	0.213857	-0.00373344
13	3	GAPDH	0.216952	-0.000772309
13	4	GAPDH	0.217404	-0.000455325
13	5	GAPDH	0.2185	0.000507312
13	6	GAPDH	0.220861	0.00273366
13	7	GAPDH	0.220659	0.00239708
13	8	GAPDH	0.217343	-0.00105365
13	9	GAPDH	0.216803	-0.0017276
13	10	GAPDH	0.218626	-3.87381e-05
13	11	GAPDH	0.219057	0.000257846
13	12	GAPDH	0.218554	-0.000379425
13	13	GAPDH	0.216675	-0.00239231
13	14	GAPDH	0.216528	-0.00267395
13	15	GAPDH	0.218363	-0.000973246
13	16	GAPDH	0.219536	6.53269e-05
13	17	GAPDH	0.22411	0.00450534
13	18	GAPDH	0.229892	0.0101525
13	19	GAPDH	0.242443	0.0225691
13	20	GAPDH	0.265768	0.0457598
13	21	GAPDH	0.312081	0.0919387
13	22	GAPDH	0.399083	0.178806
13	23	GAPDH	0.552536	0.332125
13	24	GAPDH	0.804596	0.584051
13	25	GAPDH	1.15899	0.938306
13	26	GAPDH	1.56216	1.34134
13	27	GAPDH	1.92223	1.70128
13	28	GAPDH	2.16605	1.94497
13	29	GAPDH	2.30996	2.08874
13	30	GAPDH	2.3883	2.16695
13	31	GAPDH	2.44279	2.2213
13	32	GAPDH	2.49157	2.26995
13	33	GAPDH	2.51906	2.29731
13	34	GAPDH	2.54248	2.32059
13	35	GAPDH	2.55692	2.33489
13	36	GAPDH	2.57107	2.34891
13	37	GAPDH	2.5799	2.35761
13	38	GAPDH	2.59362	2.3712
13	39	GAPDH	2.60156	2.379
13	40	GAPDH	2.60269	2.37999
14	1	GAPDH	0.0955719	0.00147887
14	2	GAPDH	0.0966402	-8.35085e-05
14	3	GAPDH	0.0994095	5.51066e-05
14	4	GAPDH	0.101289	-0.000696317
14	5	GAPDH	0.102415	-0.00220093
14	6	GAPDH	0.106679	-0.000567495
14	7	GAPDH	0.108782	-0.00109502
14	8	GAPDH	0.111918	-0.00058942
14	9	GAPDH	0.11372	-0.00141882
14	10	GAPDH	0.119401	0.00163201
14	11	GAPDH	0.125292	0.00489188
14	12	GAPDH	0.128637	0.00560679
14	13	GAPDH	0.128325	0.00266329
14	14	GAPDH	0.127723	-0.000568837
14	15	GAPDH	0.128479	-0.00244396
14	16	GAPDH	0.129225	-0.00432824
14	17	GAPDH	0.135244	-0.000940034
14	18	GAPDH	0.144322	0.00550698
14	19	GAPDH	0.157037	0.0155921
14	20	GAPDH	0.187406	0.0433298
14	21	GAPDH	0.244535	0.0978279
14	22	GAPDH	0.350572	0.201235
14	23	GAPDH	0.537439	0.385471
14	24	GAPDH	0.828275	0.673676
14	25	GAPDH	1.20398	1.04675
14	26	GAPDH	1.59398	1.43412
14	27	GAPDH	1.90985	1.74736
14	28	GAPDH	2.10883	1.94371
14	29	GAPDH	2.22629	2.05853
14	30	GAPDH	2.29659	2.1262
14	31	GAPDH	2.34116	2.16815
14	32	GAPDH	2.37904	2.20339
14	33	GAPDH	2.40368	2.22541
14	34	GAPDH	2.42055	2.23964
14	35	GAPDH	2.42967	2.24613
14	36	GAPDH	2.44171	2.25554
14	37	GAPDH	2.45265	2.26385
14	38	GAPDH	2.46698	2.27555
14	39	GAPDH	2.47393	2.27987
14	40	GAPDH	2.48178	2.28509
15	1	GAPDH	0.16726	-0.00117094
15	2	GAPDH	0.169221	0.000100243
15	3	GAPDH	0.170292	0.000481245
15	4	GAPDH	0.17052	1.94376e-05
15	5	GAPDH	0.170617	-0.000574007
15	6	GAPDH	0.172217	0.00033636
15	7	GAPDH	0.172418	-0.000152836
15	8	GAPDH	0.172936	-0.000323922
15	9	GAPDH	0.174957	0.00100697
15	10	GAPDH	0.175115	0.000474844
15	11	GAPDH	0.174847	-0.000483589
15	12	GAPDH	0.1754	-0.000619806
15	13	GAPDH	0.176304	-0.000406308
15	14	GAPDH	0.176262	-0.00113795
15	15	GAPDH	0.177012	-0.00107793
15	16	GAPDH	0.181237	0.00245749
15	17	GAPDH	0.185398	0.00592787
15	18	GAPDH	0.195845	0.0156847
15	19	GAPDH	0.217691	0.0368412
15	20	GAPDH	0.25992	0.0783804
15	21	GAPDH	0.337013	0.154783
15	22	GAPDH	0.47612	0.293201
15	23	GAPDH	0.71418	0.53057
15	24	GAPDH	1.05775	0.873452
15	25	GAPDH	1.46456	1.27957
15	26	GAPDH	1.84562	1.65994
15	27	GAPDH	2.12016	1.9338
15	28	GAPDH	2.28293	2.09587
15	29	GAPDH	2.37139	2.18365
15	30	GAPDH	2.43391	2.24547
15	31	GAPDH	2.47872	2.28959
15	32	GAPDH	2.50975	2.31993
15	33	GAPDH	2.52968	2.33917
15	34	GAPDH	2.54616	2.35497
15	35	GAPDH	2.56022	2.36833
15	36	GAPDH	2.57622	2.38364
15	37	GAPDH	2.58393	2.39066
15	38	GAPDH	2.5946	2.40064
15	39	GAPDH	2.60132	2.40667
15	40	GAPDH	2.60628	2.41094
16	1	GAPDH	0.120216	-0.00363782
16	2	GAPDH	0.121296	-0.00319768
16	3	GAPDH	0.123918	-0.00121672
16	4	GAPDH	0.126949	0.00117455
16	5	GAPDH	0.128843	0.00242753
16	6	GAPDH	0.128646	0.00159025
16	7	GAPDH	0.128163	0.00046706
16	8	GAPDH	0.12792	-0.000417076
16	9	GAPDH	0.128127	-0.00084999
16	10	GAPDH	0.127543	-0.00207496
16	11	GAPDH	0.127469	-0.00278894
16	12	GAPDH	0.129095	-0.00180359
16	13	GAPDH	0.130603	-0.00093587
16	14	GAPDH	0.13173	-0.000449561
16	15	GAPDH	0.134336	0.00151597
16	16	GAPDH	0.136821	0.00336134
16	17	GAPDH	0.141845	0.00774484
16	18	GAPDH	0.156199	0.0214576
16	19	GAPDH	0.186313	0.0509317
16	20	GAPDH	0.241031	0.105009
16	21	GAPDH	0.345737	0.209074
16	22	GAPDH	0.529103	0.391801
16	23	GAPDH	0.815276	0.677333
16	24	GAPDH	1.19965	1.06107
16	25	GAPDH	1.61496	1.47574
16	26	GAPDH	1.9627	1.82283
16	27	GAPDH	2.19083	2.05032
16	28	GAPDH	2.31663	2.17549
16	29	GAPDH	2.39374	2.25195
16	30	GAPDH	2.44359	2.30116
16	31	GAPDH	2.4782	2.33513
16	32	GAPDH	2.5081	2.36439
16	33	GAPDH	2.53277	2.38843
16	34	GAPDH	2.54901	2.40402
16	35	GAPDH	2.56276	2.41713
16	36	GAPDH	2.57313	2.42686
16	37	GAPDH	2.57892	2.43201
16	38	GAPDH	2.59161	2.44406
16	39	GAPDH	2.60018	2.45199
16	40	GAPDH	2.60308	2.45425
17	1	GAPDH	0.132409	-0.00307552
17	2	GAPDH	0.133843	-0.00236788
17	3	GAPDH	0.135562	-0.001375
17	4	GAPDH	0.137229	-0.000434405
17	5	GAPDH	0.139796	0.0014055
17	6	GAPDH	0.140457	0.00133975
17	7	GAPDH	0.140343	0.00049986
17	8	GAPDH	0.140756	0.000186372
17	9	GAPDH	0.142146	0.000849432
17	10	GAPDH	0.142021	-2.42015e-06
17	11	GAPDH	0.141839	-0.000910196
17	12	GAPDH	0.142031	-0.00144541
17	13	GAPDH	0.14214	-0.00206218
17	14	GAPDH	0.14405	-0.000878732
17	15	GAPDH	0.146241	0.00058528
17	16	GAPDH	0.148624	0.00224216
17	17	GAPDH	0.156735	0.00962604
17	18	GAPDH	0.17435	0.0265149
17	19	GAPDH	0.203662	0.0551007
17	20	GAPDH	0.260145	0.110857
17	21	GAPDH	0.371271	0.221256
17	22	GAPDH	0.56364	0.412898
17	23	GAPDH	0.861686	0.710218
17	24	GAPDH	1.25796	1.10576
17	25	GAPDH	1.68018	1.52726
17	26	GAPDH	2.02351	1.86986
17	27	GAPDH	2.2471	2.09272
17	28	GAPDH	2.37553	2.22043
17	29	GAPDH	2.44977	2.29395
17	30	GAPDH	2.4969	2.34035
17	31	GAPDH	2.53469	2.37741
17	32	GAPDH	2.56675	2.40875
17	33	GAPDH	2.58963	2.43089
17	34	GAPDH	2.61159	2.45213
17	35	GAPDH	2.6286	2.46842
17	36	GAPDH	2.64062	2.47971
17	37	GAPDH	2.64687	2.48523
17	38	GAPDH	2.6508	2.48844
17	39	GAPDH	2.66015	2.49705
17	40	GAPDH	2.66266	2.49885
18	1	GAPDH	0.100624	-0.00225859
18	2	GAPDH	0.101105	-0.00221563
18	3	GAPDH	0.101521	-0.00223699
18	4	GAPDH	0.102995	-0.00120098
18	5	GAPDH	0.10525	0.000616294
18	6	GAPDH	0.107499	0.00242678
18	7	GAPDH	0.107788	0.00227797
18	8	GAPDH	0.10619	0.000241863
18	9	GAPDH	0.105782	-0.00060348
18	10	GAPDH	0.106625	-0.000198213
18	11	GAPDH	0.106854	-0.00040727
18	12	GAPDH	0.107791	9.15388e-05
18	13	GAPDH	0.107667	-0.0004699
18	14	GAPDH	0.107615	-0.000959881
18	15	GAPDH	0.109435	0.000422269
18	16	GAPDH	0.113412	0.00396082
18	17	GAPDH	0.121999	0.01211
18	18	GAPDH	0.138768	0.0284413
18	19	GAPDH	0.170095	0.0593299
18	20	GAPDH	0.230512	0.119309
18	21	GAPDH	0.343246	0.231606
18	22	GAPDH	0.536986	0.424907
18	23	GAPDH	0.844372	0.731855
18	24	GAPDH	1.25019	1.13724
18	25	GAPDH	1.67477	1.56137
18	26	GAPDH	2.0218	1.90797
18	27	GAPDH	2.24077	2.1265
18	28	GAPDH	2.36247	2.24776
18	29	GAPDH	2.43666	2.32152
18	30	GAPDH	2.48619	2.37061
18	31	GAPDH	2.52491	2.40889
18	32	GAPDH	2.55952	2.44306
18	33	GAPDH	2.58093	2.46404
18	34	GAPDH	2.5999	2.48257
18	35	GAPDH	2.6135	2.49572
18	36	GAPDH	2.62042	2.50221
18	37	GAPDH	2.62686	2.50821
18	38	GAPDH	2.63966	2.52058
18	39	GAPDH	2.64372	2.52419
18	40	GAPDH	2.64579	2.52583
19	1	GAPDH	0.0985714	0.000431841
19	2	GAPDH	0.099071	0.00030163
19	3	GAPDH	0.100448	0.00104875
19	4	GAPDH	0.100632	0.000602979
19	5	GAPDH	0.100734	7.48767e-05
19	6	GAPDH	0.101728	0.000439145
19	7	GAPDH	0.10166	-0.00025819
19	8	GAPDH	0.101401	-0.00114763
19	9	GAPDH	0.102095	-0.0010834
19	10	GAPDH	0.103134	-0.000674076
19	11	GAPDH	0.103414	-0.00102333
19	12	GAPDH	0.103785	-0.00128228
19	13	GAPDH	0.106385	0.000687903
19	14	GAPDH	0.108942	0.00261525
19	15	GAPDH	0.117619	0.0106618
19	16	GAPDH	0.136264	0.0286777
19	17	GAPDH	0.171053	0.0628363
19	18	GAPDH	0.23354	0.124693
19	19	GAPDH	0.351283	0.241807
19	20	GAPDH	0.560386	0.45028
19	21	GAPDH	0.87893	0.768194
19	22	GAPDH	1.28861	1.17724
19	23	GAPDH	1.70529	1.59329
19	24	GAPDH	2.03165	1.91902
19	25	GAPDH	2.23591	2.12265
19	26	GAPDH	2.35445	2.24057
19	27	GAPDH	2.42938	2.31487
19	28	GAPDH	2.48378	2.36863
19	29	GAPDH	2.51936	2.40359
19	30	GAPDH	2.54493	2.42853
19	31	GAPDH	2.56252	2.44549
19	32	GAPDH	2.58688	2.46921
19	33	GAPDH	2.60234	2.48405
19	34	GAPDH	2.61064	2.49172
19	35	GAPDH	2.61703	2.49748
19	36	GAPDH	2.62916	2.50898
19	37	GAPDH	2.63391	2.5131
19	38	GAPDH	2.63701	2.51557
19	39	GAPDH	2.64164	2.51957
19	40	GAPDH	2.64544	2.52274
20	1	GAPDH	0.0946894	0.000207263
20	2	GAPDH	0.0964196	0.00195043
20	3	GAPDH	0.0953332	0.000877009
20	4	GAPDH	0.0944887	4.54573e-05
20	5	GAPDH	0.0949824	0.000552186
20	6	GAPDH	0.0969938	0.0025765
20	7	GAPDH	0.0958127	0.00140837
20	8	GAPDH	0.0926582	-0.00173318
20	9	GAPDH	0.0921448	-0.00223357
20	10	GAPDH	0.0925491	-0.00181636
20	11	GAPDH	0.0924167	-0.00193577
20	12	GAPDH	0.0919448	-0.00239473
20	13	GAPDH	0.0927093	-0.00161721
20	14	GAPDH	0.0960893	0.00177571
20	15	GAPDH	0.0987962	0.00449559
20	16	GAPDH	0.100842	0.00655448
20	17	GAPDH	0.109187	0.0149122
20	18	GAPDH	0.127497	0.0332354
20	19	GAPDH	0.159459	0.0652107
20	20	GAPDH	0.222927	0.128691
20	21	GAPDH	0.339154	0.244931
20	22	GAPDH	0.542818	0.448608
20	23	GAPDH	0.854497	0.7603
20	24	GAPDH	1.25749	1.1633
20	25	GAPDH	1.67645	1.58228
20	26	GAPDH	2.00571	1.91155
20	27	GAPDH	2.21217	2.11803
20	28	GAPDH	2.33315	2.23901
20	29	GAPDH	2.40523	2.31112
20	30	GAPDH	2.45481	2.3607
20	31	GAPDH	2.49269	2.3986
20	32	GAPDH	2.52431	2.43023
20	33	GAPDH	2.5473	2.45323
20	34	GAPDH	2.56056	2.46651
20	35	GAPDH	2.57215	2.47811
20	36	GAPDH	2.58333	2.4893
20	37	GAPDH	2.59295	2.49894
20	38	GAPDH	2.60709	2.51309
20	39	GAPDH	2.6166	2.52261
20	40	GAPDH	2.62299	2.52901
21	1	GAPDH	0.111432	-0.00197784
21	2	GAPDH	0.112978	-0.000867849
21	3	GAPDH	0.114188	-9.45556e-05
21	4	GAPDH	0.114411	-0.000307912
21	5	GAPDH	0.115752	0.000596474
21	6	GAPDH	0.116654	0.00106141
21	7	GAPDH	0.116629	0.000599913
21	8	GAPDH	0.116417	-4.87741e-05
21	9	GAPDH	0.116522	-0.000380044
21	10	GAPDH	0.116734	-0.00060477
21	11	GAPDH	0.116092	-0.00168409
21	12	GAPDH	0.116434	-0.00177856
21	13	GAPDH	0.119083	0.000434096
21	14	GAPDH	0.12014	0.00105432
21	15	GAPDH	0.120675	0.00115248
21	16	GAPDH	0.124891	0.00493203
21	17	GAPDH	0.133831	0.0134356
21	18	GAPDH	0.14826	0.0274286
21	19	GAPDH	0.177045	0.0557769
21	20	GAPDH	0.237504	0.115799
21	21	GAPDH	0.347163	0.225021
21	22	GAPDH	0.538216	0.415637
21	23	GAPDH	0.838455	0.71544
21	24	GAPDH	1.23711	1.11365
21	25	GAPDH	1.6618	1.53792
21	26	GAPDH	2.00718	1.88285
21	27	GAPDH	2.22806	2.1033
21	28	GAPDH	2.34651	2.22132
21	29	GAPDH	2.42202	2.29638
21	30	GAPDH	2.47318	2.34711
21	31	GAPDH	2.51122	2.38472
21	32	GAPDH	2.54097	2.41403
21	33	GAPDH	2.55829	2.43091
21	34	GAPDH	2.57805	2.45023
21	35	GAPDH	2.59086	2.46261
21	36	GAPDH	2.60244	2.47375
21	37	GAPDH	2.60843	2.4793
21	38	GAPDH	2.62191	2.49235
21	39	GAPDH	2.6272	2.4972
21	40	GAPDH	2.62706	2.49662
22	1	GAPDH	0.123994	-0.00268218
22	2	GAPDH	0.126615	-0.00197157
22	3	GAPDH	0.130181	-0.000316379
22	4	GAPDH	0.131627	-0.000781939
22	5	GAPDH	0.134681	0.000361498
22	6	GAPDH	0.137411	0.00118104
22	7	GAPDH	0.139742	0.00160109
22	8	GAPDH	0.140177	0.000124976
22	9	GAPDH	0.142217	0.000253719
22	10	GAPDH	0.143464	-0.000410012
22	11	GAPDH	0.144378	-0.00140689
22	12	GAPDH	0.145869	-0.00182612
22	13	GAPDH	0.147528	-0.00207788
22	14	GAPDH	0.151777	0.000259393
22	15	GAPDH	0.156466	0.0030375
22	16	GAPDH	0.162924	0.00758498
22	17	GAPDH	0.182751	0.0255012
22	18	GAPDH	0.221092	0.0619309
22	19	GAPDH	0.291956	0.130885
22	20	GAPDH	0.421961	0.258978
22	21	GAPDH	0.639311	0.474418
22	22	GAPDH	0.965584	0.79878
22	23	GAPDH	1.37912	1.21041
22	24	GAPDH	1.78669	1.61607
22	25	GAPDH	2.09916	1.92663
22	26	GAPDH	2.28648	2.11203
22	27	GAPDH	2.39072	2.21436
22	28	GAPDH	2.45766	2.27939
22	29	GAPDH	2.50963	2.32945
22	30	GAPDH	2.54117	2.35908
22	31	GAPDH	2.56837	2.38436
22	32	GAPDH	2.58993	2.40402
22	33	GAPDH	2.60542	2.4176
22	34	GAPDH	2.62061	2.43088
22	35	GAPDH	2.63045	2.4388
22	36	GAPDH	2.64078	2.44723
22	37	GAPDH	2.64849	2.45302
22	38	GAPDH	2.65909	2.46171
22	39	GAPDH	2.66697	2.46768
22	40	GAPDH	2.66736	2.46616
23	1	GAPDH	0.135518	-0.012984
23	2	GAPDH	0.135659	-0.0120034
23	3	GAPDH	0.138551	-0.00827164
23	4	GAPDH	0.144664	-0.00131947
23	5	GAPDH	0.150065	0.00492123
23	6	GAPDH	0.155856	0.0115525
23	7	GAPDH	0.150916	0.0074515
23	8	GAPDH	0.144968	0.00234321
23	9	GAPDH	0.136546	-0.00523865
23	10	GAPDH	0.134892	-0.00605335
23	11	GAPDH	0.135287	-0.00481806
23	12	GAPDH	0.133773	-0.00549267
23	13	GAPDH	0.133827	-0.00459866
23	14	GAPDH	0.136268	-0.00131896
23	15	GAPDH	0.140129	0.00338262
23	16	GAPDH	0.143368	0.00746038
23	17	GAPDH	0.151693	0.0166256
23	18	GAPDH	0.17005	0.0358222
23	19	GAPDH	0.203427	0.0700391
23	20	GAPDH	0.265147	0.132598
23	21	GAPDH	0.381285	0.249576
23	22	GAPDH	0.580206	0.449336
23	23	GAPDH	0.887494	0.757464
23	24	GAPDH	1.27892	1.14973
23	25	GAPDH	1.67745	1.5491
23	26	GAPDH	1.98699	1.85948
23	27	GAPDH	2.18036	2.05369
23	28	GAPDH	2.28383	2.15799
23	29	GAPDH	2.34622	2.22123
23	30	GAPDH	2.38992	2.26577
23	31	GAPDH	2.42512	2.30181
23	32	GAPDH	2.45625	2.33378
23	33	GAPDH	2.47719	2.35555
23	34	GAPDH	2.49246	2.37167
23	35	GAPDH	2.50647	2.38651
23	36	GAPDH	2.51309	2.39397
23	37	GAPDH	2.5161	2.39783
23	38	GAPDH	2.53175	2.41431
23	39	GAPDH	2.53712	2.42053
23	40	GAPDH	2.53737	2.42161
24	1	GAPDH	0.142837	-0.00403497
24	2	GAPDH	0.145257	-0.00231567
24	3	GAPDH	0.147342	-0.00093194
24	4	GAPDH	0.14843	-0.000544959
24	5	GAPDH	0.150835	0.00115917
24	6	GAPDH	0.149956	-0.000420777
24	7	GAPDH	0.150036	-0.00104167
24	8	GAPDH	0.153085	0.00130583
24	9	GAPDH	0.154098	0.00161792
24	10	GAPDH	0.154207	0.00102578
24	11	GAPDH	0.153969	8.67621e-05
24	12	GAPDH	0.154298	-0.000285352
24	13	GAPDH	0.153475	-0.00180946
24	14	GAPDH	0.153842	-0.00214282
24	15	GAPDH	0.158668	0.00198151
24	16	GAPDH	0.165009	0.00762243
24	17	GAPDH	0.172444	0.0143558
24	18	GAPDH	0.193992	0.0352027
24	19	GAPDH	0.237958	0.0784678
24	20	GAPDH	0.317173	0.156982
24	21	GAPDH	0.457471	0.296579
24	22	GAPDH	0.692434	0.530841
24	23	GAPDH	1.03067	0.868379
24	24	GAPDH	1.42552	1.26252
24	25	GAPDH	1.78393	1.62023
24	26	GAPDH	2.03581	1.87141
24	27	GAPDH	2.18467	2.01957
24	28	GAPDH	2.27437	2.10857
24	29	GAPDH	2.33479	2.16829
24	30	GAPDH	2.37545	2.20825
24	31	GAPDH	2.40436	2.23646
24	32	GAPDH	2.42873	2.26013
24	33	GAPDH	2.44753	2.27823
24	34	GAPDH	2.46071	2.2907
24	35	GAPDH	2.47308	2.30238
24	36	GAPDH	2.4834	2.31199
24	37	GAPDH	2.48801	2.3159
24	38	GAPDH	2.50234	2.32953
24	39	GAPDH	2.5096	2.33609
24	40	GAPDH	2.50964	2.33543
25	1	CCL2	0.166099	-0.00479831
25	2	CCL2	0.168148	-0.00355697
25	3	CCL2	0.171013	-0.0014996
25	4	CCL2	0.172703	-0.00061687
25	5	CCL2	0.172511	-0.00161595
25	6	CCL2	0.172763	-0.00217205
25	7	CCL2	0.174581	-0.00116146
25	8	CCL2	0.17596	-0.000589514
25	9	CCL2	0.179186	0.00182845
25	10	CCL2	0.180673	0.00250902
25	11	CCL2	0.181144	0.00217259
25	12	CCL2	0.181375	0.00159586
25	13	CCL2	0.182715	0.00212856
25	14	CCL2	0.18319	0.00179617
25	15	CCL2	0.183779	0.00157768
25	16	CCL2	0.185792	0.00278305
25	17	CCL2	0.185316	0.00149949
25	18	CCL2	0.182666	-0.0019578
25	19	CCL2	0.182074	-0.00335698
25	20	CCL2	0.183723	-0.00251606
25	21	CCL2	0.184641	-0.00240523
25	22	CCL2	0.18528	-0.0025733
25	23	CCL2	0.187607	-0.00105395
25	24	CCL2	0.189631	0.000163091
25	25	CCL2	0.193741	0.00346479
25	26	CCL2	0.201633	0.0105497
25	27	CCL2	0.214901	0.0230103
25	28	CCL2	0.243511	0.0508133
25	29	CCL2	0.296371	0.102865
25	30	CCL2	0.391211	0.196899
25	31	CCL2	0.55201	0.35689
25	32	CCL2	0.786821	0.590894
25	33	CCL2	1.04451	0.847771
25	34	CCL2	1.23277	1.03523
25	35	CCL2	1.33751	1.13916
25	36	CCL2	1.39558	1.19642
25	37	CCL2	1.43734	1.23738
25	38	CCL2	1.47985	1.27908
25	39	CCL2	1.51982	1.31824
25	40	CCL2	1.55332	1.35093
26	1	CCL2	0.0743087	-0.00529246
26	2	CCL2	0.0755772	-0.00411813
26	3	CCL2	0.0770114	-0.00277817
26	4	CCL2	0.0800333	0.000149522
26	5	CCL2	0.0799017	-7.63884e-05
26	6	CCL2	0.0794893	-0.000582985
26	7	CCL2	0.0801443	-2.22112e-05
26	8	CCL2	0.0818869	0.00162614
26	9	CCL2	0.0821941	0.00183918
26	10	CCL2	0.082555	0.00210583
26	11	CCL2	0.0817528	0.00120938
26	12	CCL2	0.0811971	0.000559417
26	13	CCL2	0.0812034	0.000471521
26	14	CCL2	0.0808838	5.76544e-05
26	15	CCL2	0.0808675	-5.28543e-05
26	16	CCL2	0.0812449	0.00023037
26	17	CCL2	0.079005	-0.00210383
26	18	CCL2	0.0783574	-0.00284566
26	19	CCL2	0.0792341	-0.00206318
26	20	CCL2	0.0798805	-0.00151096
26	21	CCL2	0.0803912	-0.00109452
26	22	CCL2	0.083163	0.00158306
26	23	CCL2	0.0849729	0.00329869
26	24	CCL2	0.0885351	0.00676666
26	25	CCL2	0.096363	0.0145003
26	26	CCL2	0.114151	0.0321937
26	27	CCL2	0.146227	0.0641759
26	28	CCL2	0.204415	0.12227
26	29	CCL2	0.311441	0.229201
26	30	CCL2	0.496984	0.41465
26	31	CCL2	0.78252	0.700092
26	32	CCL2	1.15431	1.07179
26	33	CCL2	1.5356	1.45298
26	34	CCL2	1.81284	1.73013
26	35	CCL2	1.97339	1.89059
26	36	CCL2	2.06811	1.98521
26	37	CCL2	2.13812	2.05512
26	38	CCL2	2.19637	2.11328
26	39	CCL2	2.24051	2.15732
26	40	CCL2	2.27535	2.19207
27	1	CCL2	0.0895889	0.00109874
27	2	CCL2	0.0881247	-0.000782278
27	3	CCL2	0.0878074	-0.00151638
27	4	CCL2	0.0896251	-0.000115587
27	5	CCL2	0.0907154	0.000557927
27	6	CCL2	0.0901746	-0.000399701
27	7	CCL2	0.0899777	-0.00101345
27	8	CCL2	0.0909619	-0.000446037
27	9	CCL2	0.0929819	0.00115705
27	10	CCL2	0.0934722	0.0012306
27	11	CCL2	0.0947038	0.00204536
27	12	CCL2	0.0943645	0.00128921
27	13	CCL2	0.0938908	0.000398687
27	14	CCL2	0.0935974	-0.000311596
27	15	CCL2	0.0934022	-0.000923643
27	16	CCL2	0.0941672	-0.000575407
27	17	CCL2	0.0958408	0.000681278
27	18	CCL2	0.0958787	0.000302374
27	19	CCL2	0.095546	-0.000447122
27	20	CCL2	0.0951442	-0.00126577
27	21	CCL2	0.0949199	-0.00190691
27	22	CCL2	0.0959739	-0.00126978
27	23	CCL2	0.0982258	0.000565283
27	24	CCL2	0.0985683	0.000491011
27	25	CCL2	0.0999668	0.00147259
27	26	CCL2	0.106097	0.00718594
27	27	CCL2	0.123448	0.0241197
27	28	CCL2	0.154625	0.0548801
27	29	CCL2	0.210716	0.110555
27	30	CCL2	0.311453	0.210875
27	31	CCL2	0.484873	0.383878
27	32	CCL2	0.760025	0.658613
27	33	CCL2	1.12487	1.02304
27	34	CCL2	1.50814	1.40589
27	35	CCL2	1.79618	1.69351
27	36	CCL2	1.94992	1.84684
27	37	CCL2	2.04235	1.93886
27	38	CCL2	2.11747	2.01356
27	39	CCL2	2.17602	2.07169
27	40	CCL2	2.21575	2.11101
28	1	CCL2	0.115477	-0.00207073
28	2	CCL2	0.116968	-0.000655108
28	3	CCL2	0.116837	-0.000861165
28	4	CCL2	0.117022	-0.000751197
28	5	CCL2	0.118784	0.000935686
28	6	CCL2	0.11895	0.00102547
28	7	CCL2	0.118087	8.76851e-05
28	8	CCL2	0.118338	0.000263315
28	9	CCL2	0.120814	0.00266442
28	10	CCL2	0.120551	0.00232517
28	11	CCL2	0.119612	0.00131112
28	12	CCL2	0.117634	-0.000742212
28	13	CCL2	0.117209	-0.00124245
28	14	CCL2	0.117607	-0.000919668
28	15	CCL2	0.117584	-0.00101788
28	16	CCL2	0.117521	-0.00115601
28	17	CCL2	0.11764	-0.0011123
28	18	CCL2	0.118739	-8.93053e-05
28	19	CCL2	0.118642	-0.000261491
28	20	CCL2	0.117142	-0.00183664
28	21	CCL2	0.116928	-0.0021258
28	22	CCL2	0.117907	-0.00122192
28	23	CCL2	0.117564	-0.00164102
28	24	CCL2	0.117739	-0.00154063
28	25	CCL2	0.119704	0.000349208
28	26	CCL2	0.121675	0.0022446
28	27	CCL2	0.124819	0.00531303
28	28	CCL2	0.130627	0.0110459
28	29	CCL2	0.140862	0.0212053
28	30	CCL2	0.158345	0.038613
28	31	CCL2	0.196403	0.0765962
28	32	CCL2	0.27064	0.150758
28	33	CCL2	0.399473	0.279515
28	34	CCL2	0.616682	0.496649
28	35	CCL2	0.93482	0.814711
28	36	CCL2	1.30362	1.18343
28	37	CCL2	1.60029	1.48003
28	38	CCL2	1.78028	1.65995
28	39	CCL2	1.89144	1.77103
28	40	CCL2	1.96524	1.84476
29	1	CCL2	0.0753579	-0.00167125
29	2	CCL2	0.075581	-0.00164538
29	3	CCL2	0.0786953	0.00127156
29	4	CCL2	0.0788775	0.00125658
29	5	CCL2	0.0781713	0.000353105
29	6	CCL2	0.0764163	-0.00159919
29	7	CCL2	0.0759353	-0.00227751
29	8	CCL2	0.0764992	-0.0019108
29	9	CCL2	0.0784893	-0.000117998
29	10	CCL2	0.0789871	0.00018256
29	11	CCL2	0.0799251	0.000923224
29	12	CCL2	0.0802653	0.00106622
29	13	CCL2	0.0808639	0.00146749
29	14	CCL2	0.0803903	0.00079662
29	15	CCL2	0.0802343	0.000443374
29	16	CCL2	0.0806568	0.000668651
29	17	CCL2	0.0804664	0.000280954
29	18	CCL2	0.0800343	-0.000348365
29	19	CCL2	0.0795605	-0.00101942
29	20	CCL2	0.0793629	-0.00141432
29	21	CCL2	0.079814	-0.00116054
29	22	CCL2	0.080613	-0.000558734
29	23	CCL2	0.0804353	-0.000933706
29	24	CCL2	0.0811092	-0.000457135
29	25	CCL2	0.084851	0.00308738
29	26	CCL2	0.0883089	0.00634804
29	27	CCL2	0.102659	0.0205013
29	28	CCL2	0.125237	0.0428819
29	29	CCL2	0.168423	0.0858703
29	30	CCL2	0.251674	0.168924
29	31	CCL2	0.397643	0.314696
29	32	CCL2	0.639488	0.556344
29	33	CCL2	0.987599	0.904257
29	34	CCL2	1.39726	1.31372
29	35	CCL2	1.7576	1.67387
29	36	CCL2	1.9752	1.89127
29	37	CCL2	2.09332	2.00919
29	38	CCL2	2.18091	2.09658
29	39	CCL2	2.24861	2.16409
29	40	CCL2	2.29607	2.21135
30	1	CCL2	0.0938726	-0.00482277
30	2	CCL2	0.0955003	-0.0035583
30	3	CCL2	0.0985408	-0.000880937
30	4	CCL2	0.100312	0.000527579
30	5	CCL2	0.1008	0.000651593
30	6	CCL2	0.100249	-0.000262088
30	7	CCL2	0.100268	-0.000606291
30	8	CCL2	0.101251	1.30071e-05
30	9	CCL2	0.102666	0.00106525
30	10	CCL2	0.103067	0.00110286
30	11	CCL2	0.104004	0.00167712
30	12	CCL2	0.104424	0.00173348
30	13	CCL2	0.103373	0.000319257
30	14	CCL2	0.102281	-0.00113566
30	15	CCL2	0.102296	-0.00148329
30	16	CCL2	0.104147	4.1459e-06
30	17	CCL2	0.103462	-0.00104419
30	18	CCL2	0.102055	-0.00281431
30	19	CCL2	0.1019	-0.003332
30	20	CCL2	0.103691	-0.00190497
30	21	CCL2	0.104616	-0.0013429
30	22	CCL2	0.108636	0.00231374
30	23	CCL2	0.112084	0.0053986
30	24	CCL2	0.116469	0.00942124
30	25	CCL2	0.130913	0.0235018
30	26	CCL2	0.158132	0.0503579
30	27	CCL2	0.207496	0.099358
30	28	CCL2	0.299832	0.191331
30	29	CCL2	0.460296	0.351432
30	30	CCL2	0.71049	0.601263
30	31	CCL2	1.02094	0.911349
30	32	CCL2	1.28312	1.17316
30	33	CCL2	1.4433	1.33298
30	34	CCL2	1.54279	1.43211
30	35	CCL2	1.61323	1.50218
30	36	CCL2	1.67494	1.56353
30	37	CCL2	1.73055	1.61878
30	38	CCL2	1.78157	1.66944
30	39	CCL2	1.83022	1.71773
30	40	CCL2	1.86934	1.75648
31	1	CCL2	0.0608267	0.000429195
31	2	CCL2	0.0616383	0.000627923
31	3	CCL2	0.0625035	0.00088021
31	4	CCL2	0.0642984	0.00206216
31	5	CCL2	0.064046	0.00119686
31	6	CCL2	0.0622495	-0.00121252
31	7	CCL2	0.0623887	-0.0016863
31	8	CCL2	0.0656903	0.00100245
31	9	CCL2	0.0680256	0.00272478
31	10	CCL2	0.0665738	0.00066014
31	11	CCL2	0.0658232	-0.000703359
31	12	CCL2	0.0651459	-0.00199361
31	13	CCL2	0.064826	-0.00292646
31	14	CCL2	0.0650497	-0.00331561
31	15	CCL2	0.066161	-0.00281727
31	16	CCL2	0.0677697	-0.00182148
31	17	CCL2	0.0713753	0.00117122
31	18	CCL2	0.0721879	0.00137095
31	19	CCL2	0.0735872	0.00215734
31	20	CCL2	0.0752933	0.00325047
31	21	CCL2	0.080446	0.00779026
31	22	CCL2	0.0932524	0.0199838
31	23	CCL2	0.11966	0.0457784
31	24	CCL2	0.167554	0.0930599
31	25	CCL2	0.255128	0.180021
31	26	CCL2	0.413712	0.337992
31	27	CCL2	0.668876	0.592543
31	28	CCL2	1.0357	0.958749
31	29	CCL2	1.46462	1.38706
31	30	CCL2	1.83401	1.75584
31	31	CCL2	2.05965	1.98086
31	32	CCL2	2.18253	2.10313
31	33	CCL2	2.26748	2.18747
31	34	CCL2	2.3395	2.25888
31	35	CCL2	2.38765	2.30641
31	36	CCL2	2.42793	2.34608
31	37	CCL2	2.461	2.37854
31	38	CCL2	2.49072	2.40765
31	39	CCL2	2.51447	2.43078
31	40	CCL2	2.53121	2.44691
32	1	CCL2	0.0605366	0.00172386
32	2	CCL2	0.0607468	0.00170554
32	3	CCL2	0.0607876	0.00151788
32	4	CCL2	0.0611516	0.00165335
32	5	CCL2	0.0607864	0.00105966
32	6	CCL2	0.0595688	-0.000386455
32	7	CCL2	0.0594928	-0.000691028
32	8	CCL2	0.0607192	0.00030694
32	9	CCL2	0.0608977	0.000256861
32	10	CCL2	0.0607759	-9.34401e-05
32	11	CCL2	0.0604247	-0.000673163
32	12	CCL2	0.0604108	-0.000915508
32	13	CCL2	0.0612104	-0.000344455
32	14	CCL2	0.0616326	-0.000150737
32	15	CCL2	0.0623162	0.000304322
32	16	CCL2	0.0591524	-0.00308792
32	17	CCL2	0.0587015	-0.00376732
32	18	CCL2	0.0608749	-0.00182243
32	19	CCL2	0.0639938	0.00106798
32	20	CCL2	0.0629006	-0.000253784
32	21	CCL2	0.0626827	-0.000700138
32	22	CCL2	0.0651434	0.00153203
32	23	CCL2	0.0690272	0.00518735
32	24	CCL2	0.0755902	0.0115218
32	25	CCL2	0.0905465	0.0262496
32	26	CCL2	0.117566	0.0530404
32	27	CCL2	0.165746	0.100992
32	28	CCL2	0.261372	0.19639
32	29	CCL2	0.429261	0.364051
32	30	CCL2	0.695781	0.630341
32	31	CCL2	1.07101	1.00534
32	32	CCL2	1.49258	1.42669
32	33	CCL2	1.83838	1.77225
32	34	CCL2	2.04114	1.97479
32	35	CCL2	2.15741	2.09083
32	36	CCL2	2.2379	2.17109
32	37	CCL2	2.30085	2.23381
32	38	CCL2	2.35667	2.28941
32	39	CCL2	2.40191	2.33442
32	40	CCL2	2.42954	2.36182
33	1	CCL2	0.0930004	-0.00173775
33	2	CCL2	0.0930621	-0.00170349
33	3	CCL2	0.0937544	-0.00103868
33	4	CCL2	0.0966062	0.00178576
33	5	CCL2	0.0949075	5.95943e-05
33	6	CCL2	0.094141	-0.000734318
33	7	CCL2	0.0947373	-0.00016546
33	8	CCL2	0.0954012	0.000470982
33	9	CCL2	0.0970244	0.00206684
33	10	CCL2	0.0961608	0.00117576
33	11	CCL2	0.0955504	0.000537937
33	12	CCL2	0.0954721	0.000432204
33	13	CCL2	0.0959741	0.000906813
33	14	CCL2	0.095615	0.000520298
33	15	CCL2	0.0948708	-0.000251375
33	16	CCL2	0.0934379	-0.00171165
33	17	CCL2	0.0932533	-0.00192372
33	18	CCL2	0.0936375	-0.00156691
33	19	CCL2	0.091364	-0.00386785
33	20	CCL2	0.0911077	-0.00415156
33	21	CCL2	0.0933562	-0.00193052
33	22	CCL2	0.0960685	0.000754371
33	23	CCL2	0.0973769	0.00203531
33	24	CCL2	0.0976201	0.00225113
33	25	CCL2	0.0997415	0.00434505
33	26	CCL2	0.102893	0.00746909
33	27	CCL2	0.11267	0.0172184
33	28	CCL2	0.134152	0.038673
33	29	CCL2	0.169679	0.0741728
33	30	CCL2	0.241559	0.146026
33	31	CCL2	0.370322	0.274761
33	32	CCL2	0.584231	0.488642
33	33	CCL2	0.902691	0.807075
33	34	CCL2	1.29101	1.19537
33	35	CCL2	1.64709	1.55142
33	36	CCL2	1.87174	1.77605
33	37	CCL2	1.99222	1.8965
33	38	CCL2	2.07844	1.98269
33	39	CCL2	2.14477	2.04899
33	40	CCL2	2.19166	2.09585
34	1	CCL2	0.0816599	-0.00156734
34	2	CCL2	0.0821622	-0.00151983
34	3	CCL2	0.083983	-0.000153788
34	4	CCL2	0.0855352	0.00094368
34	5	CCL2	0.086333	0.0012867
34	6	CCL2	0.0867359	0.00123492
34	7	CCL2	0.0862733	0.000317547
34	8	CCL2	0.0849488	-0.00146177
34	9	CCL2	0.0852294	-0.00163594
34	10	CCL2	0.0881061	0.000786069
34	11	CCL2	0.0890063	0.00123153
34	12	CCL2	0.0881812	-4.8379e-05
34	13	CCL2	0.0880272	-0.000657072
34	14	CCL2	0.089127	-1.20777e-05
34	15	CCL2	0.0895734	-2.04026e-05
34	16	CCL2	0.0883592	-0.00168935
34	17	CCL2	0.0880783	-0.00242505
34	18	CCL2	0.089231	-0.00172708
34	19	CCL2	0.0896092	-0.00180368
34	20	CCL2	0.0910255	-0.000842141
34	21	CCL2	0.0935164	0.00119406
34	22	CCL2	0.0982593	0.00548221
34	23	CCL2	0.103044	0.00981227
34	24	CCL2	0.114161	0.0204739
34	25	CCL2	0.140278	0.0461361
34	26	CCL2	0.186095	0.0914986
34	27	CCL2	0.270516	0.175465
34	28	CCL2	0.420584	0.325078
34	29	CCL2	0.666324	0.570363
34	30	CCL2	1.01765	0.921235
34	31	CCL2	1.41982	1.32295
34	32	CCL2	1.75755	1.66023
34	33	CCL2	1.95857	1.86079
34	34	CCL2	2.07765	1.97941
34	35	CCL2	2.15736	2.05867
34	36	CCL2	2.21221	2.11307
34	37	CCL2	2.26131	2.16171
34	38	CCL2	2.30338	2.20333
34	39	CCL2	2.3394	2.23889
34	40	CCL2	2.35863	2.25767
35	1	CCL2	0.112394	-0.00109558
35	2	CCL2	0.113629	1.12454e-05
35	3	CCL2	0.115521	0.00177482
35	4	CCL2	0.115339	0.00146476
35	5	CCL2	0.113992	-1.01311e-05
35	6	CCL2	0.11397	-0.000160693
35	7	CCL2	0.11481	0.000551925
35	8	CCL2	0.114709	0.000322537
35	9	CCL2	0.114813	0.000298367
35	10	CCL2	0.115428	0.000786104
35	11	CCL2	0.113989	-0.000781536
35	12	CCL2	0.113703	-0.00119565
35	13	CCL2	0.114649	-0.000377693
35	14	CCL2	0.114654	-0.000500344
35	15	CCL2	0.114141	-0.00114112
35	16	CCL2	0.113403	-0.00200741
35	17	CCL2	0.113913	-0.00162603
35	18	CCL2	0.116639	0.00097224
35	19	CCL2	0.116433	0.000638416
35	20	CCL2	0.114935	-0.000987517
35	21	CCL2	0.113358	-0.00269243
35	22	CCL2	0.113515	-0.00266378
35	23	CCL2	0.115857	-0.000449474
35	24	CCL2	0.11678	0.000345443
35	25	CCL2	0.118092	0.0015289
35	26	CCL2	0.122601	0.0059103
35	27	CCL2	0.128425	0.0116066
35	28	CCL2	0.141016	0.0240686
35	29	CCL2	0.166577	0.0495018
35	30	CCL2	0.212391	0.095188
35	31	CCL2	0.300901	0.18357
35	32	CCL2	0.455025	0.337566
35	33	CCL2	0.705573	0.587986
35	34	CCL2	1.05354	0.935826
35	35	CCL2	1.43357	1.31573
35	36	CCL2	1.74109	1.62311
35	37	CCL2	1.91323	1.79513
35	38	CCL2	2.01371	1.89548
35	39	CCL2	2.08928	1.97093
35	40	CCL2	2.1421	2.02362
36	1	CCL2	0.125858	-0.00193611
36	2	CCL2	0.127177	-0.00110189
36	3	CCL2	0.128454	-0.000310392
36	4	CCL2	0.128812	-0.000438149
36	5	CCL2	0.128579	-0.00115647
36	6	CCL2	0.128903	-0.00131769
36	7	CCL2	0.129984	-0.000721506
36	8	CCL2	0.130225	-0.000965268
36	9	CCL2	0.131144	-0.000531907
36	10	CCL2	0.133615	0.00145404
36	11	CCL2	0.134128	0.00148168
36	12	CCL2	0.134093	0.000961312
36	13	CCL2	0.134223	0.000606491
36	14	CCL2	0.135687	0.00158503
36	15	CCL2	0.135904	0.00131642
36	16	CCL2	0.135665	0.000592249
36	17	CCL2	0.135958	0.00040082
36	18	CCL2	0.137742	0.00169918
36	19	CCL2	0.137386	0.000857567
36	20	CCL2	0.136925	-8.85164e-05
36	21	CCL2	0.136679	-0.000819472
36	22	CCL2	0.136051	-0.00193288
36	23	CCL2	0.135832	-0.00263713
36	24	CCL2	0.137345	-0.0016092
36	25	CCL2	0.141013	0.0015738
36	26	CCL2	0.145764	0.00583896
36	27	CCL2	0.155562	0.0151521
36	28	CCL2	0.176035	0.03514
36	29	CCL2	0.214299	0.0729183
36	30	CCL2	0.286573	0.144708
36	31	CCL2	0.418517	0.276166
36	32	CCL2	0.639433	0.496597
36	33	CCL2	0.961981	0.81866
36	34	CCL2	1.34436	1.20055
36	35	CCL2	1.6793	1.53501
36	36	CCL2	1.89001	1.74523
36	37	CCL2	2.004	1.85874
36	38	CCL2	2.08547	1.93973
36	39	CCL2	2.14779	2.00156
36	40	CCL2	2.19117	2.04445
37	1	CCL2	0.0762556	-0.00223625
37	2	CCL2	0.0766109	-0.00216383
37	3	CCL2	0.078779	-0.000278549
37	4	CCL2	0.0787471	-0.000593281
37	5	CCL2	0.07904	-0.00058325
37	6	CCL2	0.0812948	0.00138868
37	7	CCL2	0.0817486	0.00155956
37	8	CCL2	0.0820504	0.00157857
37	9	CCL2	0.0817273	0.000972629
37	10	CCL2	0.081373	0.000335405
37	11	CCL2	0.081197	-0.000123458
37	12	CCL2	0.0810953	-0.000508032
37	13	CCL2	0.0811158	-0.000770386
37	14	CCL2	0.0819281	-0.000240856
37	15	CCL2	0.0816351	-0.000816724
37	16	CCL2	0.0816607	-0.001074
37	17	CCL2	0.0826603	-0.000357233
37	18	CCL2	0.0828288	-0.000471649
37	19	CCL2	0.0833457	-0.000237631
37	20	CCL2	0.0828052	-0.00106095
37	21	CCL2	0.0824621	-0.0016869
37	22	CCL2	0.0826106	-0.00182125
37	23	CCL2	0.0829152	-0.00179949
37	24	CCL2	0.0849667	-3.09305e-05
37	25	CCL2	0.0870577	0.00177726
37	26	CCL2	0.0904058	0.00484247
37	27	CCL2	0.0973209	0.0114747
37	28	CCL2	0.112923	0.026794
37	29	CCL2	0.142479	0.0560673
37	30	CCL2	0.201366	0.114671
37	31	CCL2	0.303581	0.216604
37	32	CCL2	0.481252	0.393992
37	33	CCL2	0.754917	0.667374
37	34	CCL2	1.11131	1.02348
37	35	CCL2	1.46497	1.37687
37	36	CCL2	1.71455	1.62616
37	37	CCL2	1.84771	1.75904
37	38	CCL2	1.9346	1.84564
37	39	CCL2	2.00331	1.91407
37	40	CCL2	2.04996	1.96043
38	1	CCL2	0.0644266	-0.000724198
38	2	CCL2	0.0645602	-0.000721408
38	3	CCL2	0.0660611	0.000648646
38	4	CCL2	0.0654567	-8.65295e-05
38	5	CCL2	0.0655612	-0.000112916
38	6	CCL2	0.0667331	0.000928209
38	7	CCL2	0.0665713	0.000635524
38	8	CCL2	0.0650638	-0.00100278
38	9	CCL2	0.0653643	-0.000833068
38	10	CCL2	0.0673115	0.000983268
38	11	CCL2	0.0655987	-0.000860389
38	12	CCL2	0.0655675	-0.00102241
38	13	CCL2	0.0677835	0.00106281
38	14	CCL2	0.068393	0.00154141
38	15	CCL2	0.0681283	0.00114588
38	16	CCL2	0.065598	-0.00151517
38	17	CCL2	0.065284	-0.00196
38	18	CCL2	0.0665308	-0.000844048
38	19	CCL2	0.0667983	-0.000707408
38	20	CCL2	0.066757	-0.000879536
38	21	CCL2	0.0671234	-0.000643937
38	22	CCL2	0.0678219	-7.6304e-05
38	23	CCL2	0.0716278	0.00359874
38	24	CCL2	0.076278	0.00811813
38	25	CCL2	0.0832395	0.0149488
38	26	CCL2	0.0976231	0.0292016
38	27	CCL2	0.127091	0.0585387
38	28	CCL2	0.183291	0.114608
38	29	CCL2	0.286958	0.218144
38	30	CCL2	0.46323	0.394285
38	31	CCL2	0.737794	0.668719
38	32	CCL2	1.10193	1.03273
38	33	CCL2	1.47987	1.41053
38	34	CCL2	1.76152	1.69206
38	35	CCL2	1.91897	1.84937
38	36	CCL2	2.01176	1.94203
38	37	CCL2	2.08243	2.01257
38	38	CCL2	2.14517	2.07518
38	39	CCL2	2.18478	2.11465
38	40	CCL2	2.21244	2.14218
39	1	CCL2	0.0597458	-0.00385463
39	2	CCL2	0.0599126	-0.00394043
39	3	CCL2	0.0624116	-0.00169404
39	4	CCL2	0.0635797	-0.000778452
39	5	CCL2	0.0635618	-0.00104896
39	6	CCL2	0.0640874	-0.000775978
39	7	CCL2	0.0651793	6.33115e-05
39	8	CCL2	0.0660706	0.000701994
39	9	CCL2	0.0676344	0.00201319
39	10	CCL2	0.0687232	0.00284939
39	11	CCL2	0.0686568	0.00253042
39	12	CCL2	0.0677834	0.00140443
39	13	CCL2	0.0658614	-0.000770229
39	14	CCL2	0.0655628	-0.00132138
39	15	CCL2	0.067031	-0.000105831
39	16	CCL2	0.0668696	-0.000519841
39	17	CCL2	0.0667043	-0.000937681
39	18	CCL2	0.0675651	-0.000329501
39	19	CCL2	0.067893	-0.000254246
39	20	CCL2	0.0677688	-0.000631018
39	21	CCL2	0.0671476	-0.00150477
39	22	CCL2	0.0671664	-0.00173862
39	23	CCL2	0.0691785	2.0889e-05
39	24	CCL2	0.0722371	0.00282694
39	25	CCL2	0.075945	0.0062822
39	26	CCL2	0.0858186	0.0159031
39	27	CCL2	0.108571	0.038403
39	28	CCL2	0.147819	0.0773988
39	29	CCL2	0.221853	0.15118
39	30	CCL2	0.355253	0.284328
39	31	CCL2	0.57756	0.506382
39	32	CCL2	0.906507	0.835076
39	33	CCL2	1.30297	1.23129
39	34	CCL2	1.66414	1.59221
39	35	CCL2	1.89398	1.82179
39	36	CCL2	2.01618	1.94374
39	37	CCL2	2.10322	2.03052
39	38	CCL2	2.17718	2.10423
39	39	CCL2	2.2322	2.159
39	40	CCL2	2.26792	2.19447
40	1	CCL2	0.0934563	-0.000623997
40	2	CCL2	0.0937929	-0.000402211
40	3	CCL2	0.0937188	-0.000591086
40	4	CCL2	0.0929372	-0.0014875
40	5	CCL2	0.0930746	-0.00146499
40	6	CCL2	0.0925868	-0.00206753
40	7	CCL2	0.0932306	-0.00153861
40	8	CCL2	0.096984	0.00210002
40	9	CCL2	0.0960237	0.00102486
40	10	CCL2	0.0944935	-0.000620092
40	11	CCL2	0.0944489	-0.000779537
40	12	CCL2	0.096056	0.000712706
40	13	CCL2	0.0962326	0.00077455
40	14	CCL2	0.0974466	0.00187365
40	15	CCL2	0.0980434	0.00235568
40	16	CCL2	0.0984968	0.00269422
40	17	CCL2	0.098983	0.00306567
40	18	CCL2	0.0978122	0.00177999
40	19	CCL2	0.0971206	0.000973588
40	20	CCL2	0.0969301	0.000668298
40	21	CCL2	0.0949915	-0.00138509
40	22	CCL2	0.093947	-0.00254439
40	23	CCL2	0.0936678	-0.00293849
40	24	CCL2	0.093792	-0.00292905
40	25	CCL2	0.0946316	-0.00220432
40	26	CCL2	0.0994782	0.00252745
40	27	CCL2	0.101841	0.00477564
40	28	CCL2	0.111517	0.0143368
40	29	CCL2	0.131262	0.0339669
40	30	CCL2	0.159514	0.0621039
40	31	CCL2	0.210987	0.113462
40	32	CCL2	0.312641	0.215002
40	33	CCL2	0.491367	0.393613
40	34	CCL2	0.768579	0.67071
40	35	CCL2	1.15082	1.05284
40	36	CCL2	1.54951	1.45141
40	37	CCL2	1.83995	1.74173
40	38	CCL2	2.00292	1.90459
40	39	CCL2	2.10027	2.00182
40	40	CCL2	2.17166	2.0731
41	1	CCL2	0.0920039	-0.00338761
41	2	CCL2	0.0931934	-0.0022578
41	3	CCL2	0.0952196	-0.000291286
41	4	CCL2	0.0965551	0.000984477
41	5	CCL2	0.0953288	-0.00030159
41	6	CCL2	0.0952328	-0.000457292
41	7	CCL2	0.0955879	-0.000161898
41	8	CCL2	0.0958031	-6.39727e-06
41	9	CCL2	0.0957071	-0.000162137
41	10	CCL2	0.0959205	-8.40117e-06
41	11	CCL2	0.0965468	0.000558141
41	12	CCL2	0.0967145	0.0006661
41	13	CCL2	0.096272	0.000163901
41	14	CCL2	0.0958454	-0.000322361
41	15	CCL2	0.0950707	-0.00115682
41	16	CCL2	0.0951619	-0.00112532
41	17	CCL2	0.0963497	2.74598e-06
41	18	CCL2	0.0970662	0.000659522
41	19	CCL2	0.0975218	0.00105545
41	20	CCL2	0.0977963	0.00127025
41	21	CCL2	0.0962301	-0.000355738
41	22	CCL2	0.0957683	-0.000877249
41	23	CCL2	0.0965711	-0.000134098
41	24	CCL2	0.100214	0.00344889
41	25	CCL2	0.108623	0.0117987
41	26	CCL2	0.124627	0.0277424
41	27	CCL2	0.148771	0.051827
41	28	CCL2	0.198457	0.101453
41	29	CCL2	0.29172	0.194656
41	30	CCL2	0.454952	0.357829
41	31	CCL2	0.71685	0.619667
41	32	CCL2	1.06826	0.971017
41	33	CCL2	1.4151	1.3178
41	34	CCL2	1.6417	1.54434
41	35	CCL2	1.76306	1.66564
41	36	CCL2	1.84929	1.75181
41	37	CCL2	1.91926	1.82172
41	38	CCL2	1.98808	1.89048
41	39	CCL2	2.04643	1.94877
41	40	CCL2	2.0807	1.98297
42	1	CCL2	0.112463	-0.00401447
42	2	CCL2	0.112431	-0.00410895
42	3	CCL2	0.114408	-0.00219465
42	4	CCL2	0.117385	0.000718883
42	5	CCL2	0.119085	0.00235675
42	6	CCL2	0.119669	0.00287778
42	7	CCL2	0.118749	0.0018949
42	8	CCL2	0.115732	-0.00118492
42	9	CCL2	0.115325	-0.00165467
42	10	CCL2	0.116044	-0.000998256
42	11	CCL2	0.117653	0.00054784
42	12	CCL2	0.115809	-0.0013589
42	13	CCL2	0.115268	-0.00196233
42	14	CCL2	0.116194	-0.0010992
42	15	CCL2	0.118897	0.00154125
42	16	CCL2	0.118407	0.000988483
42	17	CCL2	0.11789	0.000408563
42	18	CCL2	0.117648	0.000103748
42	19	CCL2	0.117922	0.000314952
42	20	CCL2	0.118713	0.00104368
42	21	CCL2	0.11378	-0.00395212
42	22	CCL2	0.112961	-0.00483391
42	23	CCL2	0.116158	-0.00169957
42	24	CCL2	0.12071	0.00278951
42	25	CCL2	0.123335	0.00535217
42	26	CCL2	0.128574	0.0105279
42	27	CCL2	0.139747	0.0216391
42	28	CCL2	0.159073	0.0409023
42	29	CCL2	0.202441	0.0842074
42	30	CCL2	0.280522	0.162225
42	31	CCL2	0.416969	0.29861
42	32	CCL2	0.648979	0.530557
42	33	CCL2	0.987863	0.869379
42	34	CCL2	1.40279	1.28424
42	35	CCL2	1.78516	1.66655
42	36	CCL2	2.0269	1.90822
42	37	CCL2	2.15901	2.04028
42	38	CCL2	2.25283	2.13403
42	39	CCL2	2.3195	2.20064
42	40	CCL2	2.36429	2.24536
43	1	CCL2	0.087078	-0.00760359
43	2	CCL2	0.0890158	-0.00628829
43	3	CCL2	0.09348	-0.00244664
43	4	CCL2	0.0969383	0.000389154
43	5	CCL2	0.0976903	0.000518569
43	6	CCL2	0.0992714	0.00147717
43	7	CCL2	0.0992294	0.00081259
43	8	CCL2	0.0987244	-0.000314855
43	9	CCL2	0.0991803	-0.000481503
43	10	CCL2	0.101307	0.00102259
43	11	CCL2	0.100507	-0.000399549
43	12	CCL2	0.100369	-0.00116054
43	13	CCL2	0.102991	0.000838676
43	14	CCL2	0.103686	0.00091152
43	15	CCL2	0.103529	0.000131756
43	16	CCL2	0.10464	0.000620871
43	17	CCL2	0.104018	-0.000624078
43	18	CCL2	0.103674	-0.00159093
43	19	CCL2	0.104532	-0.00135493
43	20	CCL2	0.10816	0.00165013
43	21	CCL2	0.116361	0.00922882
43	22	CCL2	0.130231	0.0224762
43	23	CCL2	0.151836	0.0434585
43	24	CCL2	0.199555	0.0905553
43	25	CCL2	0.286933	0.17731
43	26	CCL2	0.444885	0.33464
43	27	CCL2	0.702281	0.591414
43	28	CCL2	1.06871	0.95722
43	29	CCL2	1.5032	1.39109
43	30	CCL2	1.88862	1.77588
43	31	CCL2	2.12589	2.01253
43	32	CCL2	2.24963	2.13565
43	33	CCL2	2.3415	2.2269
43	34	CCL2	2.41384	2.29862
43	35	CCL2	2.46859	2.35274
43	36	CCL2	2.49694	2.38047
43	37	CCL2	2.53041	2.41332
43	38	CCL2	2.5588	2.44108
43	39	CCL2	2.58444	2.4661
43	40	CCL2	2.59944	2.48048
44	1	CCL2	0.131953	0.00464238
44	2	CCL2	0.131645	0.00456749
44	3	CCL2	0.127938	0.00109457
44	4	CCL2	0.126896	0.000285154
44	5	CCL2	0.126238	-0.000138966
44	6	CCL2	0.125647	-0.000497418
44	7	CCL2	0.124885	-0.00102597
44	8	CCL2	0.12485	-0.000828015
44	9	CCL2	0.125362	-8.26254e-05
44	10	CCL2	0.125777	0.000565333
44	11	CCL2	0.125243	0.000264221
44	12	CCL2	0.12413	-0.000615078
44	13	CCL2	0.123853	-0.00065869
44	14	CCL2	0.12446	0.000181307
44	15	CCL2	0.124447	0.000401118
44	16	CCL2	0.123909	9.60871e-05
44	17	CCL2	0.123612	3.2731e-05
44	18	CCL2	0.124336	0.00098994
44	19	CCL2	0.124594	0.00148092
44	20	CCL2	0.124564	0.00168423
44	21	CCL2	0.120713	-0.00193352
44	22	CCL2	0.121118	-0.00129532
44	23	CCL2	0.126137	0.00395709
44	24	CCL2	0.133502	0.0115554
44	25	CCL2	0.142973	0.0212591
44	26	CCL2	0.166861	0.0453809
44	27	CCL2	0.209763	0.0885158
44	28	CCL2	0.283002	0.161988
44	29	CCL2	0.423741	0.30296
44	30	CCL2	0.653952	0.533404
44	31	CCL2	0.989525	0.86921
44	32	CCL2	1.39694	1.27686
44	33	CCL2	1.77194	1.65209
44	34	CCL2	2.01978	1.90016
44	35	CCL2	2.15662	2.03724
44	36	CCL2	2.24246	2.12331
44	37	CCL2	2.30558	2.18667
44	38	CCL2	2.3661	2.24742
44	39	CCL2	2.40836	2.28991
44	40	CCL2	2.43647	2.31826
45	1	CCL2	0.090014	-0.00103928
45	2	CCL2	0.0901298	-0.00112428
45	3	CCL2	0.0922076	0.000752685
45	4	CCL2	0.0927474	0.00109166
45	5	CCL2	0.0925437	0.000687234
45	6	CCL2	0.091019	-0.00103829
45	7	CCL2	0.0909085	-0.0013496
45	8	CCL2	0.0917953	-0.000663597
45	9	CCL2	0.0927154	5.56912e-05
45	10	CCL2	0.0931156	0.0002551
45	11	CCL2	0.0935099	0.000448541
45	12	CCL2	0.0935087	0.000246572
45	13	CCL2	0.0937053	0.000242319
45	14	CCL2	0.0941408	0.000476998
45	15	CCL2	0.0958156	0.00195101
45	16	CCL2	0.0951767	0.00111127
45	17	CCL2	0.0945429	0.000276709
45	18	CCL2	0.0938838	-0.000583184
45	19	CCL2	0.0928251	-0.00184267
45	20	CCL2	0.0925044	-0.0023642
45	21	CCL2	0.0923743	-0.00269509
45	22	CCL2	0.0914423	-0.00382791
45	23	CCL2	0.0926102	-0.00286082
45	24	CCL2	0.0986073	0.00293544
45	25	CCL2	0.102567	0.00669414
45	26	CCL2	0.108976	0.0129027
45	27	CCL2	0.118943	0.0226688
45	28	CCL2	0.143925	0.04745
45	29	CCL2	0.193017	0.0963408
45	30	CCL2	0.28001	0.183133
45	31	CCL2	0.436937	0.339859
45	32	CCL2	0.689378	0.5921
45	33	CCL2	1.04596	0.948476
45	34	CCL2	1.45176	1.35408
45	35	CCL2	1.78319	1.6853
45	36	CCL2	1.97811	1.88003
45	37	CCL2	2.08745	1.98917
45	38	CCL2	2.16844	2.06996
45	39	CCL2	2.23466	2.13598
45	40	CCL2	2.27832	2.17943
46	1	CCL2	0.0811933	0.00114861
46	2	CCL2	0.0823538	0.00195264
46	3	CCL2	0.0827809	0.00202333
46	4	CCL2	0.0829787	0.00186468
46	5	CCL2	0.0833111	0.00184062
46	6	CCL2	0.0827315	0.000904623
46	7	CCL2	0.0823047	0.00012142
46	8	CCL2	0.0818058	-0.000733942
46	9	CCL2	0.0819386	-0.000957555
46	10	CCL2	0.0830932	-0.00015938
46	11	CCL2	0.0824237	-0.0011854
46	12	CCL2	0.0819864	-0.00197906
46	13	CCL2	0.0817171	-0.00260487
46	14	CCL2	0.081882	-0.0027964
46	15	CCL2	0.0834213	-0.0016135
46	16	CCL2	0.085606	0.000214754
46	17	CCL2	0.0848759	-0.00087171
46	18	CCL2	0.0847956	-0.00130851
46	19	CCL2	0.0864441	-1.638e-05
46	20	CCL2	0.0875796	0.000762677
46	21	CCL2	0.0889834	0.00180997
46	22	CCL2	0.0922145	0.00468463
46	23	CCL2	0.0980498	0.0101635
46	24	CCL2	0.111793	0.0235501
46	25	CCL2	0.138454	0.0498547
46	26	CCL2	0.185613	0.0966575
46	27	CCL2	0.276525	0.187213
46	28	CCL2	0.436995	0.347327
46	29	CCL2	0.693219	0.603194
46	30	CCL2	1.05129	0.960913
46	31	CCL2	1.46187	1.37113
46	32	CCL2	1.79588	1.70478
46	33	CCL2	1.98999	1.89854
46	34	CCL2	2.10657	2.01476
46	35	CCL2	2.1888	2.09663
46	36	CCL2	2.24556	2.15304
46	37	CCL2	2.29092	2.19804
46	38	CCL2	2.33544	2.24221
46	39	CCL2	2.36576	2.27217
46	40	CCL2	2.38689	2.29294
47	1	CCL2	0.0859821	-0.00109709
47	2	CCL2	0.0858846	-0.0013461
47	3	CCL2	0.0865482	-0.000833999
47	4	CCL2	0.0871226	-0.000411138
47	5	CCL2	0.0882651	0.000579913
47	6	CCL2	0.0887198	0.000883044
47	7	CCL2	0.0891965	0.00120826
47	8	CCL2	0.0888903	0.000750603
47	9	CCL2	0.0877041	-0.000587108
47	10	CCL2	0.087967	-0.00047574
47	11	CCL2	0.0902251	0.00163086
47	12	CCL2	0.0902935	0.00154774
47	13	CCL2	0.0872924	-0.00160488
47	14	CCL2	0.0869566	-0.00209217
47	15	CCL2	0.0885541	-0.00064613
47	16	CCL2	0.0886791	-0.00067268
47	17	CCL2	0.0888926	-0.000610605
47	18	CCL2	0.0906732	0.00101849
47	19	CCL2	0.090523	0.000716724
47	20	CCL2	0.0888233	-0.00113443
47	21	CCL2	0.0884752	-0.00163404
47	22	CCL2	0.0892412	-0.00101954
47	23	CCL2	0.0906162	0.000203968
47	24	CCL2	0.0913396	0.000775856
47	25	CCL2	0.0931223	0.00240699
47	26	CCL2	0.0993019	0.00843512
47	27	CCL2	0.108721	0.0177027
47	28	CCL2	0.125812	0.0346418
47	29	CCL2	0.158421	0.0670996
47	30	CCL2	0.222535	0.131063
47	31	CCL2	0.340346	0.248722
47	32	CCL2	0.538243	0.446467
47	33	CCL2	0.83729	0.745363
47	34	CCL2	1.2132	1.12113
47	35	CCL2	1.57242	1.48019
47	36	CCL2	1.80736	1.71498
47	37	CCL2	1.93575	1.84322
47	38	CCL2	2.02679	1.9341
47	39	CCL2	2.09581	2.00297
47	40	CCL2	2.14084	2.04785
48	1	CCL2	0.115152	-0.00722447
48	2	CCL2	0.116591	-0.00612958
48	3	CCL2	0.11878	-0.00428571
48	4	CCL2	0.121353	-0.00205672
48	5	CCL2	0.123062	-0.000692456
48	6	CCL2	0.124231	0.000131996
48	7	CCL2	0.125201	0.000758009
48	8	CCL2	0.127393	0.00260511
48	9	CCL2	0.1275	0.00236815
48	10	CCL2	0.126396	0.00091991
48	11	CCL2	0.125764	-5.75013e-05
48	12	CCL2	0.126011	-0.000154865
48	13	CCL2	0.127882	0.00137218
48	14	CCL2	0.128013	0.00115873
48	15	CCL2	0.128074	0.000875327
48	16	CCL2	0.129803	0.00225956
48	17	CCL2	0.129721	0.00183334
48	18	CCL2	0.127635	-0.000596847
48	19	CCL2	0.126985	-0.00159128
48	20	CCL2	0.127668	-0.00125329
48	21	CCL2	0.127905	-0.00136087
48	22	CCL2	0.128927	-0.000683124
48	23	CCL2	0.128823	-0.00113189
48	24	CCL2	0.129096	-0.00120341
48	25	CCL2	0.131429	0.000785654
48	26	CCL2	0.136987	0.00599871
48	27	CCL2	0.14646	0.0151274
48	28	CCL2	0.166701	0.0350237
48	29	CCL2	0.206198	0.074177
48	30	CCL2	0.276137	0.143771
48	31	CCL2	0.401205	0.268495
48	32	CCL2	0.610689	0.477634
48	33	CCL2	0.90973	0.776331
48	34	CCL2	1.24138	1.10763
48	35	CCL2	1.49696	1.36287
48	36	CCL2	1.6449	1.51046
48	37	CCL2	1.74312	1.60835
48	38	CCL2	1.823	1.68788
48	39	CCL2	1.89096	1.75549
48	40	CCL2	1.93932	1.80351
49	1	FLT3LG	-0.00525524	-0.00121833
49	2	FLT3LG	-0.00542899	-0.00150941
49	3	FLT3LG	-0.00520732	-0.00140507
49	4	FLT3LG	-0.00338446	0.000300446
49	5	FLT3LG	-0.00242765	0.00113992
49	6	FLT3LG	-0.00297549	0.000474751
49	7	FLT3LG	-0.00283714	0.000495755
49	8	FLT3LG	-0.000756641	0.00245892
49	9	FLT3LG	-0.000332467	0.00276576
49	10	FLT3LG	0.000518214	0.00349911
49	11	FLT3LG	-0.000281141	0.00258241
49	12	FLT3LG	-0.00484279	-0.00209657
49	13	FLT3LG	-0.00581123	-0.00318235
49	14	FLT3LG	-0.00490838	-0.00239683
49	15	FLT3LG	-0.00506212	-0.00266791
49	16	FLT3LG	-0.00601471	-0.00373784
49	17	FLT3LG	-0.00556863	-0.00340909
49	18	FLT3LG	-0.00279716	-0.000754954
49	19	FLT3LG	-0.00199313	-6.82666e-05
49	20	FLT3LG	-0.00181348	-5.94654e-06
49	21	FLT3LG	-0.00206897	-0.000378771
49	22	FLT3LG	-0.00225009	-0.000677232
49	23	FLT3LG	-0.00188007	-0.000424545
49	24	FLT3LG	0.000673525	0.00201171
49	25	FLT3LG	0.000930552	0.0021514
49	26	FLT3LG	0.00222166	0.00332517
49	27	FLT3LG	0.0111772	0.0121633
49	28	FLT3LG	0.0250823	0.0259512
49	29	FLT3LG	0.0526508	0.0534023
49	30	FLT3LG	0.105497	0.106132
49	31	FLT3LG	0.203478	0.203995
49	32	FLT3LG	0.372213	0.372612
49	33	FLT3LG	0.615929	0.616211
49	34	FLT3LG	0.929069	0.929234
49	35	FLT3LG	1.25104	1.25109
49	36	FLT3LG	1.52047	1.5204
49	37	FLT3LG	1.71466	1.71447
49	38	FLT3LG	1.85072	1.85041
49	39	FLT3LG	1.9506	1.95018
[truncated: 1,881 more rows]

## Sheet: Results
Block Type	96-Well Block (0.2mL)
Calibration Background is expired	Yes
Calibration Background performed on	01-02-2020
Calibration Normalization FAM-ROX is expired	Yes
Calibration Normalization FAM-ROX performed on	01-02-2020
Calibration Normalization VIC-ROX is expired	Yes
Calibration Normalization VIC-ROX performed on	01-02-2020
Calibration Pure Dye FAM is expired	Yes
Calibration Pure Dye FAM performed on	01-02-2020
Calibration Pure Dye NED is expired	Yes
Calibration Pure Dye NED performed on	01-02-2020
Calibration Pure Dye ROX is expired	Yes
Calibration Pure Dye ROX performed on	01-02-2020
Calibration Pure Dye SYBR is expired	Yes
Calibration Pure Dye SYBR performed on	01-02-2020
Calibration Pure Dye TAMRA is expired	Yes
Calibration Pure Dye TAMRA performed on	01-02-2020
Calibration Pure Dye VIC is expired	Yes
Calibration Pure Dye VIC performed on	01-02-2020
Calibration ROI is expired	Yes
Calibration ROI performed on	01-02-2020
Calibration Uniformity is expired	Yes
Calibration Uniformity performed on	01-02-2020
Chemistry	SYBR_GREEN
Date Created	06-25-2021 16:49:50 CST
Experiment Barcode
Experiment Comment
Experiment File Name	D:\DATA\WYH\2021-06-25 145307.eds
Experiment Name	2021-06-25 145307
Experiment Run End Time	06-26-2021 00:51:17 CST
Experiment Type	Comparative Cт (ΔΔCт)
Instrument Name	287880698
Instrument Serial Number	287880698
Instrument Type	QuantStudio Dx
Passive Reference	ROX
Quantification Cycle Method	Ct
Run Results Valid	No
Signal Smoothing On	true
Stage/ Cycle where Analysis is performed	Stage 2, Step 3
User Name
Well	Well Position	Omit	Sample Name	Target Name	Task	Reporter	Quencher	Quantity	Quantity Mean	Quantity SD	RQ	RQ Min	RQ Max	CT	Ct Mean	Ct SD	Delta Ct	Delta Ct Mean	Delta Ct SD	Delta Ct SE	Delta Delta Ct	Automatic Ct Threshold	Ct Threshold	Automatic Baseline	Baseline Start	Baseline End	Comments	Tm1	Tm2	Tm3	HIGHSD	MTP
1	A1	FALSE	Sample 1	GAPDH	UNKNOWN	SYBR	None				1	0.262446	3.8103	22.716	22.6052	0.156165		-7.33236	0.634329	0.448539	0	TRUE	0.246507	TRUE	1	40		85.3472			N	N
2	A2	FALSE	Sample 2	GAPDH	UNKNOWN	SYBR	None				0.419424	0.360138	0.48847	22.216	22.2387	0.0317281		-6.07884	0.0722642	0.0510985	1.25352	TRUE	0.246507	TRUE	1	40		85.444			N	N
3	A3	FALSE	Sample 3	GAPDH	UNKNOWN	SYBR	None				1.06331	0.502547	2.24979	21.806	21.7565	0.0704655		-7.42092	0.355383	0.251294	-0.088562	TRUE	0.246507	TRUE	1	40		85.444			N	N
4	A4	FALSE	Sample 4	GAPDH	UNKNOWN	SYBR	None				8.19428	3.40433	19.7238	21.361	21.2932	0.0953854		-10.367	0.416524	0.294527	-3.03462	TRUE	0.246507	TRUE	1	40		85.444			N	N
5	A5	FALSE	Sample 5	GAPDH	UNKNOWN	SYBR	None				1.57267	0.251937	9.81715	21.212	21.1758	0.051175		-7.98558	0.868411	0.614059	-0.65322	TRUE	0.246507	TRUE	1	40		85.5409			N	N
6	A6	FALSE	Sample 6	GAPDH	UNKNOWN	SYBR	None				1.19722	0.0404139	35.4667	21.144	21.1099	0.0479732		-7.59205	1.60684	1.13621	-0.259694	TRUE	0.246507	TRUE	1	40		85.5409			N	N
7	A7	FALSE	Sample 7	GAPDH	UNKNOWN	SYBR	None				0.320507	0.304035	0.337871	19.002	18.9938	0.0109137		-5.69079	0.0250184	0.0176907	1.64157	TRUE	0.246507	TRUE	1	40		85.5409			N	N
8	A8	FALSE	Sample 8	GAPDH	UNKNOWN	SYBR	None				0.595628	0.351028	1.01067	21.201	21.0877	0.160081		-6.58484	0.250729	0.177292	0.747516	TRUE	0.246507	TRUE	1	40		85.444			N	N
9	A9	FALSE	Sample 9	GAPDH	UNKNOWN	SYBR	None				2.41639	1.35861	4.29776	21.293	21.2055	0.123999		-8.60522	0.273048	0.193074	-1.27286	TRUE	0.246507	TRUE	1	40		85.3472			N	N
10	A10	FALSE	Sample 10	GAPDH	UNKNOWN	SYBR	None				0.757536	0.418144	1.3724	19.533	19.7258	0.272781		-6.93175	0.281786	0.199253	0.400613	TRUE	0.246507	TRUE	1	40		85.3472			N	N
11	A11	FALSE	Sample 11	GAPDH	UNKNOWN	SYBR	None				4.22112	2.04019	8.73343	20.996	20.9864	0.0140103		-9.40998	0.344764	0.243785	-2.07763	TRUE	0.246507	TRUE	1	40		85.3472			N	N
12	A12	FALSE	Sample 12	GAPDH	UNKNOWN	SYBR	None				3.79768	3.23643	4.45626	20.795	20.7418	0.075569		-9.25748	0.0758327	0.0536218	-1.92512	TRUE	0.246507	TRUE	1	40		85.3472			N	N
13	B1	FALSE	Sample 1	GAPDH	UNKNOWN	SYBR	None				1	0.262446	3.8103	22.495	22.6052	0.156165		-7.33236	0.634329	0.448539	0	TRUE	0.246507	TRUE	1	40		85.3472			N	N
14	B2	FALSE	Sample 2	GAPDH	UNKNOWN	SYBR	None				0.419424	0.360138	0.48847	22.261	22.2387	0.0317281		-6.07884	0.0722642	0.0510985	1.25352	TRUE	0.246507	TRUE	1	40		85.444			N	N
15	B3	FALSE	Sample 3	GAPDH	UNKNOWN	SYBR	None				1.06331	0.502547	2.24979	21.707	21.7565	0.0704655		-7.42092	0.355383	0.251294	-0.088562	TRUE	0.246507	TRUE	1	40		85.444			N	N
16	B4	FALSE	Sample 4	GAPDH	UNKNOWN	SYBR	None				8.19428	3.40433	19.7238	21.226	21.2932	0.0953854		-10.367	0.416524	0.294527	-3.03462	TRUE	0.246507	TRUE	1	40		85.444			N	N
17	B5	FALSE	Sample 5	GAPDH	UNKNOWN	SYBR	None				1.57267	0.251937	9.81715	21.140	21.1758	0.051175		-7.98558	0.868411	0.614059	-0.65322	TRUE	0.246507	TRUE	1	40		85.5409			N	N
18	B6	FALSE	Sample 6	GAPDH	UNKNOWN	SYBR	None				1.19722	0.0404139	35.4667	21.076	21.1099	0.0479732		-7.59205	1.60684	1.13621	-0.259694	TRUE	0.246507	TRUE	1	40		85.5409			N	N
19	B7	FALSE	Sample 7	GAPDH	UNKNOWN	SYBR	None				0.320507	0.304035	0.337871	18.986	18.9938	0.0109137		-5.69079	0.0250184	0.0176907	1.64157	TRUE	0.246507	TRUE	1	40		85.5409			N	N
20	B8	FALSE	Sample 8	GAPDH	UNKNOWN	SYBR	None				0.595628	0.351028	1.01067	20.974	21.0877	0.160081		-6.58484	0.250729	0.177292	0.747516	TRUE	0.246507	TRUE	1	40		85.444			N	N
21	B9	FALSE	Sample 9	GAPDH	UNKNOWN	SYBR	None				2.41639	1.35861	4.29776	21.118	21.2055	0.123999		-8.60522	0.273048	0.193074	-1.27286	TRUE	0.246507	TRUE	1	40		85.3472			N	N
22	B10	FALSE	Sample 10	GAPDH	UNKNOWN	SYBR	None				0.757536	0.418144	1.3724	19.919	19.7258	0.272781		-6.93175	0.281786	0.199253	0.400613	TRUE	0.246507	TRUE	1	40		85.3472			N	N
23	B11	FALSE	Sample 11	GAPDH	UNKNOWN	SYBR	None				4.22112	2.04019	8.73343	20.976	20.9864	0.0140103		-9.40998	0.344764	0.243785	-2.07763	TRUE	0.246507	TRUE	1	40		85.3472			N	N
24	B12	FALSE	Sample 12	GAPDH	UNKNOWN	SYBR	None				3.79768	3.23643	4.45626	20.688	20.7418	0.075569		-9.25748	0.0758327	0.0536218	-1.92512	TRUE	0.246507	TRUE	1	40		85.3472			N	N
25	C1	FALSE	Sample 1	CCL2	UNKNOWN	SYBR	None							29.503	29.9376	0.614806						TRUE	0.144054	TRUE	1	40		80.1192	74.6975		Y	Y
26	C2	FALSE	Sample 2	CCL2	UNKNOWN	SYBR	None							28.272	28.3176	0.0649264						TRUE	0.144054	TRUE	1	40		79.9255			N	N
27	C3	FALSE	Sample 3	CCL2	UNKNOWN	SYBR	None							29.424	29.1774	0.348327						TRUE	0.144054	TRUE	1	40		79.9255			N	N
28	C4	FALSE	Sample 4	CCL2	UNKNOWN	SYBR	None							31.947	31.6602	0.405455						TRUE	0.144054	TRUE	1	40		80.1192			N	N
29	C5	FALSE	Sample 5	CCL2	UNKNOWN	SYBR	None							29.774	29.1613	0.866902						TRUE	0.144054	TRUE	1	40		80.0224			Y	N
30	C6	FALSE	Sample 6	CCL2	UNKNOWN	SYBR	None							27.566	28.702	1.60612						TRUE	0.144054	TRUE	1	40		80.216	73.6325		Y	Y
31	C7	FALSE	Sample 7	CCL2	UNKNOWN	SYBR	None							24.669	24.6846	0.0225125						TRUE	0.144054	TRUE	1	40		79.9255			N	N
32	C8	FALSE	Sample 8	CCL2	UNKNOWN	SYBR	None							27.536	27.6725	0.192975						TRUE	0.144054	TRUE	1	40		79.9255			N	N
33	C9	FALSE	Sample 9	CCL2	UNKNOWN	SYBR	None							29.983	29.8107	0.243268						TRUE	0.144054	TRUE	1	40		79.8287			N	N
34	C10	FALSE	Sample 10	CCL2	UNKNOWN	SYBR	None							26.708	26.6576	0.0706664						TRUE	0.144054	TRUE	1	40		79.8287			N	N
35	C11	FALSE	Sample 11	CCL2	UNKNOWN	SYBR	None							30.640	30.3964	0.344479						TRUE	0.144054	TRUE	1	40		79.8287			N	N
36	C12	FALSE	Sample 12	CCL2	UNKNOWN	SYBR	None							29.995	29.9993	0.00631866						TRUE	0.144054	TRUE	1	40		79.8287			N	N
37	D1	FALSE	Sample 1	CCL2	UNKNOWN	SYBR	None							30.372	29.9376	0.614806						TRUE	0.144054	TRUE	1	40		80.0224			Y	N
38	D2	FALSE	Sample 2	CCL2	UNKNOWN	SYBR	None							28.363	28.3176	0.0649264						TRUE	0.144054	TRUE	1	40		79.9255			N	N
39	D3	FALSE	Sample 3	CCL2	UNKNOWN	SYBR	None							28.931	29.1774	0.348327						TRUE	0.144054	TRUE	1	40		80.0224			N	N
40	D4	FALSE	Sample 4	CCL2	UNKNOWN	SYBR	None							31.374	31.6602	0.405455						TRUE	0.144054	TRUE	1	40		80.0224			N	N
41	D5	FALSE	Sample 5	CCL2	UNKNOWN	SYBR	None							28.548	29.1613	0.866902						TRUE	0.144054	TRUE	1	40		80.1192	73.2452		Y	Y
42	D6	FALSE	Sample 6	CCL2	UNKNOWN	SYBR	None							29.838	28.702	1.60612						TRUE	0.144054	TRUE	1	40		80.0224			Y	N
43	D7	FALSE	Sample 7	CCL2	UNKNOWN	SYBR	None							24.701	24.6846	0.0225125						TRUE	0.144054	TRUE	1	40		80.0224			N	N
44	D8	FALSE	Sample 8	CCL2	UNKNOWN	SYBR	None							27.809	27.6725	0.192975						TRUE	0.144054	TRUE	1	40		79.9255			N	N
45	D9	FALSE	Sample 9	CCL2	UNKNOWN	SYBR	None							29.639	29.8107	0.243268						TRUE	0.144054	TRUE	1	40		79.9255			N	N
46	D10	FALSE	Sample 10	CCL2	UNKNOWN	SYBR	None							26.608	26.6576	0.0706664						TRUE	0.144054	TRUE	1	40		79.8287			N	N
47	D11	FALSE	Sample 11	CCL2	UNKNOWN	SYBR	None							30.153	30.3964	0.344479						TRUE	0.144054	TRUE	1	40		79.8287			N	N
48	D12	FALSE	Sample 12	CCL2	UNKNOWN	SYBR	None							30.004	29.9993	0.00631866						TRUE	0.144054	TRUE	1	40		79.8287			N	N
49	E1	FALSE	Sample 1	FLT3LG	UNKNOWN	SYBR	None				1	0.233511	4.28245	31.226	31.005	0.312619		1.06739	0.689722	0.487707	0	TRUE	0.240891	TRUE	1	40		84.5727			N	N
50	E2	FALSE	Sample 2	FLT3LG	UNKNOWN	SYBR	None				0.490083	0.379039	0.633659	30.341	30.4139	0.103096		2.0963	0.121837	0.0861516	1.0289	TRUE	0.240891	TRUE	1	40		84.6695			N	N
51	E3	FALSE	Sample 3	FLT3LG	UNKNOWN	SYBR	None				0.990025	0.413515	2.37029	30.417	30.2593	0.223724		1.08186	0.413986	0.292732	0.0144634	TRUE	0.240891	TRUE	1	40		84.5727			N	N
52	E4	FALSE	Sample 4	FLT3LG	UNKNOWN	SYBR	None				10.3891	3.75134	28.7719	29.536	29.3506	0.262536		-2.3096	0.483032	0.341555	-3.377	TRUE	0.240891	TRUE	1	40		84.5727			N	N
53	E5	FALSE	Sample 5	FLT3LG	UNKNOWN	SYBR	None				1.13557	0.180284	7.15271	30.116	30.0453	0.100256		0.883974	0.87268	0.617078	-0.183418	TRUE	0.240891	TRUE	1	40		84.6695			N	N
54	E6	FALSE	Sample 6	FLT3LG	UNKNOWN	SYBR	None				1.31879	0.0409128	42.5099	29.628	29.3702	0.364112		0.66818	1.64688	1.16452	-0.399212	TRUE	0.240891	TRUE	1	40		84.6695			N	N
55	E7	FALSE	Sample 7	FLT3LG	UNKNOWN	SYBR	None				0.163015	0.152891	0.173808	28.383	28.3689	0.0204314		3.68432	0.0304016	0.0214972	2.61693	TRUE	0.240891	TRUE	1	40		84.6695			N	N
56	E8	FALSE	Sample 8	FLT3LG	UNKNOWN	SYBR	None				0.302075	0.170299	0.53582	30.602	30.4669	0.191362		2.79441	0.271769	0.19217	1.72702	TRUE	0.240891	TRUE	1	40		84.4759			N	N
57	E9	FALSE	Sample 9	FLT3LG	UNKNOWN	SYBR	None				2.55865	1.4882	4.39906	29.464	29.5227	0.0827899		-0.28799	0.256969	0.181705	-1.35538	TRUE	0.240891	TRUE	1	40		84.5727			N	N
58	E10	FALSE	Sample 10	FLT3LG	UNKNOWN	SYBR	None				0.631687	0.537653	0.742166	28.408	28.3877	0.0291171		1.73011	0.07643	0.0540442	0.662719	TRUE	0.240891	TRUE	1	40		84.5727			N	N
59	E11	FALSE	Sample 11	FLT3LG	UNKNOWN	SYBR	None				2.28743	1.04723	4.99634	30.366	30.27	0.136329		-0.126333	0.370475	0.261965	-1.19373	TRUE	0.240891	TRUE	1	40		84.4759			N	N
60	E12	FALSE	Sample 12	FLT3LG	UNKNOWN	SYBR	None				3.73059	1.74421	7.97916	29.422	29.1673	0.360456		-0.832011	0.360511	0.25492	-1.8994	TRUE	0.240891	TRUE	1	40		84.4759			N	N
61	F1	FALSE	Sample 1	FLT3LG	UNKNOWN	SYBR	None				1	0.233511	4.28245	30.784	31.005	0.312619		1.06739	0.689722	0.487707	0	TRUE	0.240891	TRUE	1	40		84.5727			N	N
62	F2	FALSE	Sample 2	FLT3LG	UNKNOWN	SYBR	None				0.490083	0.379039	0.633659	30.487	30.4139	0.103096		2.0963	0.121837	0.0861516	1.0289	TRUE	0.240891	TRUE	1	40		84.5727			N	N
63	F3	FALSE	Sample 3	FLT3LG	UNKNOWN	SYBR	None				0.990025	0.413515	2.37029	30.101	30.2593	0.223724		1.08186	0.413986	0.292732	0.0144634	TRUE	0.240891	TRUE	1	40		84.5727			N	N
64	F4	FALSE	Sample 4	FLT3LG	UNKNOWN	SYBR	None				10.3891	3.75134	28.7719	29.165	29.3506	0.262536		-2.3096	0.483032	0.341555	-3.377	TRUE	0.240891	TRUE	1	40		84.4759	78.2797		N	Y
65	F5	FALSE	Sample 5	FLT3LG	UNKNOWN	SYBR	None				1.13557	0.180284	7.15271	29.974	30.0453	0.100256		0.883974	0.87268	0.617078	-0.183418	TRUE	0.240891	TRUE	1	40		84.6695			N	N
66	F6	FALSE	Sample 6	FLT3LG	UNKNOWN	SYBR	None				1.31879	0.0409128	42.5099	29.113	29.3702	0.364112		0.66818	1.64688	1.16452	-0.399212	TRUE	0.240891	TRUE	1	40		84.4759	78.1829		N	Y
67	F7	FALSE	Sample 7	FLT3LG	UNKNOWN	SYBR	None				0.163015	0.152891	0.173808	28.354	28.3689	0.0204314		3.68432	0.0304016	0.0214972	2.61693	TRUE	0.240891	TRUE	1	40		84.6695			N	N
68	F8	FALSE	Sample 8	FLT3LG	UNKNOWN	SYBR	None				0.302075	0.170299	0.53582	30.332	30.4669	0.191362		2.79441	0.271769	0.19217	1.72702	TRUE	0.240891	TRUE	1	40		84.3791	77.9892		N	Y
69	F9	FALSE	Sample 9	FLT3LG	UNKNOWN	SYBR	None				2.55865	1.4882	4.39906	29.581	29.5227	0.0827899		-0.28799	0.256969	0.181705	-1.35538	TRUE	0.240891	TRUE	1	40		84.4759			N	N
70	F10	FALSE	Sample 10	FLT3LG	UNKNOWN	SYBR	None				0.631687	0.537653	0.742166	28.367	28.3877	0.0291171		1.73011	0.07643	0.0540442	0.662719	TRUE	0.240891	TRUE	1	40		84.4759			N	N
71	F11	FALSE	Sample 11	FLT3LG	UNKNOWN	SYBR	None				2.28743	1.04723	4.99634	30.174	30.27	0.136329		-0.126333	0.370475	0.261965	-1.19373	TRUE	0.240891	TRUE	1	40		84.3791			N	N
72	F12	FALSE	Sample 12	FLT3LG	UNKNOWN	SYBR	None				3.73059	1.74421	7.97916	28.912	29.1673	0.360456		-0.832011	0.360511	0.25492	-1.8994	TRUE	0.240891	TRUE	1	40		84.3791	77.8924		N	Y
73	G1	FALSE	Sample 1	CX3CL1	UNKNOWN	SYBR	None				1	0.216565	4.61756	32.486	32.7582	0.385083		2.82058	0.725448	0.512969	0	TRUE	0.09298	TRUE	1	40		84.6695			N	N
74	G2	FALSE	Sample 2	CX3CL1	UNKNOWN	SYBR	None				0.186898	0.16255	0.214892	33.567	33.5578	0.012845		5.24026	0.0661848	0.0467997	2.41968	TRUE	0.09298	TRUE	1	40		76.7306			N	N
75	G3	FALSE	Sample 3	CX3CL1	UNKNOWN	SYBR	None				0.622766	0.0445017	8.71513	33.531	32.6812	1.20176		3.50382	1.25122	0.884747	0.683237	TRUE	0.09298	TRUE	1	40		84.7663	75.9561		Y	Y
76	G4	FALSE	Sample 4	CX3CL1	UNKNOWN	SYBR	None				5.61111	0.771518	40.8086	31.392	31.9925	0.849017		0.332295	0.940863	0.665291	-2.48829	TRUE	0.09298	TRUE	1	40		84.7663			Y	N
77	G5	FALSE	Sample 5	CX3CL1	UNKNOWN	SYBR	None				1.13479	0.116008	11.1006	32.257	31.7995	0.646484		2.63815	1.08142	0.764677	-0.182429	TRUE	0.09298	TRUE	1	40		84.7663			Y	N
78	G6	FALSE	Sample 6	CX3CL1	UNKNOWN	SYBR	None				0.560265	0.0115918	27.0793	32.992	32.3584	0.895641		3.6564	1.83897	1.30035	0.835819	TRUE	0.09298	TRUE	1	40		84.7663			Y	N
79	G7	FALSE	Sample 7	CX3CL1	UNKNOWN	SYBR	None				0.246967	0.0169898	3.58997	30.420	29.5228	1.26904		4.83819	1.26924	0.897489	2.01761	TRUE	0.09298	TRUE	1	40		84.7663			Y	N
80	G8	FALSE	Sample 8	CX3CL1	UNKNOWN	SYBR	None				0.0275572	0.000172087	4.41289	33.978	35.6745	2.39925		8.00201	2.407	1.70201	5.18143	TRUE	0.09298	TRUE	1	40		84.6695			Y	N
81	G9	FALSE	Sample 9	CX3CL1	UNKNOWN	SYBR	None				1.20677	0.426333	3.41589	32.057	32.3602	0.429248		2.54943	0.493389	0.348879	-0.271155	TRUE	0.09298	TRUE	1	40		84.6695	75.6656		N	Y
82	G10	FALSE	Sample 10	CX3CL1	UNKNOWN	SYBR	None				1.01492	0.594679	1.73213	29.285	29.4568	0.243425		2.79922	0.253475	0.179234	-0.0213642	TRUE	0.09298	TRUE	1	40		84.5727			N	N
83	G11	FALSE	Sample 11	CX3CL1	UNKNOWN	SYBR	None				4.45989	0.539114	36.895	31.725	31.0599	0.940863		0.663574	1.00194	0.708481	-2.15701	TRUE	0.09298	TRUE	1	40		84.5727			Y	N
84	G12	FALSE	Sample 12	CX3CL1	UNKNOWN	SYBR	None				4.31353	0.346806	53.6511	29.866	30.711	1.1953		0.711715	1.19531	0.845215	-2.10887	TRUE	0.09298	TRUE	1	40		84.5727			Y	N
85	H1	FALSE	Sample 1	CX3CL1	UNKNOWN	SYBR	None				1	0.216565	4.61756	33.030	32.7582	0.385083		2.82058	0.725448	0.512969	0	TRUE	0.09298	TRUE	1	40		84.6695			N	N
86	H2	FALSE	Sample 2	CX3CL1	UNKNOWN	SYBR	None				0.186898	0.16255	0.214892	33.549	33.5578	0.012845		5.24026	0.0661848	0.0467997	2.41968	TRUE	0.09298	TRUE	1	40		84.7663			N	N
87	H3	FALSE	Sample 3	CX3CL1	UNKNOWN	SYBR	None				0.622766	0.0445017	8.71513	31.831	32.6812	1.20176		3.50382	1.25122	0.884747	0.683237	TRUE	0.09298	TRUE	1	40		84.7663			Y	N
88	H4	FALSE	Sample 4	CX3CL1	UNKNOWN	SYBR	None				5.61111	0.771518	40.8086	32.593	31.9925	0.849017		0.332295	0.940863	0.665291	-2.48829	TRUE	0.09298	TRUE	1	40		84.7663			Y	N
89	H5	FALSE	Sample 5	CX3CL1	UNKNOWN	SYBR	None				1.13479	0.116008	11.1006	31.342	31.7995	0.646484		2.63815	1.08142	0.764677	-0.182429	TRUE	0.09298	TRUE	1	40		84.8631			Y	N
90	H6	FALSE	Sample 6	CX3CL1	UNKNOWN	SYBR	None				0.560265	0.0115918	27.0793	31.725	32.3584	0.895641		3.6564	1.83897	1.30035	0.835819	TRUE	0.09298	TRUE	1	40		84.8631			Y	N
91	H7	FALSE	Sample 7	CX3CL1	UNKNOWN	SYBR	None				0.246967	0.0169898	3.58997	28.625	29.5228	1.26904		4.83819	1.26924	0.897489	2.01761	TRUE	0.09298	TRUE	1	40		84.8631	76.2465		Y	Y
92	H8	FALSE	Sample 8	CX3CL1	UNKNOWN	SYBR	None				0.0275572	0.000172087	4.41289	37.371	35.6745	2.39925		8.00201	2.407	1.70201	5.18143	TRUE	0.09298	TRUE	1	40		76.9242			Y	N
93	H9	FALSE	Sample 9	CX3CL1	UNKNOWN	SYBR	None				1.20677	0.426333	3.41589	32.664	32.3602	0.429248		2.54943	0.493389	0.348879	-0.271155	TRUE	0.09298	TRUE	1	40		84.5727			N	N
94	H10	FALSE	Sample 10	CX3CL1	UNKNOWN	SYBR	None				1.01492	0.594679	1.73213	29.629	29.4568	0.243425		2.79922	0.253475	0.179234	-0.0213642	TRUE	0.09298	TRUE	1	40		84.5727			N	N
95	H11	FALSE	Sample 11	CX3CL1	UNKNOWN	SYBR	None				4.45989	0.539114	36.895	30.395	31.0599	0.940863		0.663574	1.00194	0.708481	-2.15701	TRUE	0.09298	TRUE	1	40		84.5727	76.0529		Y	Y
96	H12	FALSE	Sample 12	CX3CL1	UNKNOWN	SYBR	None				4.31353	0.346806	53.6511	31.556	30.711	1.1953		0.711715	1.19531	0.845215	-2.10887	TRUE	0.09298	TRUE	1	40		84.5727			Y	N
Analysis Type	Singleplex
Endogenous Control	CCL2
RQ Min/Max Confidence Level	95.0
Reference Sample	Sample 1
