# Supplementary material for: A FAK Inhibitor Boosts Anti-PD1 Immunotherapy in a Hepatocellular Carcinoma Mouse Model
Source: Front Pharmacol. 2022 Jan 18;12:820446. doi: 10.3389/fphar.2021.820446 (PMC8804348; doi:10.3389/fphar.2021.820446)
Supplement: Supplementary file 6 [file DataSheet2.ZIP › q-PCR date/Ccl20 2021-08-28 115023_data.xls]

## Sheet: Sample Setup
Block Type	96-Well Block (0.2mL)
Calibration Background is expired	Yes
Calibration Background performed on	01-02-2020
Calibration Normalization FAM-ROX is expired	Yes
Calibration Normalization FAM-ROX performed on	01-02-2020
Calibration Normalization VIC-ROX is expired	Yes
Calibration Normalization VIC-ROX performed on	01-02-2020
Calibration Pure Dye FAM is expired	Yes
Calibration Pure Dye FAM performed on	01-02-2020
Calibration Pure Dye NED is expired	Yes
Calibration Pure Dye NED performed on	01-02-2020
Calibration Pure Dye ROX is expired	Yes
Calibration Pure Dye ROX performed on	01-02-2020
Calibration Pure Dye SYBR is expired	Yes
Calibration Pure Dye SYBR performed on	01-02-2020
Calibration Pure Dye TAMRA is expired	Yes
Calibration Pure Dye TAMRA performed on	01-02-2020
Calibration Pure Dye VIC is expired	Yes
Calibration Pure Dye VIC performed on	01-02-2020
Calibration ROI is expired	Yes
Calibration ROI performed on	01-02-2020
Calibration Uniformity is expired	Yes
Calibration Uniformity performed on	01-02-2020
Chemistry	SYBR_GREEN
Date Created	08-28-2021 14:11:52 CST
Experiment Barcode
Experiment Comment
Experiment File Name	D:\DATA\WYH\Ccl20 2021-08-28 115023.eds
Experiment Name	2021-08-28 115023
Experiment Run End Time	08-28-2021 21:50:41 CST
Experiment Type	Comparative Cт (ΔΔCт)
Instrument Name	287880698
Instrument Serial Number	287880698
Instrument Type	QuantStudio Dx
Passive Reference	ROX
Quantification Cycle Method	Ct
Run Results Valid	No
Signal Smoothing On	true
Stage/ Cycle where Analysis is performed	Stage 2, Step 3
User Name
Well	Well Position	Sample Name	Sample Color	Biogroup Name	Biogroup Color	Target Name	Target Color	Task	Reporter	Quencher	Quantity	Comments
1	A1	Sample 1	RGB(198,113,113)			ACTIN1	RGB(176,23,31)	UNKNOWN	SYBR	None
2	A2	Sample 2	RGB(0,245,255)			ACTIN1	RGB(176,23,31)	UNKNOWN	SYBR	None
3	A3	Sample 3	RGB(238,220,130)			ACTIN1	RGB(176,23,31)	UNKNOWN	SYBR	None
4	A4	Sample 4	RGB(238,238,0)			ACTIN1	RGB(176,23,31)	UNKNOWN	SYBR	None
5	A5	Sample 5	RGB(142,142,56)			ACTIN1	RGB(176,23,31)	UNKNOWN	SYBR	None
6	A6	Sample 6	RGB(238,44,44)			ACTIN1	RGB(176,23,31)	UNKNOWN	SYBR	None
7	A7	Sample 7	RGB(51,161,201)			ACTIN1	RGB(176,23,31)	UNKNOWN	SYBR	None
8	A8	Sample 8	RGB(176,23,31)			ACTIN1	RGB(176,23,31)	UNKNOWN	SYBR	None
9	A9	Sample 9	RGB(0,0,255)			ACTIN1	RGB(176,23,31)	UNKNOWN	SYBR	None
10	A10	Sample 10	RGB(0,139,69)			ACTIN1	RGB(176,23,31)	UNKNOWN	SYBR	None
11	A11	Sample 11	RGB(255,127,0)			ACTIN1	RGB(176,23,31)	UNKNOWN	SYBR	None
12	A12	Sample 12	RGB(139,137,112)			ACTIN1	RGB(176,23,31)	UNKNOWN	SYBR	None
13	B1	Sample 1	RGB(198,113,113)			ACTIN1	RGB(176,23,31)	UNKNOWN	SYBR	None
14	B2	Sample 2	RGB(0,245,255)			ACTIN1	RGB(176,23,31)	UNKNOWN	SYBR	None
15	B3	Sample 3	RGB(238,220,130)			ACTIN1	RGB(176,23,31)	UNKNOWN	SYBR	None
16	B4	Sample 4	RGB(238,238,0)			ACTIN1	RGB(176,23,31)	UNKNOWN	SYBR	None
17	B5	Sample 5	RGB(142,142,56)			ACTIN1	RGB(176,23,31)	UNKNOWN	SYBR	None
18	B6	Sample 6	RGB(238,44,44)			ACTIN1	RGB(176,23,31)	UNKNOWN	SYBR	None
19	B7	Sample 7	RGB(51,161,201)			ACTIN1	RGB(176,23,31)	UNKNOWN	SYBR	None
20	B8	Sample 8	RGB(176,23,31)			ACTIN1	RGB(176,23,31)	UNKNOWN	SYBR	None
21	B9	Sample 9	RGB(0,0,255)			ACTIN1	RGB(176,23,31)	UNKNOWN	SYBR	None
22	B10	Sample 10	RGB(0,139,69)			ACTIN1	RGB(176,23,31)	UNKNOWN	SYBR	None
23	B11	Sample 11	RGB(255,127,0)			ACTIN1	RGB(176,23,31)	UNKNOWN	SYBR	None
24	B12	Sample 12	RGB(139,137,112)			ACTIN1	RGB(176,23,31)	UNKNOWN	SYBR	None
25	C1	Sample 1	RGB(198,113,113)			Ccl20	RGB(176,23,31)	UNKNOWN	SYBR	None
26	C2	Sample 2	RGB(0,245,255)			Ccl20	RGB(176,23,31)	UNKNOWN	SYBR	None
27	C3	Sample 3	RGB(238,220,130)			Ccl20	RGB(176,23,31)	UNKNOWN	SYBR	None
28	C4	Sample 4	RGB(238,238,0)			Ccl20	RGB(176,23,31)	UNKNOWN	SYBR	None
29	C5	Sample 5	RGB(142,142,56)			Ccl20	RGB(176,23,31)	UNKNOWN	SYBR	None
30	C6	Sample 6	RGB(238,44,44)			Ccl20	RGB(176,23,31)	UNKNOWN	SYBR	None
31	C7	Sample 7	RGB(51,161,201)			Ccl20	RGB(176,23,31)	UNKNOWN	SYBR	None
32	C8	Sample 8	RGB(176,23,31)			Ccl20	RGB(176,23,31)	UNKNOWN	SYBR	None
33	C9	Sample 9	RGB(0,0,255)			Ccl20	RGB(176,23,31)	UNKNOWN	SYBR	None
34	C10	Sample 10	RGB(0,139,69)			Ccl20	RGB(176,23,31)	UNKNOWN	SYBR	None
35	C11	Sample 11	RGB(255,127,0)			Ccl20	RGB(176,23,31)	UNKNOWN	SYBR	None
36	C12	Sample 12	RGB(139,137,112)			Ccl20	RGB(176,23,31)	UNKNOWN	SYBR	None
37	D1	Sample 1	RGB(198,113,113)			Ccl20	RGB(176,23,31)	UNKNOWN	SYBR	None
38	D2	Sample 2	RGB(0,245,255)			Ccl20	RGB(176,23,31)	UNKNOWN	SYBR	None
39	D3	Sample 3	RGB(238,220,130)			Ccl20	RGB(176,23,31)	UNKNOWN	SYBR	None
40	D4	Sample 4	RGB(238,238,0)			Ccl20	RGB(176,23,31)	UNKNOWN	SYBR	None
41	D5	Sample 5	RGB(142,142,56)			Ccl20	RGB(176,23,31)	UNKNOWN	SYBR	None
42	D6	Sample 6	RGB(238,44,44)			Ccl20	RGB(176,23,31)	UNKNOWN	SYBR	None
43	D7	Sample 7	RGB(51,161,201)			Ccl20	RGB(176,23,31)	UNKNOWN	SYBR	None
44	D8	Sample 8	RGB(176,23,31)			Ccl20	RGB(176,23,31)	UNKNOWN	SYBR	None
45	D9	Sample 9	RGB(0,0,255)			Ccl20	RGB(176,23,31)	UNKNOWN	SYBR	None
46	D10	Sample 10	RGB(0,139,69)			Ccl20	RGB(176,23,31)	UNKNOWN	SYBR	None
47	D11	Sample 11	RGB(255,127,0)			Ccl20	RGB(176,23,31)	UNKNOWN	SYBR	None
48	D12	Sample 12	RGB(139,137,112)			Ccl20	RGB(176,23,31)	UNKNOWN	SYBR	None
49	E1	Sample 13	RGB(176,23,31)			ACTIN1	RGB(176,23,31)	UNKNOWN	SYBR	None
50	E2	Sample 14	RGB(0,0,255)			ACTIN1	RGB(176,23,31)	UNKNOWN	SYBR	None
51	E3	Sample 15	RGB(0,139,69)			ACTIN1	RGB(176,23,31)	UNKNOWN	SYBR	None
52	E4	Sample 16	RGB(255,127,0)			ACTIN1	RGB(176,23,31)	UNKNOWN	SYBR	None
53	E5	Sample 17	RGB(139,137,112)			ACTIN1	RGB(176,23,31)	UNKNOWN	SYBR	None
54	E6	Sample 18	RGB(238,121,66)			ACTIN1	RGB(176,23,31)	UNKNOWN	SYBR	None
55	E7	Sample 19	RGB(142,56,142)			ACTIN1	RGB(176,23,31)	UNKNOWN	SYBR	None
56	E8	Sample 20	RGB(198,113,113)			ACTIN1	RGB(176,23,31)	UNKNOWN	SYBR	None
57	E9	Sample 21	RGB(0,245,255)			ACTIN1	RGB(176,23,31)	UNKNOWN	SYBR	None
58	E10	Sample 22	RGB(238,220,130)			ACTIN1	RGB(176,23,31)	UNKNOWN	SYBR	None
59	E11	Sample 23	RGB(238,238,0)			ACTIN1	RGB(176,23,31)	UNKNOWN	SYBR	None
60	E12	Sample 24	RGB(142,142,56)			ACTIN1	RGB(176,23,31)	UNKNOWN	SYBR	None
61	F1	Sample 13	RGB(176,23,31)			ACTIN1	RGB(176,23,31)	UNKNOWN	SYBR	None
62	F2	Sample 14	RGB(0,0,255)			ACTIN1	RGB(176,23,31)	UNKNOWN	SYBR	None
63	F3	Sample 15	RGB(0,139,69)			ACTIN1	RGB(176,23,31)	UNKNOWN	SYBR	None
64	F4	Sample 16	RGB(255,127,0)			ACTIN1	RGB(176,23,31)	UNKNOWN	SYBR	None
65	F5	Sample 17	RGB(139,137,112)			ACTIN1	RGB(176,23,31)	UNKNOWN	SYBR	None
66	F6	Sample 18	RGB(238,121,66)			ACTIN1	RGB(176,23,31)	UNKNOWN	SYBR	None
67	F7	Sample 19	RGB(142,56,142)			ACTIN1	RGB(176,23,31)	UNKNOWN	SYBR	None
68	F8	Sample 20	RGB(198,113,113)			ACTIN1	RGB(176,23,31)	UNKNOWN	SYBR	None
69	F9	Sample 21	RGB(0,245,255)			ACTIN1	RGB(176,23,31)	UNKNOWN	SYBR	None
70	F10	Sample 22	RGB(238,220,130)			ACTIN1	RGB(176,23,31)	UNKNOWN	SYBR	None
71	F11	Sample 23	RGB(238,238,0)			ACTIN1	RGB(176,23,31)	UNKNOWN	SYBR	None
72	F12	Sample 24	RGB(142,142,56)			ACTIN1	RGB(176,23,31)	UNKNOWN	SYBR	None
73	G1	Sample 13	RGB(176,23,31)			Ccl20	RGB(176,23,31)	UNKNOWN	SYBR	None
74	G2	Sample 14	RGB(0,0,255)			Ccl20	RGB(176,23,31)	UNKNOWN	SYBR	None
75	G3	Sample 15	RGB(0,139,69)			Ccl20	RGB(176,23,31)	UNKNOWN	SYBR	None
76	G4	Sample 16	RGB(255,127,0)			Ccl20	RGB(176,23,31)	UNKNOWN	SYBR	None
77	G5	Sample 17	RGB(139,137,112)			Ccl20	RGB(176,23,31)	UNKNOWN	SYBR	None
78	G6	Sample 18	RGB(238,121,66)			Ccl20	RGB(176,23,31)	UNKNOWN	SYBR	None
79	G7	Sample 19	RGB(142,56,142)			Ccl20	RGB(176,23,31)	UNKNOWN	SYBR	None
80	G8	Sample 20	RGB(198,113,113)			Ccl20	RGB(176,23,31)	UNKNOWN	SYBR	None
81	G9	Sample 21	RGB(0,245,255)			Ccl20	RGB(176,23,31)	UNKNOWN	SYBR	None
82	G10	Sample 22	RGB(238,220,130)			Ccl20	RGB(176,23,31)	UNKNOWN	SYBR	None
83	G11	Sample 23	RGB(238,238,0)			Ccl20	RGB(176,23,31)	UNKNOWN	SYBR	None
84	G12	Sample 24	RGB(142,142,56)			Ccl20	RGB(176,23,31)	UNKNOWN	SYBR	None
85	H1	Sample 13	RGB(176,23,31)			Ccl20	RGB(176,23,31)	UNKNOWN	SYBR	None
86	H2	Sample 14	RGB(0,0,255)			Ccl20	RGB(176,23,31)	UNKNOWN	SYBR	None
87	H3	Sample 15	RGB(0,139,69)			Ccl20	RGB(176,23,31)	UNKNOWN	SYBR	None
88	H4	Sample 16	RGB(255,127,0)			Ccl20	RGB(176,23,31)	UNKNOWN	SYBR	None
89	H5	Sample 17	RGB(139,137,112)			Ccl20	RGB(176,23,31)	UNKNOWN	SYBR	None
90	H6	Sample 18	RGB(238,121,66)			Ccl20	RGB(176,23,31)	UNKNOWN	SYBR	None
91	H7	Sample 19	RGB(142,56,142)			Ccl20	RGB(176,23,31)	UNKNOWN	SYBR	None
92	H8	Sample 20	RGB(198,113,113)			Ccl20	RGB(176,23,31)	UNKNOWN	SYBR	None
93	H9	Sample 21	RGB(0,245,255)			Ccl20	RGB(176,23,31)	UNKNOWN	SYBR	None
94	H10	Sample 22	RGB(238,220,130)			Ccl20	RGB(176,23,31)	UNKNOWN	SYBR	None
95	H11	Sample 23	RGB(238,238,0)			Ccl20	RGB(176,23,31)	UNKNOWN	SYBR	None
96	H12	Sample 24	RGB(142,142,56)			Ccl20	RGB(176,23,31)	UNKNOWN	SYBR	None

## Sheet: Amplification Data
Block Type	96-Well Block (0.2mL)
Calibration Background is expired	Yes
Calibration Background performed on	01-02-2020
Calibration Normalization FAM-ROX is expired	Yes
Calibration Normalization FAM-ROX performed on	01-02-2020
Calibration Normalization VIC-ROX is expired	Yes
Calibration Normalization VIC-ROX performed on	01-02-2020
Calibration Pure Dye FAM is expired	Yes
Calibration Pure Dye FAM performed on	01-02-2020
Calibration Pure Dye NED is expired	Yes
Calibration Pure Dye NED performed on	01-02-2020
Calibration Pure Dye ROX is expired	Yes
Calibration Pure Dye ROX performed on	01-02-2020
Calibration Pure Dye SYBR is expired	Yes
Calibration Pure Dye SYBR performed on	01-02-2020
Calibration Pure Dye TAMRA is expired	Yes
Calibration Pure Dye TAMRA performed on	01-02-2020
Calibration Pure Dye VIC is expired	Yes
Calibration Pure Dye VIC performed on	01-02-2020
Calibration ROI is expired	Yes
Calibration ROI performed on	01-02-2020
Calibration Uniformity is expired	Yes
Calibration Uniformity performed on	01-02-2020
Chemistry	SYBR_GREEN
Date Created	08-28-2021 14:11:52 CST
Experiment Barcode
Experiment Comment
Experiment File Name	D:\DATA\WYH\Ccl20 2021-08-28 115023.eds
Experiment Name	2021-08-28 115023
Experiment Run End Time	08-28-2021 21:50:41 CST
Experiment Type	Comparative Cт (ΔΔCт)
Instrument Name	287880698
Instrument Serial Number	287880698
Instrument Type	QuantStudio Dx
Passive Reference	ROX
Quantification Cycle Method	Ct
Run Results Valid	No
Signal Smoothing On	true
Stage/ Cycle where Analysis is performed	Stage 2, Step 3
User Name
Well	Cycle	Target Name	Rn	Delta Rn
1	1	ACTIN1	0.0688977	-0.00181121
1	2	ACTIN1	0.0694632	-0.00182185
1	3	ACTIN1	0.0700297	-0.00183155
1	4	ACTIN1	0.0725738	0.000136355
1	5	ACTIN1	0.0735931	0.000579558
1	6	ACTIN1	0.0728019	-0.000787865
1	7	ACTIN1	0.0731269	-0.00103904
1	8	ACTIN1	0.0765554	0.00181325
1	9	ACTIN1	0.0774379	0.00211957
1	10	ACTIN1	0.0770537	0.00115921
1	11	ACTIN1	0.0768915	0.000420808
1	12	ACTIN1	0.0768664	-0.000180464
1	13	ACTIN1	0.0769375	-0.000685519
1	14	ACTIN1	0.0773084	-0.000890808
1	15	ACTIN1	0.0779619	-0.000813503
1	16	ACTIN1	0.0832977	0.00394619
1	17	ACTIN1	0.0919491	0.0120214
1	18	ACTIN1	0.0989043	0.0184004
1	19	ACTIN1	0.113931	0.0328508
1	20	ACTIN1	0.145613	0.0639569
1	21	ACTIN1	0.20269	0.120457
1	22	ACTIN1	0.302521	0.219712
1	23	ACTIN1	0.460815	0.37743
1	24	ACTIN1	0.687778	0.603817
1	25	ACTIN1	0.960656	0.876119
1	26	ACTIN1	1.23054	1.14543
1	27	ACTIN1	1.46584	1.38015
1	28	ACTIN1	1.64269	1.55643
1	29	ACTIN1	1.76442	1.67758
1	30	ACTIN1	1.86193	1.77451
1	31	ACTIN1	1.93345	1.84545
1	32	ACTIN1	1.98687	1.8983
1	33	ACTIN1	2.01981	1.93066
1	34	ACTIN1	2.05596	1.96624
1	35	ACTIN1	2.08451	1.99422
1	36	ACTIN1	2.10732	2.01644
1	37	ACTIN1	2.1246	2.03315
1	38	ACTIN1	2.13841	2.04638
1	39	ACTIN1	2.15237	2.05977
1	40	ACTIN1	2.16025	2.06707
2	1	ACTIN1	0.127275	-2.9914e-06
2	2	ACTIN1	0.12719	-0.000857902
2	3	ACTIN1	0.126828	-0.00199062
2	4	ACTIN1	0.127313	-0.00227517
2	5	ACTIN1	0.130197	-0.000161575
2	6	ACTIN1	0.133401	0.00227302
2	7	ACTIN1	0.13392	0.00202173
2	8	ACTIN1	0.133333	0.000664943
2	9	ACTIN1	0.133419	-1.87982e-05
2	10	ACTIN1	0.134902	0.000693714
2	11	ACTIN1	0.135819	0.000841056
2	12	ACTIN1	0.136028	0.000279623
2	13	ACTIN1	0.137075	0.000556902
2	14	ACTIN1	0.136849	-0.000439063
2	15	ACTIN1	0.136623	-0.00143495
2	16	ACTIN1	0.137817	-0.00101081
2	17	ACTIN1	0.144416	0.00481817
2	18	ACTIN1	0.153137	0.0127692
2	19	ACTIN1	0.171259	0.0301207
2	20	ACTIN1	0.20764	0.0657322
2	21	ACTIN1	0.271886	0.129208
2	22	ACTIN1	0.386751	0.243303
2	23	ACTIN1	0.571724	0.427506
2	24	ACTIN1	0.828929	0.683941
2	25	ACTIN1	1.12564	0.979877
2	26	ACTIN1	1.41484	1.26831
2	27	ACTIN1	1.65473	1.50744
2	28	ACTIN1	1.83628	1.68821
2	29	ACTIN1	1.95929	1.81045
2	30	ACTIN1	2.05597	1.90637
2	31	ACTIN1	2.1256	1.97522
2	32	ACTIN1	2.18095	2.0298
2	33	ACTIN1	2.2175	2.06558
2	34	ACTIN1	2.25296	2.10027
2	35	ACTIN1	2.2814	2.12794
2	36	ACTIN1	2.30305	2.14882
2	37	ACTIN1	2.32325	2.16826
2	38	ACTIN1	2.33789	2.18212
2	39	ACTIN1	2.3524	2.19586
2	40	ACTIN1	2.36136	2.20406
3	1	ACTIN1	0.411809	-0.00040567
3	2	ACTIN1	0.412722	0.000173143
3	3	ACTIN1	0.41307	0.000185592
3	4	ACTIN1	0.414166	0.000946824
3	5	ACTIN1	0.414568	0.00101378
3	6	ACTIN1	0.414832	0.000943083
3	7	ACTIN1	0.414909	0.00068439
3	8	ACTIN1	0.414242	-0.000317304
3	9	ACTIN1	0.413012	-0.00188214
3	10	ACTIN1	0.412857	-0.00237249
3	11	ACTIN1	0.414021	-0.00154366
3	12	ACTIN1	0.414958	-0.000941069
3	13	ACTIN1	0.416418	0.000183781
3	14	ACTIN1	0.416673	0.000103307
3	15	ACTIN1	0.417061	0.000156466
3	16	ACTIN1	0.420079	0.00283944
3	17	ACTIN1	0.425203	0.00762825
3	18	ACTIN1	0.436951	0.0190415
3	19	ACTIN1	0.460323	0.0420782
3	20	ACTIN1	0.506216	0.0876365
3	21	ACTIN1	0.58684	0.167925
3	22	ACTIN1	0.725344	0.306094
3	23	ACTIN1	0.937907	0.518322
3	24	ACTIN1	1.2138	0.793882
3	25	ACTIN1	1.51655	1.09629
3	26	ACTIN1	1.7907	1.37011
3	27	ACTIN1	2.01209	1.59117
3	28	ACTIN1	2.1802	1.75894
3	29	ACTIN1	2.28817	1.86658
3	30	ACTIN1	2.37661	1.95468
3	31	ACTIN1	2.44204	2.01978
3	32	ACTIN1	2.4957	2.0731
3	33	ACTIN1	2.52708	2.10414
3	34	ACTIN1	2.55935	2.13608
3	35	ACTIN1	2.58337	2.15977
3	36	ACTIN1	2.60409	2.18015
3	37	ACTIN1	2.61884	2.19456
3	38	ACTIN1	2.63075	2.20614
3	39	ACTIN1	2.6406	2.21566
3	40	ACTIN1	2.64685	2.22157
4	1	ACTIN1	0.124931	0.000260822
4	2	ACTIN1	0.125017	0.000210544
4	3	ACTIN1	0.125525	0.000581418
4	4	ACTIN1	0.125224	0.000144633
4	5	ACTIN1	0.125048	-0.000167979
4	6	ACTIN1	0.126226	0.000874162
4	7	ACTIN1	0.125645	0.000155954
4	8	ACTIN1	0.125453	-0.00017153
4	9	ACTIN1	0.126126	0.000364299
4	10	ACTIN1	0.125464	-0.000433421
4	11	ACTIN1	0.125417	-0.000617407
4	12	ACTIN1	0.126226	5.52749e-05
4	13	ACTIN1	0.125684	-0.000622729
4	14	ACTIN1	0.125541	-0.0009025
4	15	ACTIN1	0.126064	-0.000515742
4	16	ACTIN1	0.125532	-0.00118396
4	17	ACTIN1	0.125616	-0.00123599
4	18	ACTIN1	0.127665	0.00067663
4	19	ACTIN1	0.130124	0.00299889
4	20	ACTIN1	0.136803	0.0095417
4	21	ACTIN1	0.150571	0.023173
4	22	ACTIN1	0.174245	0.0467112
4	23	ACTIN1	0.222509	0.0948387
4	24	ACTIN1	0.305547	0.177741
4	25	ACTIN1	0.447817	0.319873
4	26	ACTIN1	0.666529	0.538449
4	27	ACTIN1	0.956792	0.828576
4	28	ACTIN1	1.27787	1.14952
4	29	ACTIN1	1.56035	1.43186
4	30	ACTIN1	1.78541	1.65679
4	31	ACTIN1	1.95574	1.82698
4	32	ACTIN1	2.08492	1.95602
4	33	ACTIN1	2.16907	2.04004
4	34	ACTIN1	2.23563	2.10646
4	35	ACTIN1	2.28692	2.15761
4	36	ACTIN1	2.32568	2.19624
4	37	ACTIN1	2.35575	2.22617
4	38	ACTIN1	2.38246	2.25274
4	39	ACTIN1	2.40149	2.27164
4	40	ACTIN1	2.41909	2.2891
5	1	ACTIN1	0.125295	0.000561761
5	2	ACTIN1	0.124509	-0.000537645
5	3	ACTIN1	0.124064	-0.00129522
5	4	ACTIN1	0.125456	-0.000215501
5	5	ACTIN1	0.126187	0.000203187
5	6	ACTIN1	0.127444	0.00114762
5	7	ACTIN1	0.127942	0.00133258
5	8	ACTIN1	0.128006	0.00108425
5	9	ACTIN1	0.127577	0.000342341
5	10	ACTIN1	0.127189	-0.000358288
5	11	ACTIN1	0.127001	-0.000859285
5	12	ACTIN1	0.127255	-0.00091745
5	13	ACTIN1	0.127968	-0.000517568
5	14	ACTIN1	0.127836	-0.000961941
5	15	ACTIN1	0.127821	-0.00128986
5	16	ACTIN1	0.12926	-0.000163399
5	17	ACTIN1	0.132204	0.00246854
5	18	ACTIN1	0.135861	0.005813
5	19	ACTIN1	0.145042	0.0146806
5	20	ACTIN1	0.163692	0.0330182
5	21	ACTIN1	0.19861	0.0676241
5	22	ACTIN1	0.261843	0.130544
5	23	ACTIN1	0.374118	0.242507
5	24	ACTIN1	0.558262	0.426337
5	25	ACTIN1	0.822053	0.689817
5	26	ACTIN1	1.1385	1.00595
5	27	ACTIN1	1.45266	1.3198
5	28	ACTIN1	1.72599	1.59282
5	29	ACTIN1	1.92085	1.78737
5	30	ACTIN1	2.06835	1.93455
5	31	ACTIN1	2.1759	2.04178
5	32	ACTIN1	2.25397	2.11954
5	33	ACTIN1	2.31074	2.176
5	34	ACTIN1	2.35876	2.22371
5	35	ACTIN1	2.39323	2.25787
5	36	ACTIN1	2.42334	2.28766
5	37	ACTIN1	2.44677	2.31079
5	38	ACTIN1	2.46585	2.32955
5	39	ACTIN1	2.48257	2.34596
5	40	ACTIN1	2.49434	2.35742
6	1	ACTIN1	0.119808	-0.000363297
6	2	ACTIN1	0.1209	0.000526064
6	3	ACTIN1	0.121304	0.000726701
6	4	ACTIN1	0.121246	0.000465819
6	5	ACTIN1	0.121686	0.00070362
6	6	ACTIN1	0.121704	0.000517967
6	7	ACTIN1	0.121435	4.60102e-05
6	8	ACTIN1	0.121147	-0.000445139
6	9	ACTIN1	0.121077	-0.000717994
6	10	ACTIN1	0.121424	-0.000573758
6	11	ACTIN1	0.121656	-0.000544469
6	12	ACTIN1	0.121106	-0.00129736
6	13	ACTIN1	0.121045	-0.0015611
6	14	ACTIN1	0.12206	-0.000748756
6	15	ACTIN1	0.123012	-2.10231e-07
6	16	ACTIN1	0.124396	0.00118059
6	17	ACTIN1	0.125666	0.00224809
6	18	ACTIN1	0.129906	0.0062848
6	19	ACTIN1	0.13958	0.0157564
6	20	ACTIN1	0.158085	0.0340583
6	21	ACTIN1	0.195435	0.0712057
6	22	ACTIN1	0.260209	0.135776
6	23	ACTIN1	0.377271	0.252636
6	24	ACTIN1	0.565547	0.440709
6	25	ACTIN1	0.829002	0.70396
6	26	ACTIN1	1.13981	1.01456
6	27	ACTIN1	1.45105	1.3256
6	28	ACTIN1	1.71463	1.58898
6	29	ACTIN1	1.90257	1.77672
6	30	ACTIN1	2.05069	1.92463
6	31	ACTIN1	2.15635	2.03009
6	32	ACTIN1	2.23439	2.10793
6	33	ACTIN1	2.28752	2.16085
6	34	ACTIN1	2.33799	2.21112
6	35	ACTIN1	2.37389	2.24682
6	36	ACTIN1	2.40278	2.2755
6	37	ACTIN1	2.42845	2.30097
6	38	ACTIN1	2.446	2.31832
6	39	ACTIN1	2.46055	2.33267
6	40	ACTIN1	2.4727	2.34461
7	1	ACTIN1	0.372304	-0.00447194
7	2	ACTIN1	0.37244	-0.0027843
7	3	ACTIN1	0.373447	-0.000226494
7	4	ACTIN1	0.372852	0.00072935
7	5	ACTIN1	0.371537	0.00096532
7	6	ACTIN1	0.368368	-0.000651611
7	7	ACTIN1	0.367058	-0.000410814
7	8	ACTIN1	0.365699	-0.000218505
7	9	ACTIN1	0.364903	0.000536651
7	10	ACTIN1	0.362776	-3.99996e-05
7	11	ACTIN1	0.360485	-0.000779281
7	12	ACTIN1	0.359511	-0.000201718
7	13	ACTIN1	0.357911	-0.000250599
7	14	ACTIN1	0.35547	-0.00114083
7	15	ACTIN1	0.354815	-0.00024465
7	16	ACTIN1	0.355442	0.00193318
7	17	ACTIN1	0.359056	0.00709842
7	18	ACTIN1	0.368102	0.0176957
7	19	ACTIN1	0.387198	0.0383427
7	20	ACTIN1	0.428077	0.0807731
7	21	ACTIN1	0.503005	0.157252
7	22	ACTIN1	0.632316	0.288114
7	23	ACTIN1	0.839289	0.496638
7	24	ACTIN1	1.11849	0.777386
7	25	ACTIN1	1.43178	1.09223
7	26	ACTIN1	1.72452	1.38652
7	27	ACTIN1	1.96386	1.62741
7	28	ACTIN1	2.14459	1.8097
7	29	ACTIN1	2.26235	1.929
7	30	ACTIN1	2.35084	2.01904
7	31	ACTIN1	2.41797	2.08773
7	32	ACTIN1	2.47574	2.14705
7	33	ACTIN1	2.51132	2.18418
7	34	ACTIN1	2.53923	2.21364
7	35	ACTIN1	2.56305	2.23901
7	36	ACTIN1	2.58401	2.26152
7	37	ACTIN1	2.6003	2.27937
7	38	ACTIN1	2.61061	2.29123
7	39	ACTIN1	2.62486	2.30703
7	40	ACTIN1	2.63241	2.31613
8	1	ACTIN1	0.120323	0.00126314
8	2	ACTIN1	0.120227	0.000966408
8	3	ACTIN1	0.119992	0.000529996
8	4	ACTIN1	0.11969	2.6947e-05
8	5	ACTIN1	0.119563	-0.000300947
8	6	ACTIN1	0.120122	5.668e-05
8	7	ACTIN1	0.120395	0.000128584
8	8	ACTIN1	0.120366	-0.000101602
8	9	ACTIN1	0.120876	0.000207044
8	10	ACTIN1	0.120891	2.06519e-05
8	11	ACTIN1	0.120268	-0.000803339
8	12	ACTIN1	0.120377	-0.00089496
8	13	ACTIN1	0.121429	-4.43206e-05
8	14	ACTIN1	0.121842	0.000166865
8	15	ACTIN1	0.122884	0.0010084
8	16	ACTIN1	0.127854	0.00577677
8	17	ACTIN1	0.136817	0.014539
8	18	ACTIN1	0.151636	0.0291566
8	19	ACTIN1	0.182365	0.0596844
8	20	ACTIN1	0.237749	0.114867
8	21	ACTIN1	0.337888	0.214805
8	22	ACTIN1	0.50324	0.379956
8	23	ACTIN1	0.74967	0.626185
8	24	ACTIN1	1.05479	0.931108
8	25	ACTIN1	1.37341	1.24953
8	26	ACTIN1	1.65085	1.52676
8	27	ACTIN1	1.86505	1.74076
8	28	ACTIN1	2.03095	1.90646
8	29	ACTIN1	2.13848	2.01379
8	30	ACTIN1	2.22024	2.09535
8	31	ACTIN1	2.28577	2.16067
8	32	ACTIN1	2.33955	2.21426
8	33	ACTIN1	2.37419	2.24869
8	34	ACTIN1	2.40437	2.27867
8	35	ACTIN1	2.42717	2.30127
8	36	ACTIN1	2.4459	2.3198
8	37	ACTIN1	2.46452	2.33821
8	38	ACTIN1	2.48021	2.3537
8	39	ACTIN1	2.49264	2.36594
8	40	ACTIN1	2.49992	2.37302
9	1	ACTIN1	0.305372	-0.108892
9	2	ACTIN1	0.279934	-0.123185
9	3	ACTIN1	0.294725	-0.0972497
9	4	ACTIN1	0.403563	0.0227323
9	5	ACTIN1	0.434932	0.0652461
9	6	ACTIN1	0.448363	0.0898223
9	7	ACTIN1	0.402918	0.0555218
9	8	ACTIN1	0.367671	0.0314193
9	9	ACTIN1	0.278544	-0.0465634
9	10	ACTIN1	0.252309	-0.0616537
9	11	ACTIN1	0.249986	-0.0528324
9	12	ACTIN1	0.249901	-0.0417724
9	13	ACTIN1	0.250576	-0.0299535
9	14	ACTIN1	0.251189	-0.018195
9	15	ACTIN1	0.25518	-0.00305979
9	16	ACTIN1	0.259837	0.012742
9	17	ACTIN1	0.26445	0.0284998
9	18	ACTIN1	0.270103	0.0452965
9	19	ACTIN1	0.275637	0.0619757
9	20	ACTIN1	0.28808	0.0855632
9	21	ACTIN1	0.31156	0.120187
9	22	ACTIN1	0.355432	0.175205
9	23	ACTIN1	0.435875	0.266791
9	24	ACTIN1	0.568073	0.410135
9	25	ACTIN1	0.768844	0.62205
9	26	ACTIN1	1.02785	0.8922
9	27	ACTIN1	1.30977	1.18527
9	28	ACTIN1	1.57541	1.46204
9	29	ACTIN1	1.7814	1.67918
9	30	ACTIN1	1.94151	1.85044
9	31	ACTIN1	2.0649	1.98497
9	32	ACTIN1	2.1583	2.08952
9	33	ACTIN1	2.22335	2.16572
9	34	ACTIN1	2.27844	2.23195
9	35	ACTIN1	2.32309	2.28774
9	36	ACTIN1	2.35927	2.33507
9	37	ACTIN1	2.38927	2.37621
9	38	ACTIN1	2.41403	2.41212
9	39	ACTIN1	2.43377	2.44301
9	40	ACTIN1	2.44499	2.46537
10	1	ACTIN1	0.196127	-0.0028074
10	2	ACTIN1	0.197181	-0.0040498
10	3	ACTIN1	0.201507	-0.00201985
10	4	ACTIN1	0.204084	-0.00173815
10	5	ACTIN1	0.207528	-0.00059075
10	6	ACTIN1	0.211565	0.00115055
10	7	ACTIN1	0.212898	0.000188007
10	8	ACTIN1	0.215352	0.000346089
10	9	ACTIN1	0.219371	0.00206926
10	10	ACTIN1	0.222278	0.00267981
10	11	ACTIN1	0.22371	0.00181623
10	12	ACTIN1	0.224345	0.000155115
10	13	ACTIN1	0.225592	-0.000894526
10	14	ACTIN1	0.228625	-0.000156848
10	15	ACTIN1	0.230698	-0.000379922
10	16	ACTIN1	0.231509	-0.00186518
10	17	ACTIN1	0.23491	-0.00075982
10	18	ACTIN1	0.240325	0.00235933
10	19	ACTIN1	0.25057	0.0103079
10	20	ACTIN1	0.266543	0.0239852
10	21	ACTIN1	0.298268	0.0534146
10	22	ACTIN1	0.358222	0.111072
10	23	ACTIN1	0.459987	0.210541
10	24	ACTIN1	0.622792	0.371051
10	25	ACTIN1	0.856637	0.6026
10	26	ACTIN1	1.13908	0.882751
10	27	ACTIN1	1.41472	1.15609
10	28	ACTIN1	1.65041	1.38948
10	29	ACTIN1	1.82218	1.55896
10	30	ACTIN1	1.95469	1.68918
10	31	ACTIN1	2.0557	1.78789
10	32	ACTIN1	2.13436	1.86425
10	33	ACTIN1	2.18759	1.91518
10	34	ACTIN1	2.23526	1.96056
10	35	ACTIN1	2.27148	1.99448
10	36	ACTIN1	2.30283	2.02353
10	37	ACTIN1	2.32701	2.04542
10	38	ACTIN1	2.34886	2.06497
10	39	ACTIN1	2.36588	2.0797
10	40	ACTIN1	2.38033	2.09186
11	1	ACTIN1	0.133821	-0.000282223
11	2	ACTIN1	0.133773	7.06749e-05
11	3	ACTIN1	0.133321	1.94984e-05
11	4	ACTIN1	0.132891	-8.73035e-06
11	5	ACTIN1	0.132469	-3.02834e-05
11	6	ACTIN1	0.132884	0.000786577
11	7	ACTIN1	0.132324	0.000626757
11	8	ACTIN1	0.131813	0.000516884
11	9	ACTIN1	0.131007	0.00011191
11	10	ACTIN1	0.129511	-0.000982661
11	11	ACTIN1	0.129109	-0.0009838
11	12	ACTIN1	0.128966	-0.000725881
11	13	ACTIN1	0.128509	-0.000781811
11	14	ACTIN1	0.127917	-0.000972865
11	15	ACTIN1	0.128258	-0.000230972
11	16	ACTIN1	0.130743	0.00265538
11	17	ACTIN1	0.135584	0.00789724
11	18	ACTIN1	0.142304	0.0150189
11	19	ACTIN1	0.156366	0.029482
11	20	ACTIN1	0.186314	0.0598304
11	21	ACTIN1	0.239542	0.11346
11	22	ACTIN1	0.334753	0.209072
11	23	ACTIN1	0.492648	0.367368
11	24	ACTIN1	0.724869	0.59999
11	25	ACTIN1	1.02029	0.895817
11	26	ACTIN1	1.32784	1.20376
11	27	ACTIN1	1.59824	1.47456
11	28	ACTIN1	1.80959	1.68632
11	29	ACTIN1	1.95043	1.82756
11	30	ACTIN1	2.05653	1.93406
11	31	ACTIN1	2.132	2.00993
11	32	ACTIN1	2.19358	2.07191
11	33	ACTIN1	2.23469	2.11342
11	34	ACTIN1	2.27029	2.14943
11	35	ACTIN1	2.29765	2.17719
11	36	ACTIN1	2.32085	2.20078
11	37	ACTIN1	2.34234	2.22268
11	38	ACTIN1	2.35894	2.23967
11	39	ACTIN1	2.36799	2.24913
11	40	ACTIN1	2.37559	2.25713
12	1	ACTIN1	0.199176	-0.00494653
12	2	ACTIN1	0.200411	-0.00383291
12	3	ACTIN1	0.202202	-0.0021642
12	4	ACTIN1	0.204051	-0.000437367
12	5	ACTIN1	0.205703	0.00109251
12	6	ACTIN1	0.206405	0.00167291
12	7	ACTIN1	0.205962	0.00110836
12	8	ACTIN1	0.205954	0.000978065
12	9	ACTIN1	0.206739	0.00164155
12	10	ACTIN1	0.205044	-0.000175567
12	11	ACTIN1	0.204201	-0.0011411
12	12	ACTIN1	0.203553	-0.00191111
12	13	ACTIN1	0.203726	-0.00185935
12	14	ACTIN1	0.205498	-0.000209184
12	15	ACTIN1	0.204869	-0.000960933
12	16	ACTIN1	0.205023	-0.00092812
12	17	ACTIN1	0.209367	0.00329354
12	18	ACTIN1	0.215019	0.00882348
12	19	ACTIN1	0.22688	0.020563
12	20	ACTIN1	0.248394	0.0419551
12	21	ACTIN1	0.286836	0.0802748
12	22	ACTIN1	0.356934	0.150251
12	23	ACTIN1	0.470701	0.263897
12	24	ACTIN1	0.635689	0.428762
12	25	ACTIN1	0.843602	0.636553
12	26	ACTIN1	1.05678	0.849607
12	27	ACTIN1	1.23995	1.03265
12	28	ACTIN1	1.38673	1.17932
12	29	ACTIN1	1.48571	1.27817
12	30	ACTIN1	1.56145	1.35379
12	31	ACTIN1	1.61844	1.41066
12	32	ACTIN1	1.66354	1.45564
12	33	ACTIN1	1.6916	1.48358
12	34	ACTIN1	1.71735	1.5092
12	35	ACTIN1	1.73706	1.52879
12	36	ACTIN1	1.75391	1.54552
12	37	ACTIN1	1.77149	1.56298
12	38	ACTIN1	1.78401	1.57538
12	39	ACTIN1	1.79696	1.58821
12	40	ACTIN1	1.80769	1.59881
13	1	ACTIN1	0.154897	0.000834046
13	2	ACTIN1	0.15505	0.000343282
13	3	ACTIN1	0.156469	0.00111879
13	4	ACTIN1	0.155957	-3.68065e-05
13	5	ACTIN1	0.15605	-0.000586848
13	6	ACTIN1	0.158735	0.00145444
13	7	ACTIN1	0.159526	0.00160252
13	8	ACTIN1	0.158181	-0.000386098
13	9	ACTIN1	0.157956	-0.00125516
13	10	ACTIN1	0.158817	-0.00103679
13	11	ACTIN1	0.159049	-0.00144842
13	12	ACTIN1	0.159628	-0.00151274
13	13	ACTIN1	0.160049	-0.00173509
13	14	ACTIN1	0.161993	-0.000434704
13	15	ACTIN1	0.16392	0.000849082
13	16	ACTIN1	0.167122	0.00340782
13	17	ACTIN1	0.172459	0.00810061
13	18	ACTIN1	0.182378	0.0173761
13	19	ACTIN1	0.202895	0.0372497
13	20	ACTIN1	0.242052	0.0757637
13	21	ACTIN1	0.315061	0.148129
13	22	ACTIN1	0.440627	0.273052
13	23	ACTIN1	0.640349	0.472131
13	24	ACTIN1	0.921262	0.7524
13	25	ACTIN1	1.24846	1.07895
13	26	ACTIN1	1.56542	1.39527
13	27	ACTIN1	1.82909	1.65829
13	28	ACTIN1	2.03574	1.8643
13	29	ACTIN1	2.17154	1.99946
13	30	ACTIN1	2.27645	2.10373
13	31	ACTIN1	2.35468	2.18132
13	32	ACTIN1	2.41606	2.24205
13	33	ACTIN1	2.45412	2.27947
13	34	ACTIN1	2.49058	2.31528
13	35	ACTIN1	2.5185	2.34256
13	36	ACTIN1	2.54262	2.36603
13	37	ACTIN1	2.56262	2.3854
13	38	ACTIN1	2.57632	2.39845
13	39	ACTIN1	2.58681	2.40829
13	40	ACTIN1	2.59663	2.41747
14	1	ACTIN1	0.0747613	-0.0018241
14	2	ACTIN1	0.0749853	-0.00198677
14	3	ACTIN1	0.0773667	7.95977e-06
14	4	ACTIN1	0.0778567	0.000111341
14	5	ACTIN1	0.0785427	0.000410746
14	6	ACTIN1	0.0787265	0.000207908
14	7	ACTIN1	0.0797288	0.000823584
14	8	ACTIN1	0.0796287	0.000336871
14	9	ACTIN1	0.0796352	-4.32686e-05
14	10	ACTIN1	0.07939	-0.000675119
14	11	ACTIN1	0.0792988	-0.00115299
14	12	ACTIN1	0.0796283	-0.00121009
14	13	ACTIN1	0.0804285	-0.000796588
14	14	ACTIN1	0.0808584	-0.000753252
14	15	ACTIN1	0.0827094	0.00071109
14	16	ACTIN1	0.0844068	0.00202181
14	17	ACTIN1	0.0905352	0.00776358
14	18	ACTIN1	0.100546	0.0173878
14	19	ACTIN1	0.124323	0.0407779
14	20	ACTIN1	0.167475	0.0835436
14	21	ACTIN1	0.243933	0.159614
14	22	ACTIN1	0.375176	0.290471
14	23	ACTIN1	0.582965	0.497874
14	24	ACTIN1	0.85922	0.773742
14	25	ACTIN1	1.16761	1.08174
14	26	ACTIN1	1.45482	1.36857
14	27	ACTIN1	1.68915	1.60252
14	28	ACTIN1	1.86389	1.77687
14	29	ACTIN1	1.97905	1.89164
14	30	ACTIN1	2.06873	1.98093
14	31	ACTIN1	2.13694	2.04875
14	32	ACTIN1	2.18858	2.10001
14	33	ACTIN1	2.22186	2.13291
14	34	ACTIN1	2.25379	2.16445
14	35	ACTIN1	2.28028	2.19055
14	36	ACTIN1	2.30052	2.21041
14	37	ACTIN1	2.31379	2.22329
14	38	ACTIN1	2.32536	2.23447
14	39	ACTIN1	2.33951	2.24823
14	40	ACTIN1	2.3473	2.25563
15	1	ACTIN1	0.10322	-0.000875091
15	2	ACTIN1	0.103639	-0.000458404
15	3	ACTIN1	0.104207	0.000105782
15	4	ACTIN1	0.104116	1.14557e-05
15	5	ACTIN1	0.10396	-0.000147363
15	6	ACTIN1	0.10437	0.000259482
15	7	ACTIN1	0.104343	0.000229291
15	8	ACTIN1	0.104467	0.000350793
15	9	ACTIN1	0.103682	-0.000438329
15	10	ACTIN1	0.103737	-0.000385879
15	11	ACTIN1	0.104594	0.000467375
15	12	ACTIN1	0.103511	-0.000618727
15	13	ACTIN1	0.103233	-0.000899422
15	14	ACTIN1	0.103934	-0.000202094
15	15	ACTIN1	0.105406	0.00126764
15	16	ACTIN1	0.109493	0.00535109
15	17	ACTIN1	0.116743	0.012598
15	18	ACTIN1	0.129152	0.0250041
15	19	ACTIN1	0.154779	0.0506278
15	20	ACTIN1	0.201818	0.0976634
15	21	ACTIN1	0.286411	0.182253
15	22	ACTIN1	0.429206	0.325045
15	23	ACTIN1	0.645804	0.54164
15	24	ACTIN1	0.928765	0.824598
15	25	ACTIN1	1.23303	1.12886
15	26	ACTIN1	1.50987	1.4057
15	27	ACTIN1	1.73139	1.62722
15	28	ACTIN1	1.89752	1.79334
15	29	ACTIN1	2.0068	1.90262
15	30	ACTIN1	2.09778	1.9936
15	31	ACTIN1	2.16662	2.06244
15	32	ACTIN1	2.21756	2.11337
15	33	ACTIN1	2.24962	2.14542
15	34	ACTIN1	2.27923	2.17503
15	35	ACTIN1	2.30767	2.20347
15	36	ACTIN1	2.3314	2.22719
15	37	ACTIN1	2.34727	2.24306
15	38	ACTIN1	2.3588	2.25458
15	39	ACTIN1	2.36848	2.26426
15	40	ACTIN1	2.37176	2.26755
16	1	ACTIN1	0.098061	0.00201851
16	2	ACTIN1	0.0984499	0.00220737
16	3	ACTIN1	0.0978152	0.00137265
16	4	ACTIN1	0.0967322	8.96387e-05
16	5	ACTIN1	0.096744	-9.85712e-05
16	6	ACTIN1	0.098049	0.00100642
16	7	ACTIN1	0.0986	0.00135745
16	8	ACTIN1	0.097847	0.000404355
16	9	ACTIN1	0.0957595	-0.00188315
16	10	ACTIN1	0.0955488	-0.00229388
16	11	ACTIN1	0.0968744	-0.00116822
16	12	ACTIN1	0.0981793	-6.33877e-05
16	13	ACTIN1	0.098627	0.000184351
16	14	ACTIN1	0.0990703	0.000427604
16	15	ACTIN1	0.0986539	-0.000188865
16	16	ACTIN1	0.0971791	-0.00186362
16	17	ACTIN1	0.0972954	-0.0019474
16	18	ACTIN1	0.0999579	0.000515093
16	19	ACTIN1	0.103792	0.00414953
16	20	ACTIN1	0.110525	0.0106817
16	21	ACTIN1	0.12496	0.0249168
16	22	ACTIN1	0.148885	0.0486424
16	23	ACTIN1	0.197039	0.0965961
16	24	ACTIN1	0.284496	0.183853
16	25	ACTIN1	0.430693	0.32985
16	26	ACTIN1	0.65621	0.555167
16	27	ACTIN1	0.952577	0.851334
16	28	ACTIN1	1.27733	1.17588
16	29	ACTIN1	1.56481	1.46317
16	30	ACTIN1	1.79374	1.6919
16	31	ACTIN1	1.964	1.86196
16	32	ACTIN1	2.09113	1.98888
16	33	ACTIN1	2.1748	2.07235
16	34	ACTIN1	2.24203	2.13939
16	35	ACTIN1	2.29498	2.19214
16	36	ACTIN1	2.3321	2.22906
16	37	ACTIN1	2.36359	2.26035
16	38	ACTIN1	2.38873	2.28528
16	39	ACTIN1	2.40973	2.30609
16	40	ACTIN1	2.4221	2.31825
17	1	ACTIN1	0.0978751	0.00113203
17	2	ACTIN1	0.0979167	0.0011336
17	3	ACTIN1	0.0981792	0.00135615
17	4	ACTIN1	0.0979604	0.00109739
17	5	ACTIN1	0.0977357	0.000832772
17	6	ACTIN1	0.0979303	0.000987379
17	7	ACTIN1	0.0971061	0.000123223
17	8	ACTIN1	0.0952117	-0.00181107
17	9	ACTIN1	0.0950766	-0.0019862
17	10	ACTIN1	0.0962374	-0.00086535
17	11	ACTIN1	0.0964736	-0.000669064
17	12	ACTIN1	0.0964103	-0.000772337
17	13	ACTIN1	0.0956087	-0.00161387
17	14	ACTIN1	0.0957229	-0.00153963
17	15	ACTIN1	0.0974726	0.00017008
17	16	ACTIN1	0.0988608	0.00151829
17	17	ACTIN1	0.100555	0.00317225
17	18	ACTIN1	0.105105	0.00768288
17	19	ACTIN1	0.115497	0.0180351
17	20	ACTIN1	0.135213	0.0377109
17	21	ACTIN1	0.171521	0.0739783
17	22	ACTIN1	0.239792	0.142209
17	23	ACTIN1	0.358724	0.261101
17	24	ACTIN1	0.551075	0.453413
17	25	ACTIN1	0.822987	0.725285
17	26	ACTIN1	1.14687	1.04912
17	27	ACTIN1	1.46482	1.36704
17	28	ACTIN1	1.73388	1.63606
17	29	ACTIN1	1.92807	1.8302
17	30	ACTIN1	2.07293	1.97502
17	31	ACTIN1	2.17834	2.0804
17	32	ACTIN1	2.26297	2.16499
17	33	ACTIN1	2.31612	2.21809
17	34	ACTIN1	2.35883	2.26076
17	35	ACTIN1	2.39048	2.29238
17	36	ACTIN1	2.42029	2.32215
17	37	ACTIN1	2.44623	2.34805
17	38	ACTIN1	2.4619	2.36368
17	39	ACTIN1	2.47432	2.37606
17	40	ACTIN1	2.48365	2.38534
18	1	ACTIN1	0.0671585	0.00339832
18	2	ACTIN1	0.0666004	0.00246952
18	3	ACTIN1	0.0660365	0.001535
18	4	ACTIN1	0.0656987	0.000826578
18	5	ACTIN1	0.0654504	0.000207611
18	6	ACTIN1	0.0653452	-0.000268185
18	7	ACTIN1	0.0650397	-0.000944334
18	8	ACTIN1	0.0653652	-0.000989464
18	9	ACTIN1	0.0671028	0.000377507
18	10	ACTIN1	0.0673133	0.000217347
18	11	ACTIN1	0.0669443	-0.000522281
18	12	ACTIN1	0.0666895	-0.00114772
18	13	ACTIN1	0.0666875	-0.00152033
18	14	ACTIN1	0.0673379	-0.00124059
18	15	ACTIN1	0.0684808	-0.000468369
18	16	ACTIN1	0.0709621	0.00164231
18	17	ACTIN1	0.0719853	0.00229492
18	18	ACTIN1	0.0766811	0.00662004
18	19	ACTIN1	0.0878239	0.0173922
18	20	ACTIN1	0.107114	0.0363117
18	21	ACTIN1	0.147373	0.0761996
18	22	ACTIN1	0.22105	0.149507
18	23	ACTIN1	0.349418	0.277504
18	24	ACTIN1	0.554091	0.481806
18	25	ACTIN1	0.843696	0.771041
18	26	ACTIN1	1.18386	1.11083
18	27	ACTIN1	1.51398	1.44059
18	28	ACTIN1	1.78532	1.71155
18	29	ACTIN1	1.97719	1.90306
18	30	ACTIN1	2.11946	2.04496
18	31	ACTIN1	2.22486	2.14998
18	32	ACTIN1	2.30322	2.22797
18	33	ACTIN1	2.35307	2.27745
18	34	ACTIN1	2.39777	2.32178
18	35	ACTIN1	2.43473	2.35837
18	36	ACTIN1	2.46212	2.38538
18	37	ACTIN1	2.47942	2.40232
18	38	ACTIN1	2.49531	2.41784
18	39	ACTIN1	2.50931	2.43147
18	40	ACTIN1	2.52373	2.44551
19	1	ACTIN1	0.0818624	0.00155098
19	2	ACTIN1	0.0817904	0.00103186
19	3	ACTIN1	0.0817486	0.000542967
19	4	ACTIN1	0.0823	0.000647281
19	5	ACTIN1	0.0825212	0.00042137
19	6	ACTIN1	0.0836306	0.00108368
19	7	ACTIN1	0.0833023	0.000308236
19	8	ACTIN1	0.0829782	-0.000463013
19	9	ACTIN1	0.0831686	-0.000719695
19	10	ACTIN1	0.0833367	-0.000998722
19	11	ACTIN1	0.0829488	-0.00183375
19	12	ACTIN1	0.0832054	-0.0020243
19	13	ACTIN1	0.085087	-0.000589833
19	14	ACTIN1	0.08605	-7.39564e-05
19	15	ACTIN1	0.0874168	0.000845756
19	16	ACTIN1	0.0898721	0.00285398
19	17	ACTIN1	0.0967665	0.00930121
19	18	ACTIN1	0.108982	0.0210695
19	19	ACTIN1	0.135148	0.0467882
19	20	ACTIN1	0.182123	0.0933166
19	21	ACTIN1	0.267985	0.178732
19	22	ACTIN1	0.417012	0.327311
19	23	ACTIN1	0.645357	0.555209
19	24	ACTIN1	0.945874	0.855279
19	25	ACTIN1	1.27288	1.18184
19	26	ACTIN1	1.57105	1.47956
19	27	ACTIN1	1.808	1.71606
19	28	ACTIN1	1.98419	1.8918
19	29	ACTIN1	2.10024	2.00741
19	30	ACTIN1	2.1898	2.09652
19	31	ACTIN1	2.26501	2.17128
19	32	ACTIN1	2.32044	2.22627
19	33	ACTIN1	2.35048	2.25586
19	34	ACTIN1	2.37731	2.28225
19	35	ACTIN1	2.40531	2.30979
19	36	ACTIN1	2.42639	2.33043
19	37	ACTIN1	2.43933	2.34292
19	38	ACTIN1	2.45299	2.35613
19	39	ACTIN1	2.46126	2.36395
19	40	ACTIN1	2.47012	2.37237
20	1	ACTIN1	0.0823021	-4.71983e-05
20	2	ACTIN1	0.0822312	-0.000316585
20	3	ACTIN1	0.0828837	0.000137398
20	4	ACTIN1	0.0835038	0.000559001
20	5	ACTIN1	0.0835987	0.000455405
20	6	ACTIN1	0.083808	0.000466235
20	7	ACTIN1	0.0833433	-0.000196929
20	8	ACTIN1	0.0833806	-0.000358215
20	9	ACTIN1	0.0841056	0.000168352
20	10	ACTIN1	0.0827569	-0.00137883
20	11	ACTIN1	0.0828411	-0.00149319
20	12	ACTIN1	0.0846266	9.38885e-05
20	13	ACTIN1	0.0844284	-0.000302866
20	14	ACTIN1	0.0846456	-0.000284138
20	15	ACTIN1	0.0872621	0.00213389
20	16	ACTIN1	0.0914363	0.00610954
20	17	ACTIN1	0.100827	0.0153017
20	18	ACTIN1	0.119476	0.0337524
20	19	ACTIN1	0.154482	0.0685602
20	20	ACTIN1	0.215388	0.129268
20	21	ACTIN1	0.325298	0.238979
20	22	ACTIN1	0.509559	0.423041
20	23	ACTIN1	0.77876	0.692044
20	24	ACTIN1	1.10883	1.02191
20	25	ACTIN1	1.43935	1.35224
20	26	ACTIN1	1.71864	1.63133
20	27	ACTIN1	1.9339	1.84639
20	28	ACTIN1	2.09148	2.00377
20	29	ACTIN1	2.19124	2.10333
20	30	ACTIN1	2.2692	2.1811
20	31	ACTIN1	2.32839	2.24008
20	32	ACTIN1	2.38068	2.29218
20	33	ACTIN1	2.40978	2.32107
20	34	ACTIN1	2.43416	2.34526
20	35	ACTIN1	2.45811	2.36901
20	36	ACTIN1	2.47469	2.38539
20	37	ACTIN1	2.48809	2.3986
20	38	ACTIN1	2.50197	2.41228
20	39	ACTIN1	2.51232	2.42243
20	40	ACTIN1	2.51739	2.4273
21	1	ACTIN1	0.0875163	-0.000174106
21	2	ACTIN1	0.088654	0.000756839
21	3	ACTIN1	0.0897245	0.00162052
21	4	ACTIN1	0.0895954	0.00128466
21	5	ACTIN1	0.0891619	0.000644446
21	6	ACTIN1	0.087892	-0.000832249
21	7	ACTIN1	0.0875822	-0.00134874
21	8	ACTIN1	0.0883456	-0.000792145
21	9	ACTIN1	0.0882753	-0.00106913
21	10	ACTIN1	0.0885117	-0.00103947
21	11	ACTIN1	0.0900477	0.000289753
21	12	ACTIN1	0.0899533	-1.13602e-05
21	13	ACTIN1	0.0892077	-0.000963736
21	14	ACTIN1	0.0892955	-0.00108267
21	15	ACTIN1	0.0911856	0.000600667
21	16	ACTIN1	0.0934912	0.00269945
21	17	ACTIN1	0.096444	0.00544556
21	18	ACTIN1	0.104555	0.0133498
21	19	ACTIN1	0.119383	0.0279713
21	20	ACTIN1	0.149796	0.0581772
21	21	ACTIN1	0.203951	0.112126
21	22	ACTIN1	0.303562	0.21153
21	23	ACTIN1	0.468135	0.375896
21	24	ACTIN1	0.713718	0.621272
21	25	ACTIN1	1.02834	0.935683
21	26	ACTIN1	1.35932	1.26646
21	27	ACTIN1	1.65062	1.55756
21	28	ACTIN1	1.87703	1.78376
21	29	ACTIN1	2.03314	1.93967
21	30	ACTIN1	2.15421	2.06052
21	31	ACTIN1	2.24438	2.15049
21	32	ACTIN1	2.31211	2.21801
21	33	ACTIN1	2.35623	2.26192
21	34	ACTIN1	2.39552	2.30101
21	35	ACTIN1	2.42576	2.33104
21	36	ACTIN1	2.45118	2.35625
21	37	ACTIN1	2.4707	2.37557
21	38	ACTIN1	2.48533	2.38999
21	39	ACTIN1	2.49863	2.40308
21	40	ACTIN1	2.50912	2.41336
22	1	ACTIN1	0.0922051	0.000905319
22	2	ACTIN1	0.0920892	0.000577013
22	3	ACTIN1	0.0919372	0.000212683
22	4	ACTIN1	0.0920573	0.000120359
22	5	ACTIN1	0.0928143	0.00066503
22	6	ACTIN1	0.0927654	0.000403659
22	7	ACTIN1	0.0929355	0.000361418
22	8	ACTIN1	0.0926962	-9.02847e-05
22	9	ACTIN1	0.0925737	-0.000425125
22	10	ACTIN1	0.0926862	-0.000524997
22	11	ACTIN1	0.0927659	-0.000657725
22	12	ACTIN1	0.0929327	-0.000703327
22	13	ACTIN1	0.0931969	-0.000651482
22	14	ACTIN1	0.0935302	-0.000530571
22	15	ACTIN1	0.0938658	-0.000407364
22	16	ACTIN1	0.0942724	-0.000213124
22	17	ACTIN1	0.0971388	0.00244085
22	18	ACTIN1	0.1017	0.00678984
22	19	ACTIN1	0.112787	0.0176648
22	20	ACTIN1	0.131449	0.036114
22	21	ACTIN1	0.165897	0.0703497
22	22	ACTIN1	0.231316	0.135556
22	23	ACTIN1	0.345399	0.249426
22	24	ACTIN1	0.534376	0.438191
22	25	ACTIN1	0.81032	0.713923
22	26	ACTIN1	1.1447	1.04809
22	27	ACTIN1	1.47892	1.3821
22	28	ACTIN1	1.76828	1.67125
22	29	ACTIN1	1.97701	1.87977
22	30	ACTIN1	2.13569	2.03823
22	31	ACTIN1	2.2501	2.15243
22	32	ACTIN1	2.33364	2.23576
22	33	ACTIN1	2.38987	2.29177
22	34	ACTIN1	2.44118	2.34287
22	35	ACTIN1	2.48047	2.38195
22	36	ACTIN1	2.50938	2.41065
22	37	ACTIN1	2.5285	2.42955
22	38	ACTIN1	2.54675	2.4476
22	39	ACTIN1	2.5643	2.46493
22	40	ACTIN1	2.57511	2.47552
23	1	ACTIN1	0.100165	0.0028299
23	2	ACTIN1	0.100103	0.00219645
23	3	ACTIN1	0.100277	0.00179932
23	4	ACTIN1	0.0993076	0.000257936
23	5	ACTIN1	0.0995127	-0.000108682
23	6	ACTIN1	0.101622	0.00142946
23	7	ACTIN1	0.101099	0.000334021
23	8	ACTIN1	0.100788	-0.000548192
23	9	ACTIN1	0.101049	-0.00085917
23	10	ACTIN1	0.101179	-0.00130049
23	11	ACTIN1	0.101883	-0.00116845
23	12	ACTIN1	0.102508	-0.00111536
23	13	ACTIN1	0.102705	-0.00148971
23	14	ACTIN1	0.102887	-0.00187934
23	15	ACTIN1	0.10374	-0.00159805
23	16	ACTIN1	0.107897	0.00198733
23	17	ACTIN1	0.110741	0.00425938
23	18	ACTIN1	0.11846	0.0114071
23	19	ACTIN1	0.136718	0.0290938
23	20	ACTIN1	0.170295	0.0620987
23	21	ACTIN1	0.229545	0.120777
23	22	ACTIN1	0.337099	0.227759
23	23	ACTIN1	0.514696	0.404785
23	24	ACTIN1	0.77459	0.664107
23	25	ACTIN1	1.09417	0.983115
23	26	ACTIN1	1.42073	1.3091
23	27	ACTIN1	1.69928	1.58708
23	28	ACTIN1	1.91462	1.80185
23	29	ACTIN1	2.05785	1.94451
23	30	ACTIN1	2.16696	2.05305
23	31	ACTIN1	2.24715	2.13266
23	32	ACTIN1	2.30834	2.19328
23	33	ACTIN1	2.34549	2.22987
23	34	ACTIN1	2.37979	2.26359
23	35	ACTIN1	2.4087	2.29193
23	36	ACTIN1	2.43285	2.31551
23	37	ACTIN1	2.44919	2.33128
23	38	ACTIN1	2.46633	2.34785
23	39	ACTIN1	2.47636	2.3573
23	40	ACTIN1	2.48399	2.36436
24	1	ACTIN1	0.140833	-0.00366958
24	2	ACTIN1	0.142491	-0.00151896
24	3	ACTIN1	0.147258	0.00374234
24	4	ACTIN1	0.146698	0.00367536
24	5	ACTIN1	0.141229	-0.00129988
24	6	ACTIN1	0.139572	-0.00246344
24	7	ACTIN1	0.139352	-0.00219009
24	8	ACTIN1	0.139313	-0.00173592
24	9	ACTIN1	0.140039	-0.000516394
24	10	ACTIN1	0.139125	-0.000937069
24	11	ACTIN1	0.13858	-0.000988433
24	12	ACTIN1	0.138618	-0.000457103
24	13	ACTIN1	0.137858	-0.000723431
24	14	ACTIN1	0.136942	-0.00114573
24	15	ACTIN1	0.137841	0.000246008
24	16	ACTIN1	0.141895	0.00479378
24	17	ACTIN1	0.144739	0.00813111
24	18	ACTIN1	0.152036	0.0159216
24	19	ACTIN1	0.172144	0.0365231
24	20	ACTIN1	0.202131	0.0670032
24	21	ACTIN1	0.251677	0.117043
24	22	ACTIN1	0.338458	0.204318
24	23	ACTIN1	0.487813	0.354166
24	24	ACTIN1	0.716994	0.58384
24	25	ACTIN1	1.00964	0.876985
24	26	ACTIN1	1.3268	1.19464
24	27	ACTIN1	1.60796	1.47629
24	28	ACTIN1	1.82658	1.6954
24	29	ACTIN1	1.98046	1.84977
24	30	ACTIN1	2.09875	1.96856
24	31	ACTIN1	2.18261	2.05291
24	32	ACTIN1	2.24685	2.11764
24	33	ACTIN1	2.29201	2.1633
24	34	ACTIN1	2.33304	2.20482
24	35	ACTIN1	2.36195	2.23422
24	36	ACTIN1	2.38351	2.25627
24	37	ACTIN1	2.40386	2.27712
24	38	ACTIN1	2.42101	2.29476
24	39	ACTIN1	2.43118	2.30543
24	40	ACTIN1	2.44119	2.31593
25	1	Ccl20	0.17366	-0.000330981
25	2	Ccl20	0.173364	-0.000621347
25	3	Ccl20	0.173127	-0.000853837
25	4	Ccl20	0.173301	-0.000674027
25	5	Ccl20	0.173407	-0.000563448
25	6	Ccl20	0.173446	-0.000519313
25	7	Ccl20	0.174621	0.000661095
25	8	Ccl20	0.175601	0.00164631
25	9	Ccl20	0.17497	0.00101967
25	10	Ccl20	0.17448	0.000535517
25	11	Ccl20	0.17381	-0.000129867
25	12	Ccl20	0.173721	-0.000214061
25	13	Ccl20	0.173876	-5.31006e-05
25	14	Ccl20	0.17328	-0.000644679
25	15	Ccl20	0.173569	-0.000350666
25	16	Ccl20	0.175243	0.00132886
25	17	Ccl20	0.175421	0.00151148
25	18	Ccl20	0.174336	0.000432011
25	19	Ccl20	0.1725	-0.00139855
25	20	Ccl20	0.172506	-0.00138816
25	21	Ccl20	0.174693	0.000804384
25	22	Ccl20	0.174739	0.00085518
25	23	Ccl20	0.173167	-0.000711203
25	24	Ccl20	0.172888	-0.000985386
25	25	Ccl20	0.173168	-0.000699942
25	26	Ccl20	0.171903	-0.00195999
25	27	Ccl20	0.172246	-0.00161222
25	28	Ccl20	0.175082	0.0012291
25	29	Ccl20	0.176583	0.00273484
25	30	Ccl20	0.181364	0.00752178
25	31	Ccl20	0.18906	0.0152227
25	32	Ccl20	0.205249	0.0314167
25	33	Ccl20	0.23527	0.0614431
25	34	Ccl20	0.289764	0.115942
25	35	Ccl20	0.387905	0.214088
25	36	Ccl20	0.546888	0.373076
25	37	Ccl20	0.767599	0.593793
25	38	Ccl20	1.02434	0.850534
25	39	Ccl20	1.27062	1.09682
25	40	Ccl20	1.448	1.2742
26	1	Ccl20	0.0729221	-0.00315954
26	2	Ccl20	0.072912	-0.00308097
26	3	Ccl20	0.0739758	-0.00192861
26	4	Ccl20	0.0759269	0.000111057
26	5	Ccl20	0.0771906	0.00146335
26	6	Ccl20	0.0773602	0.00172155
26	7	Ccl20	0.0775984	0.0020484
26	8	Ccl20	0.077102	0.00164057
26	9	Ccl20	0.076294	0.000921203
26	10	Ccl20	0.0758423	0.000558089
26	11	Ccl20	0.0752881	9.24391e-05
26	12	Ccl20	0.0739067	-0.00120028
26	13	Ccl20	0.0738771	-0.00114129
26	14	Ccl20	0.0751975	0.000267697
26	15	Ccl20	0.074837	-4.26679e-06
26	16	Ccl20	0.0735264	-0.00122622
26	17	Ccl20	0.0731215	-0.00154249
26	18	Ccl20	0.0733467	-0.00122876
26	19	Ccl20	0.0729703	-0.00151655
26	20	Ccl20	0.0724607	-0.00193756
26	21	Ccl20	0.0724117	-0.00189788
26	22	Ccl20	0.0729378	-0.00128319
26	23	Ccl20	0.0731214	-0.00101103
26	24	Ccl20	0.0738209	-0.000222939
26	25	Ccl20	0.0735608	-0.00039441
26	26	Ccl20	0.0739624	9.57458e-05
26	27	Ccl20	0.0765224	0.00274433
26	28	Ccl20	0.0785605	0.00487103
26	29	Ccl20	0.0850083	0.0114075
26	30	Ccl20	0.0986444	0.0251322
26	31	Ccl20	0.122719	0.049295
26	32	Ccl20	0.169218	0.0958827
26	33	Ccl20	0.252155	0.178909
26	34	Ccl20	0.399234	0.326076
26	35	Ccl20	0.627362	0.554293
26	36	Ccl20	0.932915	0.859934
26	37	Ccl20	1.26468	1.19179
26	38	Ccl20	1.55174	1.47894
26	39	Ccl20	1.75637	1.68365
26	40	Ccl20	1.87082	1.79819
27	1	Ccl20	0.0775445	-7.14788e-05
27	2	Ccl20	0.0788437	0.00122375
27	3	Ccl20	0.0782559	0.000632006
27	4	Ccl20	0.0777403	0.000112411
27	5	Ccl20	0.0776026	-2.92315e-05
27	6	Ccl20	0.0777613	0.00012554
27	7	Ccl20	0.077889	0.000249287
27	8	Ccl20	0.0787334	0.00108971
27	9	Ccl20	0.0780585	0.000410907
27	10	Ccl20	0.0777321	8.0541e-05
27	11	Ccl20	0.0777499	9.44369e-05
27	12	Ccl20	0.0777189	5.94124e-05
27	13	Ccl20	0.0782157	0.000552269
27	14	Ccl20	0.0784474	0.000780034
27	15	Ccl20	0.0776809	9.61453e-06
27	16	Ccl20	0.0770806	-0.000594649
27	17	Ccl20	0.0759567	-0.00172253
27	18	Ccl20	0.0757236	-0.00195953
27	19	Ccl20	0.0761724	-0.00151465
27	20	Ccl20	0.0764444	-0.00124662
27	21	Ccl20	0.0764354	-0.00125963
27	22	Ccl20	0.0769497	-0.000749208
27	23	Ccl20	0.0772542	-0.000448696
27	24	Ccl20	0.0774733	-0.000233507
27	25	Ccl20	0.077634	-7.68135e-05
27	26	Ccl20	0.0793208	0.00160607
27	27	Ccl20	0.0817515	0.00403282
27	28	Ccl20	0.0873369	0.00961428
27	29	Ccl20	0.0965993	0.0188727
27	30	Ccl20	0.115149	0.0374185
27	31	Ccl20	0.151908	0.0741735
27	32	Ccl20	0.21869	0.140951
27	33	Ccl20	0.333982	0.256239
27	34	Ccl20	0.530659	0.452912
27	35	Ccl20	0.814946	0.737196
27	36	Ccl20	1.15401	1.07626
27	37	Ccl20	1.47898	1.40122
27	38	Ccl20	1.72256	1.6448
27	39	Ccl20	1.87439	1.79662
27	40	Ccl20	1.95271	1.87494
28	1	Ccl20	0.0991507	1.03262e-06
28	2	Ccl20	0.0996452	0.000659472
28	3	Ccl20	0.100175	0.00135376
28	4	Ccl20	0.0997379	0.0010801
28	5	Ccl20	0.0983396	-0.000154222
28	6	Ccl20	0.0977863	-0.000543536
28	7	Ccl20	0.0985649	0.000398987
28	8	Ccl20	0.0984256	0.000423658
28	9	Ccl20	0.0982725	0.00043453
28	10	Ccl20	0.0985064	0.000832363
28	11	Ccl20	0.0981875	0.000677408
28	12	Ccl20	0.0976463	0.000300202
28	13	Ccl20	0.0969057	-0.000276464
28	14	Ccl20	0.0965329	-0.000485287
28	15	Ccl20	0.0958153	-0.00103891
28	16	Ccl20	0.094123	-0.00256731
28	17	Ccl20	0.0939472	-0.00257908
28	18	Ccl20	0.0947623	-0.00160005
28	19	Ccl20	0.095	-0.00119842
28	20	Ccl20	0.0957122	-0.000322257
28	21	Ccl20	0.0964617	0.000591238
28	22	Ccl20	0.0957549	4.83687e-05
28	23	Ccl20	0.0954223	-0.000120206
28	24	Ccl20	0.0960963	0.000717688
28	25	Ccl20	0.0956692	0.000454543
28	26	Ccl20	0.0957332	0.000682547
28	27	Ccl20	0.0977771	0.00289035
28	28	Ccl20	0.102507	0.0077844
28	29	Ccl20	0.108458	0.0138995
28	30	Ccl20	0.120801	0.0264062
28	31	Ccl20	0.147662	0.0534314
28	32	Ccl20	0.196835	0.102768
28	33	Ccl20	0.284346	0.190443
28	34	Ccl20	0.430101	0.336362
28	35	Ccl20	0.646841	0.553266
28	36	Ccl20	0.912312	0.818901
28	37	Ccl20	1.18185	1.08861
28	38	Ccl20	1.40303	1.30995
28	39	Ccl20	1.56078	1.46786
28	40	Ccl20	1.64599	1.55323
29	1	Ccl20	0.0735744	-0.000558344
29	2	Ccl20	0.0735312	-0.000540294
29	3	Ccl20	0.0738755	-0.000134785
29	4	Ccl20	0.073942	-6.98904e-06
29	5	Ccl20	0.0745964	0.000708673
29	6	Ccl20	0.0753526	0.0015261
29	7	Ccl20	0.0747506	0.000985328
29	8	Ccl20	0.0739565	0.000252493
29	9	Ccl20	0.0739188	0.000276093
29	10	Ccl20	0.0749793	0.00139783
29	11	Ccl20	0.0747362	0.00121595
29	12	Ccl20	0.0737034	0.000244425
29	13	Ccl20	0.0730321	-0.00036564
29	14	Ccl20	0.0718914	-0.00144504
29	15	Ccl20	0.0718197	-0.00145551
29	16	Ccl20	0.0732239	9.94789e-06
29	17	Ccl20	0.0730516	-0.000101121
29	18	Ccl20	0.0713923	-0.0016991
29	19	Ccl20	0.070936	-0.00209419
29	20	Ccl20	0.0712676	-0.00170137
29	21	Ccl20	0.0703953	-0.0025124
29	22	Ccl20	0.0704718	-0.00237461
29	23	Ccl20	0.0719673	-0.000817852
29	24	Ccl20	0.0726476	-7.63361e-05
29	25	Ccl20	0.0731182	0.000455572
29	26	Ccl20	0.0731498	0.000548366
29	27	Ccl20	0.0743184	0.00177823
29	28	Ccl20	0.0778648	0.00538593
29	29	Ccl20	0.0822304	0.00981274
29	30	Ccl20	0.0935912	0.0212348
29	31	Ccl20	0.113619	0.0413242
29	32	Ccl20	0.150285	0.0780509
29	33	Ccl20	0.220998	0.148826
29	34	Ccl20	0.346077	0.273965
29	35	Ccl20	0.538287	0.466237
29	36	Ccl20	0.794186	0.722197
29	37	Ccl20	1.07083	0.998906
29	38	Ccl20	1.31704	1.24517
29	39	Ccl20	1.50202	1.43021
29	40	Ccl20	1.61708	1.54534
30	1	Ccl20	0.0893572	-0.00320948
30	2	Ccl20	0.0906004	-0.00204682
30	3	Ccl20	0.09222	-0.000507862
30	4	Ccl20	0.0927063	-0.000102165
30	5	Ccl20	0.0928079	-8.10526e-05
30	6	Ccl20	0.0949415	0.00197192
30	7	Ccl20	0.0950926	0.00204242
30	8	Ccl20	0.0944783	0.0013476
30	9	Ccl20	0.0941489	0.00093759
30	10	Ccl20	0.0937719	0.00047995
30	11	Ccl20	0.0932446	-0.0001279
30	12	Ccl20	0.0927058	-0.000747246
30	13	Ccl20	0.0923196	-0.00121406
30	14	Ccl20	0.09205	-0.00156426
30	15	Ccl20	0.092108	-0.00158681
30	16	Ccl20	0.0923242	-0.00145117
30	17	Ccl20	0.0940207	0.000164746
30	18	Ccl20	0.0940049	6.83481e-05
30	19	Ccl20	0.0930008	-0.00101631
30	20	Ccl20	0.092482	-0.00161573
30	21	Ccl20	0.092586	-0.00159224
30	22	Ccl20	0.0927536	-0.00150529
30	23	Ccl20	0.0941324	-0.000207044
30	24	Ccl20	0.0948179	0.000397874
30	25	Ccl20	0.0950646	0.000564028
30	26	Ccl20	0.0963605	0.00177935
30	27	Ccl20	0.0982271	0.00356533
30	28	Ccl20	0.104855	0.0101126
30	29	Ccl20	0.110398	0.015575
30	30	Ccl20	0.123404	0.0285001
30	31	Ccl20	0.153355	0.058371
30	32	Ccl20	0.211579	0.116514
30	33	Ccl20	0.31293	0.217784
30	34	Ccl20	0.483565	0.38834
30	35	Ccl20	0.73891	0.643603
30	36	Ccl20	1.06017	0.96478
30	37	Ccl20	1.38771	1.29224
30	38	Ccl20	1.65155	1.556
30	39	Ccl20	1.83553	1.7399
30	40	Ccl20	1.9439	1.84819
31	1	Ccl20	0.0710896	0.00138098
31	2	Ccl20	0.0716132	0.00179105
31	3	Ccl20	0.0703347	0.000399025
31	4	Ccl20	0.0700451	-4.05938e-06
31	5	Ccl20	0.070836	0.00067322
31	6	Ccl20	0.0714304	0.00115414
31	7	Ccl20	0.0703641	-2.57489e-05
31	8	Ccl20	0.0701381	-0.000365257
31	9	Ccl20	0.0709129	0.000295996
31	10	Ccl20	0.0714014	0.000670939
31	11	Ccl20	0.0726275	0.00178353
31	12	Ccl20	0.0724852	0.00152769
31	13	Ccl20	0.0712684	0.000197312
31	14	Ccl20	0.0708848	-0.000299791
31	15	Ccl20	0.0708922	-0.000405962
31	16	Ccl20	0.0706577	-0.000753964
31	17	Ccl20	0.0698657	-0.00165948
31	18	Ccl20	0.0696389	-0.00199987
31	19	Ccl20	0.069748	-0.00200426
31	20	Ccl20	0.0704873	-0.00137858
31	21	Ccl20	0.0705655	-0.00141391
31	22	Ccl20	0.0706899	-0.00140305
31	23	Ccl20	0.0706971	-0.00150931
31	24	Ccl20	0.0713181	-0.00100194
31	25	Ccl20	0.0710657	-0.0013678
31	26	Ccl20	0.0717197	-0.000827332
31	27	Ccl20	0.0757997	0.00313912
31	28	Ccl20	0.0793535	0.00657935
31	29	Ccl20	0.0840397	0.011152
31	30	Ccl20	0.0999176	0.0269164
31	31	Ccl20	0.127885	0.0547702
31	32	Ccl20	0.177814	0.104586
31	33	Ccl20	0.266583	0.193241
31	34	Ccl20	0.41828	0.344824
31	35	Ccl20	0.637838	0.56427
31	36	Ccl20	0.905843	0.83216
31	37	Ccl20	1.17541	1.10161
31	38	Ccl20	1.3946	1.32069
31	39	Ccl20	1.54225	1.46823
31	40	Ccl20	1.62569	1.55155
32	1	Ccl20	0.0556023	-0.0001437
32	2	Ccl20	0.0556816	-3.33643e-05
32	3	Ccl20	0.0572329	0.00154902
32	4	Ccl20	0.0570346	0.00138172
32	5	Ccl20	0.0564058	0.000784009
32	6	Ccl20	0.056073	0.000482257
32	7	Ccl20	0.0557605	0.000200901
32	8	Ccl20	0.0556813	0.000152725
32	9	Ccl20	0.0559726	0.000475086
32	10	Ccl20	0.0556801	0.000213679
32	11	Ccl20	0.0547455	-0.000689887
32	12	Ccl20	0.0544646	-0.000939757
32	13	Ccl20	0.0545291	-0.000844147
32	14	Ccl20	0.0547582	-0.000583995
32	15	Ccl20	0.0544699	-0.000841193
32	16	Ccl20	0.0542633	-0.00101671
32	17	Ccl20	0.0540459	-0.00120309
32	18	Ccl20	0.0540818	-0.00113613
32	19	Ccl20	0.0545227	-0.000664141
32	20	Ccl20	0.0542677	-0.000888106
32	21	Ccl20	0.0536054	-0.00151934
32	22	Ccl20	0.0538064	-0.00128723
32	23	Ccl20	0.0549576	-0.00010502
32	24	Ccl20	0.0543993	-0.000632189
32	25	Ccl20	0.0547396	-0.000260845
32	26	Ccl20	0.057533	0.00256359
32	27	Ccl20	0.0597471	0.00480879
32	28	Ccl20	0.0634849	0.00857764
32	29	Ccl20	0.0701322	0.015256
32	30	Ccl20	0.0851237	0.0302786
32	31	Ccl20	0.116384	0.0615694
32	32	Ccl20	0.173976	0.119193
32	33	Ccl20	0.277952	0.2232
32	34	Ccl20	0.452183	0.397462
32	35	Ccl20	0.714889	0.660199
32	36	Ccl20	1.04539	0.990735
32	37	Ccl20	1.3838	1.32918
32	38	Ccl20	1.65684	1.60224
32	39	Ccl20	1.84551	1.79094
32	40	Ccl20	1.94605	1.89152
33	1	Ccl20	0.0915733	0.00170911
33	2	Ccl20	0.0910611	0.00149317
33	3	Ccl20	0.0891468	-0.000124947
33	4	Ccl20	0.0888174	-0.000158166
33	5	Ccl20	0.0897922	0.00111291
33	6	Ccl20	0.0887731	0.000389957
33	7	Ccl20	0.0876484	-0.000438522
33	8	Ccl20	0.0874752	-0.000315443
33	9	Ccl20	0.0892224	0.00172795
33	10	Ccl20	0.088984	0.00178572
33	11	Ccl20	0.0879182	0.00101615
33	12	Ccl20	0.0871198	0.000513946
33	13	Ccl20	0.085721	-0.000588632
33	14	Ccl20	0.0851518	-0.000861678
33	15	Ccl20	0.0849435	-0.000773698
33	16	Ccl20	0.08471	-0.000711013
33	17	Ccl20	0.0845213	-0.000603491
33	18	Ccl20	0.0826706	-0.00215803
33	19	Ccl20	0.0822015	-0.00233094
33	20	Ccl20	0.0822494	-0.0019868
33	21	Ccl20	0.0827569	-0.00118307
33	22	Ccl20	0.083292	-0.000351809
33	23	Ccl20	0.0834678	0.000120248
33	24	Ccl20	0.0841336	0.00108229
33	25	Ccl20	0.0837319	0.000976744
33	26	Ccl20	0.0834951	0.00103614
33	27	Ccl20	0.0849869	0.0028242
33	28	Ccl20	0.0904093	0.00854276
33	29	Ccl20	0.0980767	0.0165064
33	30	Ccl20	0.112812	0.0315374
33	31	Ccl20	0.141596	0.0606186
33	32	Ccl20	0.196234	0.115553
33	33	Ccl20	0.292015	0.21163
33	34	Ccl20	0.451735	0.371646
33	35	Ccl20	0.675576	0.595783
33	36	Ccl20	0.93767	0.858173
33	37	Ccl20	1.18629	1.10709
33	38	Ccl20	1.38689	1.30799
33	39	Ccl20	1.51869	1.44009
33	40	Ccl20	1.58624	1.50793
34	1	Ccl20	0.0800934	0.000821645
34	2	Ccl20	0.0799574	0.000719776
34	3	Ccl20	0.079758	0.000554526
34	4	Ccl20	0.0798183	0.00064898
34	5	Ccl20	0.0806721	0.00153695
34	6	Ccl20	0.0800386	0.000937526
34	7	Ccl20	0.0787617	-0.000305227
34	8	Ccl20	0.0786918	-0.000340994
34	9	Ccl20	0.0800777	0.0010791
34	10	Ccl20	0.0801823	0.0012178
34	11	Ccl20	0.0797427	0.000812329
34	12	Ccl20	0.078917	2.08197e-05
34	13	Ccl20	0.0776811	-0.00118096
34	14	Ccl20	0.0775761	-0.00125184
34	15	Ccl20	0.078263	-0.000530856
34	16	Ccl20	0.0782488	-0.000510877
34	17	Ccl20	0.0780789	-0.000646668
34	18	Ccl20	0.0783093	-0.000382169
34	19	Ccl20	0.078064	-0.000593263
34	20	Ccl20	0.0770281	-0.00159503
34	21	Ccl20	0.0758196	-0.00276938
34	22	Ccl20	0.0761741	-0.00238075
34	23	Ccl20	0.0780579	-0.000462834
34	24	Ccl20	0.077084	-0.00140264
34	25	Ccl20	0.0767632	-0.0016893
34	26	Ccl20	0.0779331	-0.000485258
34	27	Ccl20	0.0797311	0.00134687
34	28	Ccl20	0.0815656	0.00321551
34	29	Ccl20	0.0834736	0.00515764
34	30	Ccl20	0.09159	0.0133081
34	31	Ccl20	0.105968	0.0277199
34	32	Ccl20	0.134921	0.0567074
34	33	Ccl20	0.187795	0.109616
34	34	Ccl20	0.284516	0.20637
34	35	Ccl20	0.438648	0.360537
34	36	Ccl20	0.663551	0.585474
34	37	Ccl20	0.938204	0.860161
34	38	Ccl20	1.20737	1.12936
34	39	Ccl20	1.42454	1.34657
34	40	Ccl20	1.56827	1.49033
35	1	Ccl20	0.13569	-0.000768938
35	2	Ccl20	0.134944	-0.00175613
35	3	Ccl20	0.134795	-0.00214491
35	4	Ccl20	0.136897	-0.000284528
35	5	Ccl20	0.137486	6.40163e-05
35	6	Ccl20	0.138444	0.000781811
35	7	Ccl20	0.138759	0.000855787
35	8	Ccl20	0.139227	0.00108336
35	9	Ccl20	0.13787	-0.000515108
35	10	Ccl20	0.137608	-0.00101708
35	11	Ccl20	0.138841	-2.51163e-05
35	12	Ccl20	0.139962	0.000854729
35	13	Ccl20	0.140179	0.000831131
35	14	Ccl20	0.140634	0.00104597
35	15	Ccl20	0.139789	-4.02766e-05
35	16	Ccl20	0.139897	-0.000172459
35	17	Ccl20	0.14168	0.00136919
35	18	Ccl20	0.14079	0.000238512
35	19	Ccl20	0.140267	-0.000524451
35	20	Ccl20	0.140921	-0.000111638
35	21	Ccl20	0.141027	-0.000246503
35	22	Ccl20	0.141154	-0.000360073
35	23	Ccl20	0.140578	-0.0011765
35	24	Ccl20	0.140278	-0.00171745
35	25	Ccl20	0.140356	-0.00188029
35	26	Ccl20	0.1423	-0.000176929
35	27	Ccl20	0.145986	0.00326881
35	28	Ccl20	0.150448	0.00748919
35	29	Ccl20	0.157069	0.0138697
35	30	Ccl20	0.170343	0.0269036
35	31	Ccl20	0.19824	0.0545592
35	32	Ccl20	0.248351	0.10443
35	33	Ccl20	0.337966	0.193804
35	34	Ccl20	0.489628	0.345226
35	35	Ccl20	0.708432	0.563788
35	36	Ccl20	0.973164	0.82828
35	37	Ccl20	1.23792	1.0928
35	38	Ccl20	1.45275	1.30738
35	39	Ccl20	1.60585	1.46025
35	40	Ccl20	1.69126	1.54542
36	1	Ccl20	0.127431	0.00110383
36	2	Ccl20	0.127503	0.00108419
36	3	Ccl20	0.127331	0.000820179
36	4	Ccl20	0.12746	0.000857468
36	5	Ccl20	0.127356	0.000662165
36	6	Ccl20	0.128011	0.00122463
36	7	Ccl20	0.127924	0.00104629
36	8	Ccl20	0.12687	-9.95629e-05
36	9	Ccl20	0.126794	-0.000267314
36	10	Ccl20	0.127844	0.000691657
36	11	Ccl20	0.127802	0.000557746
36	12	Ccl20	0.1262	-0.00113664
36	13	Ccl20	0.126002	-0.00142569
36	14	Ccl20	0.127101	-0.000418842
36	15	Ccl20	0.126384	-0.00122751
36	16	Ccl20	0.125709	-0.00199354
36	17	Ccl20	0.126116	-0.00167837
36	18	Ccl20	0.127628	-0.000258137
36	19	Ccl20	0.127815	-0.000162674
36	20	Ccl20	0.127927	-0.000142774
36	21	Ccl20	0.127475	-0.000686407
36	22	Ccl20	0.127394	-0.000859031
36	23	Ccl20	0.127995	-0.000349554
36	24	Ccl20	0.128065	-0.000371675
36	25	Ccl20	0.128912	0.000383716
36	26	Ccl20	0.128768	0.000147464
36	27	Ccl20	0.129336	0.000623935
36	28	Ccl20	0.132866	0.00406247
36	29	Ccl20	0.136632	0.00773635
36	30	Ccl20	0.147026	0.0180388
36	31	Ccl20	0.169128	0.0400491
36	32	Ccl20	0.208885	0.0797149
36	33	Ccl20	0.28075	0.151488
36	34	Ccl20	0.40759	0.278236
36	35	Ccl20	0.607248	0.477802
36	36	Ccl20	0.872113	0.742576
36	37	Ccl20	1.16185	1.03222
36	38	Ccl20	1.42191	1.29219
36	39	Ccl20	1.61954	1.48972
36	40	Ccl20	1.74181	1.6119
37	1	Ccl20	0.0802674	-0.000445294
37	2	Ccl20	0.0813493	0.000610384
37	3	Ccl20	0.0809561	0.000190855
37	4	Ccl20	0.0808537	6.22631e-05
37	5	Ccl20	0.0819145	0.00109678
37	6	Ccl20	0.0821704	0.00132637
37	7	Ccl20	0.0816696	0.000799298
37	8	Ccl20	0.0812408	0.000344304
37	9	Ccl20	0.0814233	0.000500458
37	10	Ccl20	0.082368	0.0014189
37	11	Ccl20	0.0820976	0.00112228
37	12	Ccl20	0.0812799	0.000278246
37	13	Ccl20	0.0807173	-0.000310546
37	14	Ccl20	0.080372	-0.000682146
37	15	Ccl20	0.0798333	-0.00124714
37	16	Ccl20	0.0796569	-0.00144975
37	17	Ccl20	0.0796173	-0.00151566
37	18	Ccl20	0.0785186	-0.00264057
37	19	Ccl20	0.0788428	-0.00234269
37	20	Ccl20	0.0812531	4.13676e-05
37	21	Ccl20	0.0809472	-0.000290811
37	22	Ccl20	0.0801614	-0.0011029
37	23	Ccl20	0.0798108	-0.00147976
37	24	Ccl20	0.0800353	-0.00128148
37	25	Ccl20	0.0804609	-0.00088212
37	26	Ccl20	0.0805612	-0.000808168
37	27	Ccl20	0.0815579	0.000162306
37	28	Ccl20	0.0841168	0.00269497
37	29	Ccl20	0.0874435	0.00599534
37	30	Ccl20	0.0929282	0.0114538
37	31	Ccl20	0.104831	0.0233304
37	32	Ccl20	0.130494	0.0489666
37	33	Ccl20	0.179219	0.0976659
37	34	Ccl20	0.267642	0.186062
37	35	Ccl20	0.411096	0.32949
37	36	Ccl20	0.621901	0.540269
37	37	Ccl20	0.873714	0.792056
37	38	Ccl20	1.12304	1.04136
37	39	Ccl20	1.32527	1.24356
37	40	Ccl20	1.4549	1.37316
38	1	Ccl20	0.0599649	-0.00304228
38	2	Ccl20	0.0604271	-0.00253484
38	3	Ccl20	0.0610773	-0.00183939
38	4	Ccl20	0.0610801	-0.00179142
38	5	Ccl20	0.0607755	-0.00205082
38	6	Ccl20	0.0635275	0.000746422
38	7	Ccl20	0.0655483	0.00281247
38	8	Ccl20	0.0667553	0.00406468
38	9	Ccl20	0.0648151	0.00216967
38	10	Ccl20	0.0638659	0.00126567
38	11	Ccl20	0.0634487	0.000893699
38	12	Ccl20	0.0629088	0.000398986
38	13	Ccl20	0.0626665	0.000201962
38	14	Ccl20	0.0613404	-0.00107895
38	15	Ccl20	0.0609172	-0.00145693
38	16	Ccl20	0.0613298	-0.00099908
38	17	Ccl20	0.0617961	-0.000487618
38	18	Ccl20	0.0617141	-0.000524365
38	19	Ccl20	0.0610854	-0.00110784
38	20	Ccl20	0.0609358	-0.00121226
38	21	Ccl20	0.0614246	-0.000678242
38	22	Ccl20	0.0603601	-0.00169753
38	23	Ccl20	0.0598641	-0.00214835
38	24	Ccl20	0.0601759	-0.00179132
38	25	Ccl20	0.0608826	-0.00103941
38	26	Ccl20	0.0622352	0.000358477
38	27	Ccl20	0.0641423	0.00231081
38	28	Ccl20	0.066467	0.00468069
38	29	Ccl20	0.0706966	0.00895551
38	30	Ccl20	0.0813617	0.0196658
38	31	Ccl20	0.103717	0.0420664
38	32	Ccl20	0.145617	0.0840117
38	33	Ccl20	0.219516	0.157956
38	34	Ccl20	0.347632	0.286117
38	35	Ccl20	0.543115	0.481645
38	36	Ccl20	0.797251	0.735827
38	37	Ccl20	1.07351	1.01213
38	38	Ccl20	1.31012	1.24879
38	39	Ccl20	1.47647	1.41518
38	40	Ccl20	1.57158	1.51033
39	1	Ccl20	0.0751179	0.00136019
39	2	Ccl20	0.0750154	0.00128175
39	3	Ccl20	0.0750348	0.00132533
39	4	Ccl20	0.0728169	-0.000868462
39	5	Ccl20	0.07248	-0.00118127
39	6	Ccl20	0.0743768	0.000739701
39	7	Ccl20	0.0748257	0.00121264
39	8	Ccl20	0.0750513	0.00146235
39	9	Ccl20	0.073764	0.00019922
39	10	Ccl20	0.0730343	-0.000506418
39	11	Ccl20	0.072087	-0.00142951
39	12	Ccl20	0.0722295	-0.00126297
39	13	Ccl20	0.0739194	0.000451115
39	14	Ccl20	0.0743635	0.000919279
39	15	Ccl20	0.0742385	0.000818391
39	16	Ccl20	0.074331	0.000935022
39	17	Ccl20	0.0735938	0.000221934
39	18	Ccl20	0.0711398	-0.00220795
39	19	Ccl20	0.0712212	-0.0021024
39	20	Ccl20	0.0735911	0.000291618
39	21	Ccl20	0.0725398	-0.000735631
39	22	Ccl20	0.0719512	-0.00130003
39	23	Ccl20	0.0719276	-0.00129953
39	24	Ccl20	0.0726331	-0.000569901
39	25	Ccl20	0.0735945	0.000415565
39	26	Ccl20	0.0776267	0.00447191
39	27	Ccl20	0.0826263	0.00949561
39	28	Ccl20	0.0925267	0.0194201
39	29	Ccl20	0.106692	0.0336097
39	30	Ccl20	0.141041	0.0679827
39	31	Ccl20	0.209241	0.136207
39	32	Ccl20	0.323147	0.250137
39	33	Ccl20	0.507921	0.434935
39	34	Ccl20	0.771433	0.698471
39	35	Ccl20	1.07039	0.997453
39	36	Ccl20	1.34896	1.27604
39	37	Ccl20	1.56695	1.49406
39	38	Ccl20	1.70978	1.63691
39	39	Ccl20	1.79275	1.71991
39	40	Ccl20	1.83405	1.76123
40	1	Ccl20	0.0873482	0.00110581
40	2	Ccl20	0.087186	0.00103646
40	3	Ccl20	0.087306	0.0012493
40	4	Ccl20	0.0873832	0.00141942
40	5	Ccl20	0.0864873	0.000616364
40	6	Ccl20	0.0858702	9.21005e-05
40	7	Ccl20	0.0857421	5.69152e-05
40	8	Ccl20	0.0856723	7.99339e-05
40	9	Ccl20	0.0848673	-0.000632151
40	10	Ccl20	0.0844107	-0.0009959
40	11	Ccl20	0.0837435	-0.0015703
40	12	Ccl20	0.083805	-0.00141587
40	13	Ccl20	0.0849318	-0.000196299
40	14	Ccl20	0.0853487	0.000313466
40	15	Ccl20	0.085187	0.000244686
40	16	Ccl20	0.0851682	0.000318778
40	17	Ccl20	0.0849959	0.000239322
40	18	Ccl20	0.0846921	2.8325e-05
40	19	Ccl20	0.0844953	-7.55472e-05
40	20	Ccl20	0.0843664	-0.000111589
40	21	Ccl20	0.0842083	-0.000176912
40	22	Ccl20	0.0838512	-0.000441098
40	23	Ccl20	0.0836492	-0.000550253
40	24	Ccl20	0.083387	-0.000719601
40	25	Ccl20	0.0826893	-0.00132444
40	26	Ccl20	0.0828503	-0.00107059
40	27	Ccl20	0.0846548	0.000826786
40	28	Ccl20	0.0875303	0.00379515
40	29	Ccl20	0.0927996	0.00915727
40	30	Ccl20	0.0991545	0.0156051
40	31	Ccl20	0.117492	0.0340358
40	32	Ccl20	0.15426	0.0708961
40	33	Ccl20	0.217056	0.133786
40	34	Ccl20	0.328317	0.245139
40	35	Ccl20	0.509604	0.426519
40	36	Ccl20	0.7656	0.682607
40	37	Ccl20	1.05769	0.974787
40	38	Ccl20	1.33402	1.25121
40	39	Ccl20	1.54745	1.46474
40	40	Ccl20	1.67999	1.59737
41	1	Ccl20	0.089244	-0.000762893
41	2	Ccl20	0.0893598	-0.000531517
41	3	Ccl20	0.0909665	0.00119078
41	4	Ccl20	0.0919168	0.00225672
41	5	Ccl20	0.0917099	0.00216543
41	6	Ccl20	0.0912362	0.00180734
41	7	Ccl20	0.0904322	0.00111901
41	8	Ccl20	0.0896998	0.000502224
41	9	Ccl20	0.0878213	-0.00126069
41	10	Ccl20	0.087352	-0.00161437
41	11	Ccl20	0.0877212	-0.0011295
41	12	Ccl20	0.0873408	-0.00139431
41	13	Ccl20	0.0859013	-0.00271815
41	14	Ccl20	0.0858203	-0.0026835
41	15	Ccl20	0.0870234	-0.00136482
41	16	Ccl20	0.0878857	-0.000386855
41	17	Ccl20	0.0879242	-0.000232809
41	18	Ccl20	0.0869742	-0.00106716
41	19	Ccl20	0.0868998	-0.00102592
41	20	Ccl20	0.0879059	9.57633e-05
41	21	Ccl20	0.0880615	0.000367007
41	22	Ccl20	0.0877194	0.000140597
41	23	Ccl20	0.0869372	-0.000526023
41	24	Ccl20	0.0869277	-0.000419892
41	25	Ccl20	0.0886121	0.00138013
41	26	Ccl20	0.0889811	0.00186477
41	27	Ccl20	0.0899349	0.00293422
41	28	Ccl20	0.0950905	0.00820538
41	29	Ccl20	0.102879	0.0161095
41	30	Ccl20	0.118809	0.0321547
41	31	Ccl20	0.149373	0.0628346
41	32	Ccl20	0.203646	0.117223
41	33	Ccl20	0.303099	0.216792
41	34	Ccl20	0.467645	0.381454
41	35	Ccl20	0.712123	0.626047
41	36	Ccl20	1.01352	0.927556
41	37	Ccl20	1.30882	1.22298
41	38	Ccl20	1.55399	1.46826
41	39	Ccl20	1.71647	1.63085
41	40	Ccl20	1.80175	1.71626
42	1	Ccl20	0.11147	0.00113745
42	2	Ccl20	0.110196	-0.000134365
42	3	Ccl20	0.109871	-0.00045787
42	4	Ccl20	0.112394	0.00206735
42	5	Ccl20	0.113236	0.00291102
42	6	Ccl20	0.110739	0.000416005
42	7	Ccl20	0.11023	-9.03006e-05
42	8	Ccl20	0.111453	0.00113428
42	9	Ccl20	0.111057	0.000740079
42	10	Ccl20	0.11108	0.000765507
42	11	Ccl20	0.112196	0.00188297
42	12	Ccl20	0.110578	0.000267657
42	13	Ccl20	0.108298	-0.00201076
42	14	Ccl20	0.10777	-0.00253633
42	15	Ccl20	0.10821	-0.00209455
42	16	Ccl20	0.108299	-0.00200324
42	17	Ccl20	0.108454	-0.00184624
42	18	Ccl20	0.109759	-0.000538972
42	19	Ccl20	0.110076	-0.000220431
42	20	Ccl20	0.107037	-0.00325727
42	21	Ccl20	0.10685	-0.00344271
42	22	Ccl20	0.109261	-0.0010298
42	23	Ccl20	0.109883	-0.000405068
42	24	Ccl20	0.109852	-0.000434231
42	25	Ccl20	0.110162	-0.000122165
42	26	Ccl20	0.111861	0.00157881
42	27	Ccl20	0.113009	0.00272907
42	28	Ccl20	0.116276	0.00599717
42	29	Ccl20	0.120869	0.0105927
42	30	Ccl20	0.135174	0.0248993
42	31	Ccl20	0.164696	0.0544239
42	32	Ccl20	0.218502	0.108232
42	33	Ccl20	0.312582	0.202314
42	34	Ccl20	0.476107	0.365841
42	35	Ccl20	0.728463	0.618199
42	36	Ccl20	1.05544	0.945176
42	37	Ccl20	1.40668	1.29642
42	38	Ccl20	1.70161	1.59135
42	39	Ccl20	1.89671	1.78646
42	40	Ccl20	2.00822	1.89797
43	1	Ccl20	0.0866447	0.00116711
43	2	Ccl20	0.0865367	0.00108019
43	3	Ccl20	0.0864342	0.000998862
43	4	Ccl20	0.0848837	-0.000530542
43	5	Ccl20	0.0844079	-0.000985318
43	6	Ccl20	0.085062	-0.000310073
43	7	Ccl20	0.0865868	0.00123582
43	8	Ccl20	0.0876213	0.00229142
43	9	Ccl20	0.0878691	0.00256037
43	10	Ccl20	0.0878579	0.00257019
43	11	Ccl20	0.0849352	-0.000331401
43	12	Ccl20	0.0841158	-0.00112963
43	13	Ccl20	0.0843665	-0.00085789
43	14	Ccl20	0.0843284	-0.000874901
43	15	Ccl20	0.0839267	-0.00125543
43	16	Ccl20	0.0829324	-0.00222872
43	17	Ccl20	0.0829317	-0.00220823
43	18	Ccl20	0.0838345	-0.00128441
43	19	Ccl20	0.0844047	-0.000693051
43	20	Ccl20	0.0860799	0.00100318
43	21	Ccl20	0.0851644	0.000108786
43	22	Ccl20	0.0840191	-0.0010154
43	23	Ccl20	0.0831371	-0.00187626
43	24	Ccl20	0.0830898	-0.00190251
43	25	Ccl20	0.0843748	-0.00059637
43	26	Ccl20	0.0849047	-4.53778e-05
43	27	Ccl20	0.086922	0.00199304
43	28	Ccl20	0.0902717	0.00536384
43	29	Ccl20	0.0943668	0.00948006
43	30	Ccl20	0.105131	0.0202657
43	31	Ccl20	0.128209	0.0433644
43	32	Ccl20	0.17087	0.0860468
43	33	Ccl20	0.249455	0.164652
43	34	Ccl20	0.393017	0.308236
43	35	Ccl20	0.615652	0.530892
43	36	Ccl20	0.921971	0.837232
43	37	Ccl20	1.26956	1.18484
43	38	Ccl20	1.58562	1.50092
43	39	Ccl20	1.80692	1.72224
43	40	Ccl20	1.93423	1.84957
44	1	Ccl20	0.120589	0.00446468
44	2	Ccl20	0.119293	0.00331713
44	3	Ccl20	0.116733	0.000905804
44	4	Ccl20	0.116142	0.0004625
44	5	Ccl20	0.116299	0.000768001
44	6	Ccl20	0.115796	0.000412889
44	7	Ccl20	0.114788	-0.000447663
44	8	Ccl20	0.11471	-0.000376848
44	9	Ccl20	0.116197	0.00125854
44	10	Ccl20	0.115839	0.0010482
44	11	Ccl20	0.114596	-4.64892e-05
44	12	Ccl20	0.114439	-5.51343e-05
44	13	Ccl20	0.11558	0.00123379
44	14	Ccl20	0.114915	0.000716219
44	15	Ccl20	0.112024	-0.00202622
44	16	Ccl20	0.111368	-0.00253429
44	17	Ccl20	0.112398	-0.0013557
44	18	Ccl20	0.112639	-0.000967324
44	19	Ccl20	0.112732	-0.000725235
44	20	Ccl20	0.112039	-0.00127018
44	21	Ccl20	0.110417	-0.0027442
44	22	Ccl20	0.11068	-0.00233348
44	23	Ccl20	0.113232	0.00036643
44	24	Ccl20	0.113763	0.00104571
44	25	Ccl20	0.114314	0.00174461
44	26	Ccl20	0.114293	0.00187195
44	27	Ccl20	0.115321	0.00304811
44	28	Ccl20	0.119657	0.00753274
44	29	Ccl20	0.1294	0.0174237
44	30	Ccl20	0.147138	0.0353092
44	31	Ccl20	0.182033	0.0703528
44	32	Ccl20	0.244661	0.133129
44	33	Ccl20	0.361189	0.249805
44	34	Ccl20	0.547247	0.436011
44	35	Ccl20	0.808929	0.697842
44	36	Ccl20	1.11324	1.0023
44	37	Ccl20	1.40446	1.29367
44	38	Ccl20	1.63383	1.52319
44	39	Ccl20	1.78093	1.67043
44	40	Ccl20	1.85629	1.74595
45	1	Ccl20	0.0901668	0.00205385
45	2	Ccl20	0.0898506	0.00191908
45	3	Ccl20	0.0881663	0.000416129
45	4	Ccl20	0.087549	-1.97082e-05
45	5	Ccl20	0.0871515	-0.000235828
45	6	Ccl20	0.0872516	4.56922e-05
45	7	Ccl20	0.0888374	0.001813
45	8	Ccl20	0.0882757	0.00143265
45	9	Ccl20	0.0869307	0.000269111
45	10	Ccl20	0.0863433	-0.000136834
45	11	Ccl20	0.0860986	-0.000200157
45	12	Ccl20	0.0862761	0.000158722
45	13	Ccl20	0.0859897	5.38252e-05
45	14	Ccl20	0.0849066	-0.000847859
45	15	Ccl20	0.0844179	-0.00115514
45	16	Ccl20	0.0837577	-0.00163393
45	17	Ccl20	0.0836219	-0.00158831
45	18	Ccl20	0.0840079	-0.00102096
45	19	Ccl20	0.0848301	-1.7323e-05
45	20	Ccl20	0.0848585	0.000192485
45	21	Ccl20	0.0848001	0.00031559
45	22	Ccl20	0.0851444	0.000841273
45	23	Ccl20	0.0832997	-0.000822002
45	24	Ccl20	0.0830798	-0.00086053
45	25	Ccl20	0.0838609	0.000101988
45	26	Ccl20	0.0826665	-0.000910949
45	27	Ccl20	0.0831666	-0.0002294
45	28	Ccl20	0.0872531	0.00403846
45	29	Ccl20	0.0922988	0.00926564
45	30	Ccl20	0.100295	0.0174435
45	31	Ccl20	0.115789	0.0331189
45	32	Ccl20	0.146878	0.0643895
45	33	Ccl20	0.207981	0.125673
45	34	Ccl20	0.316238	0.234112
45	35	Ccl20	0.491178	0.409233
45	36	Ccl20	0.746897	0.665134
45	37	Ccl20	1.05436	0.972782
45	38	Ccl20	1.3603	1.2789
45	39	Ccl20	1.61287	1.53166
45	40	Ccl20	1.77647	1.69543
46	1	Ccl20	0.0911263	0.000884665
46	2	Ccl20	0.09112	0.000921266
46	3	Ccl20	0.0915317	0.00137582
46	4	Ccl20	0.0904597	0.000346701
46	5	Ccl20	0.0903495	0.000279396
46	6	Ccl20	0.0913404	0.00131319
46	7	Ccl20	0.0907213	0.00073693
46	8	Ccl20	0.090238	0.000296448
46	9	Ccl20	0.0897961	-0.000102482
46	10	Ccl20	0.0894991	-0.000356639
46	11	Ccl20	0.0888788	-0.0009341
46	12	Ccl20	0.0887825	-0.000987516
46	13	Ccl20	0.0891268	-0.00060029
46	14	Ccl20	0.0891019	-0.000582323
46	15	Ccl20	0.0889307	-0.000710715
46	16	Ccl20	0.088578	-0.00102053
46	17	Ccl20	0.0883059	-0.00124976
46	18	Ccl20	0.0886072	-0.000905587
46	19	Ccl20	0.0896321	0.000162264
46	20	Ccl20	0.0885911	-0.000835916
46	21	Ccl20	0.0883969	-0.000987203
46	22	Ccl20	0.0893228	-1.84969e-05
46	23	Ccl20	0.0898356	0.000537186
46	24	Ccl20	0.0901959	0.000940371
46	25	Ccl20	0.0904624	0.00124975
46	26	Ccl20	0.0912233	0.0020535
46	27	Ccl20	0.0960119	0.00688501
46	28	Ccl20	0.104178	0.0150938
46	29	Ccl20	0.116207	0.0271655
46	30	Ccl20	0.144848	0.0558501
46	31	Ccl20	0.201224	0.112269
46	32	Ccl20	0.299063	0.210151
46	33	Ccl20	0.462969	0.374099
46	34	Ccl20	0.713586	0.624759
46	35	Ccl20	1.03146	0.942677
46	36	Ccl20	1.35197	1.26323
46	37	Ccl20	1.61233	1.52363
46	38	Ccl20	1.78591	1.69726
46	39	Ccl20	1.88633	1.79772
46	40	Ccl20	1.92893	1.84036
47	1	Ccl20	0.0821741	0.00133204
47	2	Ccl20	0.0824914	0.00157243
47	3	Ccl20	0.0815803	0.000584454
47	4	Ccl20	0.0816159	0.000543138
47	5	Ccl20	0.0832215	0.00207182
47	6	Ccl20	0.082948	0.00172141
47	7	Ccl20	0.081045	-0.000258522
47	8	Ccl20	0.0810312	-0.000349213
47	9	Ccl20	0.082642	0.00118464
47	10	Ccl20	0.0815587	2.44954e-05
47	11	Ccl20	0.0814674	-0.000143778
47	12	Ccl20	0.0827	0.00101189
47	13	Ccl20	0.0825507	0.000785729
47	14	Ccl20	0.081061	-0.000780945
47	15	Ccl20	0.0808532	-0.00106562
47	16	Ccl20	0.0813986	-0.000597144
47	17	Ccl20	0.0800241	-0.00204858
47	18	Ccl20	0.0797261	-0.00242347
47	19	Ccl20	0.0801961	-0.00203042
47	20	Ccl20	0.080199	-0.00210438
47	21	Ccl20	0.0801778	-0.00220253
47	22	Ccl20	0.0808039	-0.00165329
47	23	Ccl20	0.0816872	-0.000846898
47	24	Ccl20	0.0806737	-0.00193732
47	25	Ccl20	0.081014	-0.00167401
47	26	Ccl20	0.084411	0.00164615
47	27	Ccl20	0.0864855	0.00364372
47	28	Ccl20	0.0898174	0.00689868
47	29	Ccl20	0.0959819	0.0129863
47	30	Ccl20	0.111253	0.0281806
47	31	Ccl20	0.139166	0.0560164
47	32	Ccl20	0.191415	0.108189
47	33	Ccl20	0.284434	0.201131
47	34	Ccl20	0.442607	0.359227
47	35	Ccl20	0.678463	0.595006
47	36	Ccl20	0.981756	0.898222
47	37	Ccl20	1.29287	1.20926
47	38	Ccl20	1.54191	1.45822
47	39	Ccl20	1.70515	1.62139
47	40	Ccl20	1.78363	1.69979
48	1	Ccl20	0.110054	-0.0008223
48	2	Ccl20	0.109947	-0.000835841
48	3	Ccl20	0.11059	-9.8305e-05
48	4	Ccl20	0.11072	0.000125425
48	5	Ccl20	0.111026	0.000525055
48	6	Ccl20	0.110891	0.000483916
48	7	Ccl20	0.110618	0.000304808
48	8	Ccl20	0.109701	-0.000518418
48	9	Ccl20	0.109787	-0.000338356
48	10	Ccl20	0.111155	0.00112375
48	11	Ccl20	0.110106	0.000169125
48	12	Ccl20	0.109653	-0.000190951
48	13	Ccl20	0.110169	0.000419531
48	14	Ccl20	0.110224	0.000568635
48	15	Ccl20	0.11011	0.00054841
48	16	Ccl20	0.109527	5.86724e-05
48	17	Ccl20	0.107975	-0.00139938
48	18	Ccl20	0.107583	-0.00169708
48	19	Ccl20	0.107865	-0.00132132
48	20	Ccl20	0.108851	-0.000241423
48	21	Ccl20	0.109208	0.000209169
48	22	Ccl20	0.108733	-0.00017112
48	23	Ccl20	0.107093	-0.00171784
48	24	Ccl20	0.107028	-0.00168923
48	25	Ccl20	0.108682	5.93373e-05
48	26	Ccl20	0.109646	0.00111685
48	27	Ccl20	0.112106	0.00367075
48	28	Ccl20	0.116855	0.00851384
48	29	Ccl20	0.122377	0.0141293
48	30	Ccl20	0.136674	0.0285208
48	31	Ccl20	0.165296	0.0572365
48	32	Ccl20	0.219009	0.111044
48	33	Ccl20	0.315681	0.207809
48	34	Ccl20	0.483389	0.375611
48	35	Ccl20	0.738509	0.630825
48	36	Ccl20	1.06255	0.954957
48	37	Ccl20	1.39082	1.28332
48	38	Ccl20	1.64419	1.53679
48	39	Ccl20	1.79879	1.69149
48	40	Ccl20	1.87788	1.77067
49	1	ACTIN1	0.0248417	0.0004421
49	2	ACTIN1	0.0247698	-8.88526e-05
49	3	ACTIN1	0.0245225	-0.000795095
49	4	ACTIN1	0.0248823	-0.000894399
49	5	ACTIN1	0.026711	0.000475289
49	6	ACTIN1	0.0276813	0.000986587
49	7	ACTIN1	0.0275818	0.000428117
49	8	ACTIN1	0.0276375	2.47107e-05
49	9	ACTIN1	0.0284739	0.000402149
49	10	ACTIN1	0.0285467	1.59369e-05
49	11	ACTIN1	0.0290159	2.61103e-05
49	12	ACTIN1	0.0297358	0.000287005
49	13	ACTIN1	0.0295557	-0.000352179
49	14	ACTIN1	0.0297626	-0.000604232
49	15	ACTIN1	0.0336972	0.00287125
49	16	ACTIN1	0.0433591	0.0120741
49	17	ACTIN1	0.0577992	0.0260552
49	18	ACTIN1	0.0847379	0.0525349
49	19	ACTIN1	0.138743	0.106081
49	20	ACTIN1	0.233766	0.200645
49	21	ACTIN1	0.392447	0.358867
49	22	ACTIN1	0.623147	0.589108
49	23	ACTIN1	0.911017	0.876518
49	24	ACTIN1	1.207	1.17204
49	25	ACTIN1	1.45768	1.42227
49	26	ACTIN1	1.64262	1.60675
49	27	ACTIN1	1.78207	1.74574
49	28	ACTIN1	1.88844	1.85165
49	29	ACTIN1	1.94952	1.91227
49	30	ACTIN1	2.00451	1.9668
49	31	ACTIN1	2.05063	2.01246
49	32	ACTIN1	2.0843	2.04567
49	33	ACTIN1	2.10262	2.06353
49	34	ACTIN1	2.12177	2.08222
49	35	ACTIN1	2.14238	2.10237
49	36	ACTIN1	2.15985	2.11939
49	37	ACTIN1	2.17104	2.13012
49	38	ACTIN1	2.17497	2.13358
49	39	ACTIN1	2.18386	2.14202
[truncated: 1,881 more rows]

## Sheet: Results
Block Type	96-Well Block (0.2mL)
Calibration Background is expired	Yes
Calibration Background performed on	01-02-2020
Calibration Normalization FAM-ROX is expired	Yes
Calibration Normalization FAM-ROX performed on	01-02-2020
Calibration Normalization VIC-ROX is expired	Yes
Calibration Normalization VIC-ROX performed on	01-02-2020
Calibration Pure Dye FAM is expired	Yes
Calibration Pure Dye FAM performed on	01-02-2020
Calibration Pure Dye NED is expired	Yes
Calibration Pure Dye NED performed on	01-02-2020
Calibration Pure Dye ROX is expired	Yes
Calibration Pure Dye ROX performed on	01-02-2020
Calibration Pure Dye SYBR is expired	Yes
Calibration Pure Dye SYBR performed on	01-02-2020
Calibration Pure Dye TAMRA is expired	Yes
Calibration Pure Dye TAMRA performed on	01-02-2020
Calibration Pure Dye VIC is expired	Yes
Calibration Pure Dye VIC performed on	01-02-2020
Calibration ROI is expired	Yes
Calibration ROI performed on	01-02-2020
Calibration Uniformity is expired	Yes
Calibration Uniformity performed on	01-02-2020
Chemistry	SYBR_GREEN
Date Created	08-28-2021 14:11:52 CST
Experiment Barcode
Experiment Comment
Experiment File Name	D:\DATA\WYH\Ccl20 2021-08-28 115023.eds
Experiment Name	2021-08-28 115023
Experiment Run End Time	08-28-2021 21:50:41 CST
Experiment Type	Comparative Cт (ΔΔCт)
Instrument Name	287880698
Instrument Serial Number	287880698
Instrument Type	QuantStudio Dx
Passive Reference	ROX
Quantification Cycle Method	Ct
Run Results Valid	No
Signal Smoothing On	true
Stage/ Cycle where Analysis is performed	Stage 2, Step 3
User Name
Well	Well Position	Omit	Sample Name	Target Name	Task	Reporter	Quencher	Quantity	Quantity Mean	Quantity SD	RQ	RQ Min	RQ Max	CT	Ct Mean	Ct SD	Delta Ct	Delta Ct Mean	Delta Ct SD	Delta Ct SE	Delta Delta Ct	Automatic Ct Threshold	Ct Threshold	Automatic Baseline	Baseline Start	Baseline End	Comments	Tm1	Tm2	Tm3	HIGHSD	MTP
1	A1	FALSE	Sample 1	ACTIN1	UNKNOWN	SYBR	None							21.478	21.3069	0.241934						TRUE	0.162144	TRUE	1	40		85.4322			N	N
2	A2	FALSE	Sample 2	ACTIN1	UNKNOWN	SYBR	None							21.330	21.1673	0.230106						TRUE	0.162144	TRUE	1	40		85.4322			N	N
3	A3	FALSE	Sample 3	ACTIN1	UNKNOWN	SYBR	None							20.939	20.8722	0.0947299						TRUE	0.162144	TRUE	1	40		85.4322			N	N
4	A4	FALSE	Sample 4	ACTIN1	UNKNOWN	SYBR	None							23.849	23.8256	0.0332414						TRUE	0.162144	TRUE	1	40		85.5289			N	N
5	A5	FALSE	Sample 5	ACTIN1	UNKNOWN	SYBR	None							22.334	22.2678	0.0928633						TRUE	0.162144	TRUE	1	40		85.5289			N	N
6	A6	FALSE	Sample 6	ACTIN1	UNKNOWN	SYBR	None							22.260	22.1903	0.0987248						TRUE	0.162144	TRUE	1	40		85.5289			N	N
7	A7	FALSE	Sample 7	ACTIN1	UNKNOWN	SYBR	None							21.035	20.9377	0.137321						TRUE	0.162144	TRUE	1	40		85.5289			N	N
8	A8	FALSE	Sample 8	ACTIN1	UNKNOWN	SYBR	None							20.541	20.4493	0.129133						TRUE	0.162144	TRUE	1	40		85.4322			N	N
9	A9	FALSE	Sample 9	ACTIN1	UNKNOWN	SYBR	None							21.810	21.6896	0.170404						TRUE	0.162144	TRUE	1	40		85.3354			N	N
10	A10	FALSE	Sample 10	ACTIN1	UNKNOWN	SYBR	None							22.574	22.4316	0.200936						TRUE	0.162144	TRUE	1	40		85.3354			N	N
11	A11	FALSE	Sample 11	ACTIN1	UNKNOWN	SYBR	None							21.572	21.5099	0.0875036						TRUE	0.162144	TRUE	1	40		85.3354			N	N
12	A12	FALSE	Sample 12	ACTIN1	UNKNOWN	SYBR	None							22.097	21.8433	0.35911						TRUE	0.162144	TRUE	1	40		85.2386			N	N
13	B1	FALSE	Sample 1	ACTIN1	UNKNOWN	SYBR	None							21.136	21.3069	0.241934						TRUE	0.162144	TRUE	1	40		85.4322			N	N
14	B2	FALSE	Sample 2	ACTIN1	UNKNOWN	SYBR	None							21.005	21.1673	0.230106						TRUE	0.162144	TRUE	1	40		85.4322			N	N
15	B3	FALSE	Sample 3	ACTIN1	UNKNOWN	SYBR	None							20.805	20.8722	0.0947299						TRUE	0.162144	TRUE	1	40		85.5289			N	N
16	B4	FALSE	Sample 4	ACTIN1	UNKNOWN	SYBR	None							23.802	23.8256	0.0332414						TRUE	0.162144	TRUE	1	40		85.5289			N	N
17	B5	FALSE	Sample 5	ACTIN1	UNKNOWN	SYBR	None							22.202	22.2678	0.0928633						TRUE	0.162144	TRUE	1	40		85.5289			N	N
18	B6	FALSE	Sample 6	ACTIN1	UNKNOWN	SYBR	None							22.120	22.1903	0.0987248						TRUE	0.162144	TRUE	1	40		85.5289			N	N
19	B7	FALSE	Sample 7	ACTIN1	UNKNOWN	SYBR	None							20.841	20.9377	0.137321						TRUE	0.162144	TRUE	1	40		85.5289			N	N
20	B8	FALSE	Sample 8	ACTIN1	UNKNOWN	SYBR	None							20.358	20.4493	0.129133						TRUE	0.162144	TRUE	1	40		85.5289			N	N
21	B9	FALSE	Sample 9	ACTIN1	UNKNOWN	SYBR	None							21.569	21.6896	0.170404						TRUE	0.162144	TRUE	1	40		85.4322			N	N
22	B10	FALSE	Sample 10	ACTIN1	UNKNOWN	SYBR	None							22.289	22.4316	0.200936						TRUE	0.162144	TRUE	1	40		85.4322			N	N
23	B11	FALSE	Sample 11	ACTIN1	UNKNOWN	SYBR	None							21.448	21.5099	0.0875036						TRUE	0.162144	TRUE	1	40		85.4322			N	N
24	B12	FALSE	Sample 12	ACTIN1	UNKNOWN	SYBR	None							21.589	21.8433	0.35911						TRUE	0.162144	TRUE	1	40		85.3354			N	N
25	C1	FALSE	Sample 1	Ccl20	UNKNOWN	SYBR	None				1	0.298129	3.35425	33.642	33.2742	0.52039		11.9673	0.57388	0.405794	0	TRUE	0.0916166	TRUE	1	40		77.8841			Y	N
26	C2	FALSE	Sample 2	Ccl20	UNKNOWN	SYBR	None				2.11227	1.18611	3.76163	31.951	32.0558	0.148106		10.8885	0.273649	0.193499	-1.0788	TRUE	0.0916166	TRUE	1	40		80.7872			N	N
27	C3	FALSE	Sample 3	Ccl20	UNKNOWN	SYBR	None				3.8232	0.928827	15.7369	31.374	30.9047	0.664221		10.0325	0.670942	0.474428	-1.93478	TRUE	0.0916166	TRUE	1	40		81.3678			Y	N
28	C4	FALSE	Sample 4	Ccl20	UNKNOWN	SYBR	None				12.6008	5.11112	31.0655	31.836	32.1375	0.426588		8.31184	0.427881	0.302558	-3.65544	TRUE	0.0916166	TRUE	1	40		75.0778	77.9809		N	Y
29	C5	FALSE	Sample 5	Ccl20	UNKNOWN	SYBR	None				4.9035	1.88976	12.7234	32.254	31.9413	0.4425		9.67348	0.452139	0.319711	-2.29381	TRUE	0.0916166	TRUE	1	40		76.8196	82.5291		N	Y
30	C6	FALSE	Sample 6	Ccl20	UNKNOWN	SYBR	None				5.39379	4.13527	7.03533	31.671	31.7262	0.0782758		9.53599	0.125991	0.089089	-2.4313	TRUE	0.0916166	TRUE	1	40		80.6904			N	N
31	C7	FALSE	Sample 7	Ccl20	UNKNOWN	SYBR	None				1.90972	1.0967	3.32544	31.813	31.9716	0.224313		11.0339	0.263008	0.185975	-0.933359	TRUE	0.0916166	TRUE	1	40		75.1745	81.271		N	Y
32	C8	FALSE	Sample 8	Ccl20	UNKNOWN	SYBR	None				1.84589	1.2509	2.72389	31.625	31.5323	0.131787		11.083	0.184507	0.130466	-0.884315	TRUE	0.0916166	TRUE	1	40		81.6581	85.7225		N	Y
33	C9	FALSE	Sample 9	Ccl20	UNKNOWN	SYBR	None				2.94571	0.757352	11.4573	31.659	32.0982	0.621133		10.4087	0.644083	0.455436	-1.55862	TRUE	0.0916166	TRUE	1	40		78.0776	74.7875	81.271	Y	Y
34	C10	FALSE	Sample 10	Ccl20	UNKNOWN	SYBR	None				6.37693	0.311041	130.74	32.729	31.726	1.41814		9.29442	1.4323	1.01279	-2.67286	TRUE	0.0916166	TRUE	1	40		77.6906	74.4971		Y	Y
35	C11	FALSE	Sample 11	Ccl20	UNKNOWN	SYBR	None				3.21907	2.63884	3.92689	31.815	31.7905	0.0350095		10.2806	0.0942473	0.0666429	-1.68664	TRUE	0.0916166	TRUE	1	40		74.6907	78.4647		N	Y
36	C12	FALSE	Sample 12	Ccl20	UNKNOWN	SYBR	None				3.53182	1.211	10.3003	32.244	31.9901	0.358684		10.1469	0.507557	0.358897	-1.82041	TRUE	0.0916166	TRUE	1	40		81.5614	77.5938		N	Y
37	D1	FALSE	Sample 1	Ccl20	UNKNOWN	SYBR	None				1	0.298129	3.35425	32.906	33.2742	0.52039		11.9673	0.57388	0.405794	0	TRUE	0.0916166	TRUE	1	40		82.8194	74.7875	77.9809	Y	Y
38	D2	FALSE	Sample 2	Ccl20	UNKNOWN	SYBR	None				2.11227	1.18611	3.76163	32.161	32.0558	0.148106		10.8885	0.273649	0.193499	-1.0788	TRUE	0.0916166	TRUE	1	40		81.6581	77.5938		N	Y
39	D3	FALSE	Sample 3	Ccl20	UNKNOWN	SYBR	None				3.8232	0.928827	15.7369	30.435	30.9047	0.664221		10.0325	0.670942	0.474428	-1.93478	TRUE	0.0916166	TRUE	1	40		80.7872	74.6907		Y	Y
40	D4	FALSE	Sample 4	Ccl20	UNKNOWN	SYBR	None				12.6008	5.11112	31.0655	32.439	32.1375	0.426588		8.31184	0.427881	0.302558	-3.65544	TRUE	0.0916166	TRUE	1	40		82.8194	74.4004		N	Y
41	D5	FALSE	Sample 5	Ccl20	UNKNOWN	SYBR	None				4.9035	1.88976	12.7234	31.628	31.9413	0.4425		9.67348	0.452139	0.319711	-2.29381	TRUE	0.0916166	TRUE	1	40		81.7549	77.9809		N	Y
42	D6	FALSE	Sample 6	Ccl20	UNKNOWN	SYBR	None				5.39379	4.13527	7.03533	31.782	31.7262	0.0782758		9.53599	0.125991	0.089089	-2.4313	TRUE	0.0916166	TRUE	1	40		80.884			N	N
43	D7	FALSE	Sample 7	Ccl20	UNKNOWN	SYBR	None				1.90972	1.0967	3.32544	32.130	31.9716	0.224313		11.0339	0.263008	0.185975	-0.933359	TRUE	0.0916166	TRUE	1	40		81.7549	78.0776		N	Y
44	D8	FALSE	Sample 8	Ccl20	UNKNOWN	SYBR	None				1.84589	1.2509	2.72389	31.439	31.5323	0.131787		11.083	0.184507	0.130466	-0.884315	TRUE	0.0916166	TRUE	1	40		81.6581	74.981		N	Y
45	D9	FALSE	Sample 9	Ccl20	UNKNOWN	SYBR	None				2.94571	0.757352	11.4573	32.537	32.0982	0.621133		10.4087	0.644083	0.455436	-1.55862	TRUE	0.0916166	TRUE	1	40		81.6581			Y	N
46	D10	FALSE	Sample 10	Ccl20	UNKNOWN	SYBR	None				6.37693	0.311041	130.74	30.723	31.726	1.41814		9.29442	1.4323	1.01279	-2.67286	TRUE	0.0916166	TRUE	1	40		80.6904			Y	N
47	D11	FALSE	Sample 11	Ccl20	UNKNOWN	SYBR	None				3.21907	2.63884	3.92689	31.766	31.7905	0.0350095		10.2806	0.0942473	0.0666429	-1.68664	TRUE	0.0916166	TRUE	1	40		81.6581			N	N
48	D12	FALSE	Sample 12	Ccl20	UNKNOWN	SYBR	None				3.53182	1.211	10.3003	31.737	31.9901	0.358684		10.1469	0.507557	0.358897	-1.82041	TRUE	0.0916166	TRUE	1	40		80.6904			N	N
49	E1	FALSE	Sample 13	ACTIN1	UNKNOWN	SYBR	None							19.649	19.6934	0.0629411						TRUE	0.162144	TRUE	1	40		85.5289			N	N
50	E2	FALSE	Sample 14	ACTIN1	UNKNOWN	SYBR	None							22.072	22.0984	0.0374466						TRUE	0.162144	TRUE	1	40		85.5289			N	N
51	E3	FALSE	Sample 15	ACTIN1	UNKNOWN	SYBR	None							20.958	20.8815	0.108644						TRUE	0.162144	TRUE	1	40		85.4322			N	N
52	E4	FALSE	Sample 16	ACTIN1	UNKNOWN	SYBR	None							19.617	19.6128	0.00537996						TRUE	0.162144	TRUE	1	40		85.6257			N	N
53	E5	FALSE	Sample 17	ACTIN1	UNKNOWN	SYBR	None							22.457	22.5232	0.0942889						TRUE	0.162144	TRUE	1	40		85.6257			N	N
54	E6	FALSE	Sample 18	ACTIN1	UNKNOWN	SYBR	None							21.526	21.4497	0.107464						TRUE	0.162144	TRUE	1	40		85.5289			N	N
55	E7	FALSE	Sample 19	ACTIN1	UNKNOWN	SYBR	None							19.261	19.2381	0.0319965						TRUE	0.162144	TRUE	1	40		85.5289			N	N
56	E8	FALSE	Sample 20	ACTIN1	UNKNOWN	SYBR	None							19.264	19.3113	0.0662521						TRUE	0.162144	TRUE	1	40		85.5289			N	N
57	E9	FALSE	Sample 21	ACTIN1	UNKNOWN	SYBR	None							19.299	19.3167	0.0248174						TRUE	0.162144	TRUE	1	40		85.4322			N	N
58	E10	FALSE	Sample 22	ACTIN1	UNKNOWN	SYBR	None							19.476	19.441	0.0493772						TRUE	0.162144	TRUE	1	40		85.4322			N	N
59	E11	FALSE	Sample 23	ACTIN1	UNKNOWN	SYBR	None							21.986	22.0134	0.0389558						TRUE	0.162144	TRUE	1	40		85.4322			N	N
60	E12	FALSE	Sample 24	ACTIN1	UNKNOWN	SYBR	None							21.320	21.213	0.150983						TRUE	0.162144	TRUE	1	40		85.3354			N	N
61	F1	FALSE	Sample 13	ACTIN1	UNKNOWN	SYBR	None							19.738	19.6934	0.0629411						TRUE	0.162144	TRUE	1	40		85.4322			N	N
62	F2	FALSE	Sample 14	ACTIN1	UNKNOWN	SYBR	None							22.125	22.0984	0.0374466						TRUE	0.162144	TRUE	1	40		85.4322			N	N
63	F3	FALSE	Sample 15	ACTIN1	UNKNOWN	SYBR	None							20.805	20.8815	0.108644						TRUE	0.162144	TRUE	1	40		85.5289			N	N
64	F4	FALSE	Sample 16	ACTIN1	UNKNOWN	SYBR	None							19.609	19.6128	0.00537996						TRUE	0.162144	TRUE	1	40		85.5289			N	N
65	F5	FALSE	Sample 17	ACTIN1	UNKNOWN	SYBR	None							22.590	22.5232	0.0942889						TRUE	0.162144	TRUE	1	40		85.6257			N	N
66	F6	FALSE	Sample 18	ACTIN1	UNKNOWN	SYBR	None							21.374	21.4497	0.107464						TRUE	0.162144	TRUE	1	40		85.4322			N	N
67	F7	FALSE	Sample 19	ACTIN1	UNKNOWN	SYBR	None							19.215	19.2381	0.0319965						TRUE	0.162144	TRUE	1	40		85.5289			N	N
68	F8	FALSE	Sample 20	ACTIN1	UNKNOWN	SYBR	None							19.358	19.3113	0.0662521						TRUE	0.162144	TRUE	1	40		85.4322			N	N
69	F9	FALSE	Sample 21	ACTIN1	UNKNOWN	SYBR	None							19.334	19.3167	0.0248174						TRUE	0.162144	TRUE	1	40		85.4322			N	N
70	F10	FALSE	Sample 22	ACTIN1	UNKNOWN	SYBR	None							19.406	19.441	0.0493772						TRUE	0.162144	TRUE	1	40		85.4322			N	N
71	F11	FALSE	Sample 23	ACTIN1	UNKNOWN	SYBR	None							22.041	22.0134	0.0389558						TRUE	0.162144	TRUE	1	40		85.3354			N	N
72	F12	FALSE	Sample 24	ACTIN1	UNKNOWN	SYBR	None							21.106	21.213	0.150983						TRUE	0.162144	TRUE	1	40		85.3354			N	N
73	G1	FALSE	Sample 13	Ccl20	UNKNOWN	SYBR	None				1.18466	1.01395	1.38411	31.443	31.4162	0.038504		11.7228	0.0737844	0.0521735	-0.244471	TRUE	0.0916166	TRUE	1	40		81.4646			N	N
74	G2	FALSE	Sample 14	Ccl20	UNKNOWN	SYBR	None				2.52491	0.970524	6.56877	33.049	32.7295	0.451836		10.6311	0.453385	0.320592	-1.33623	TRUE	0.0916166	TRUE	1	40		83.1097	77.5938	74.6907	N	Y
75	G3	FALSE	Sample 15	Ccl20	UNKNOWN	SYBR	None				2.92945	1.48838	5.76578	31.084	31.2981	0.302148		10.4167	0.321087	0.227043	-1.55063	TRUE	0.0916166	TRUE	1	40		81.3678			N	N
76	G4	FALSE	Sample 16	Ccl20	UNKNOWN	SYBR	None				1.65431	0.946939	2.8901	30.667	30.8538	0.264499		11.2411	0.264553	0.187068	-0.726231	TRUE	0.0916166	TRUE	1	40		81.7549			N	N
77	G5	FALSE	Sample 17	Ccl20	UNKNOWN	SYBR	None				6.77516	2.58139	17.7822	32.047	31.7302	0.447742		9.20703	0.457563	0.323546	-2.76025	TRUE	0.0916166	TRUE	1	40		76.239	80.9807		N	Y
78	G6	FALSE	Sample 18	Ccl20	UNKNOWN	SYBR	None				3.43668	2.73906	4.31197	31.632	31.636	0.00516822		10.1863	0.107589	0.0760766	-1.78101	TRUE	0.0916166	TRUE	1	40		80.6904	74.5939		N	Y
79	G7	FALSE	Sample 19	Ccl20	UNKNOWN	SYBR	None				1.51654	0.656984	3.50068	30.884	30.6046	0.395381		11.3665	0.396673	0.28049	-0.600782	TRUE	0.0916166	TRUE	1	40		81.3678			N	N
80	G8	FALSE	Sample 20	Ccl20	UNKNOWN	SYBR	None				1.80729	0.108133	30.2063	29.482	30.4248	1.33378		11.1135	1.33543	0.944288	-0.853829	TRUE	0.0916166	TRUE	1	40		81.4646	85.916		Y	Y
81	G9	FALSE	Sample 21	Ccl20	UNKNOWN	SYBR	None				1.74456	0.312071	9.75255	31.058	30.4811	0.815718		11.1644	0.816095	0.577066	-0.802864	TRUE	0.0916166	TRUE	1	40		81.5614			Y	N
82	G10	FALSE	Sample 22	Ccl20	UNKNOWN	SYBR	None				1.70525	1.53082	1.89955	30.648	30.6383	0.0134196		11.1973	0.0511683	0.0361814	-0.769979	TRUE	0.0916166	TRUE	1	40		81.5614			N	N
83	G11	FALSE	Sample 23	Ccl20	UNKNOWN	SYBR	None				3.02064	2.1566	4.23085	32.276	32.3859	0.154949		10.3724	0.159771	0.112975	-1.59486	TRUE	0.0916166	TRUE	1	40		82.8194	78.5615		N	Y
84	G12	FALSE	Sample 24	Ccl20	UNKNOWN	SYBR	None				2.3698	0.778737	7.2116	31.578	31.9355	0.505661		10.7225	0.52772	0.373155	-1.24476	TRUE	0.0916166	TRUE	1	40		84.7548	81.6581	77.3035	Y	Y
85	H1	FALSE	Sample 13	Ccl20	UNKNOWN	SYBR	None				1.18466	1.01395	1.38411	31.389	31.4162	0.038504		11.7228	0.0737844	0.0521735	-0.244471	TRUE	0.0916166	TRUE	1	40		81.3678	84.3677		N	Y
86	H2	FALSE	Sample 14	Ccl20	UNKNOWN	SYBR	None				2.52491	0.970524	6.56877	32.410	32.7295	0.451836		10.6311	0.453385	0.320592	-1.33623	TRUE	0.0916166	TRUE	1	40		78.8518	74.4004		N	Y
87	H3	FALSE	Sample 15	Ccl20	UNKNOWN	SYBR	None				2.92945	1.48838	5.76578	31.512	31.2981	0.302148		10.4167	0.321087	0.227043	-1.55063	TRUE	0.0916166	TRUE	1	40		81.6581			N	N
88	H4	FALSE	Sample 16	Ccl20	UNKNOWN	SYBR	None				1.65431	0.946939	2.8901	31.041	30.8538	0.264499		11.2411	0.264553	0.187068	-0.726231	TRUE	0.0916166	TRUE	1	40		80.7872			N	N
89	H5	FALSE	Sample 17	Ccl20	UNKNOWN	SYBR	None				6.77516	2.58139	17.7822	31.414	31.7302	0.447742		9.20703	0.457563	0.323546	-2.76025	TRUE	0.0916166	TRUE	1	40		84.7548	78.0776		N	Y
90	H6	FALSE	Sample 18	Ccl20	UNKNOWN	SYBR	None				3.43668	2.73906	4.31197	31.640	31.636	0.00516822		10.1863	0.107589	0.0760766	-1.78101	TRUE	0.0916166	TRUE	1	40		83.1097	74.5939	78.0776	N	Y
91	H7	FALSE	Sample 19	Ccl20	UNKNOWN	SYBR	None				1.51654	0.656984	3.50068	30.325	30.6046	0.395381		11.3665	0.396673	0.28049	-0.600782	TRUE	0.0916166	TRUE	1	40		81.4646			N	N
92	H8	FALSE	Sample 20	Ccl20	UNKNOWN	SYBR	None				1.80729	0.108133	30.2063	31.368	30.4248	1.33378		11.1135	1.33543	0.944288	-0.853829	TRUE	0.0916166	TRUE	1	40		81.0775			Y	N
93	H9	FALSE	Sample 21	Ccl20	UNKNOWN	SYBR	None				1.74456	0.312071	9.75255	29.904	30.4811	0.815718		11.1644	0.816095	0.577066	-0.802864	TRUE	0.0916166	TRUE	1	40		81.4646			Y	N
94	H10	FALSE	Sample 22	Ccl20	UNKNOWN	SYBR	None				1.70525	1.53082	1.89955	30.629	30.6383	0.0134196		11.1973	0.0511683	0.0361814	-0.769979	TRUE	0.0916166	TRUE	1	40		81.4646			N	N
95	H11	FALSE	Sample 23	Ccl20	UNKNOWN	SYBR	None				3.02064	2.1566	4.23085	32.495	32.3859	0.154949		10.3724	0.159771	0.112975	-1.59486	TRUE	0.0916166	TRUE	1	40		78.0776	74.2068		N	Y
96	H12	FALSE	Sample 24	Ccl20	UNKNOWN	SYBR	None				2.3698	0.778737	7.2116	32.293	31.9355	0.505661		10.7225	0.52772	0.373155	-1.24476	TRUE	0.0916166	TRUE	1	40		81.7549	77.2067	70.0457	Y	Y
Analysis Type	Singleplex
Endogenous Control	ACTIN1
RQ Min/Max Confidence Level	95.0
Reference Sample	Sample 1
