# Supplementary material for: A FAK Inhibitor Boosts Anti-PD1 Immunotherapy in a Hepatocellular Carcinoma Mouse Model
Source: Front Pharmacol. 2022 Jan 18;12:820446. doi: 10.3389/fphar.2021.820446 (PMC8804348; doi:10.3389/fphar.2021.820446)
Supplement: Supplementary file 6 [file DataSheet2.ZIP › q-PCR date/Csf1 2021-08-24 121245_data.xls]

## Sheet: Sample Setup
Block Type	96-Well Block (0.2mL)
Calibration Background is expired	Yes
Calibration Background performed on	01-02-2020
Calibration Normalization FAM-ROX is expired	Yes
Calibration Normalization FAM-ROX performed on	01-02-2020
Calibration Normalization VIC-ROX is expired	Yes
Calibration Normalization VIC-ROX performed on	01-02-2020
Calibration Pure Dye FAM is expired	Yes
Calibration Pure Dye FAM performed on	01-02-2020
Calibration Pure Dye NED is expired	Yes
Calibration Pure Dye NED performed on	01-02-2020
Calibration Pure Dye ROX is expired	Yes
Calibration Pure Dye ROX performed on	01-02-2020
Calibration Pure Dye SYBR is expired	Yes
Calibration Pure Dye SYBR performed on	01-02-2020
Calibration Pure Dye TAMRA is expired	Yes
Calibration Pure Dye TAMRA performed on	01-02-2020
Calibration Pure Dye VIC is expired	Yes
Calibration Pure Dye VIC performed on	01-02-2020
Calibration ROI is expired	Yes
Calibration ROI performed on	01-02-2020
Calibration Uniformity is expired	Yes
Calibration Uniformity performed on	01-02-2020
Chemistry	SYBR_GREEN
Date Created	08-24-2021 14:04:32 CST
Experiment Barcode
Experiment Comment
Experiment File Name	D:\DATA\WYH\Csf1 2021-08-24 121245.eds
Experiment Name	2021-08-24 121245
Experiment Run End Time	08-24-2021 22:14:40 CST
Experiment Type	Comparative Cт (ΔΔCт)
Instrument Name	287880698
Instrument Serial Number	287880698
Instrument Type	QuantStudio Dx
Passive Reference	ROX
Quantification Cycle Method	Ct
Run Results Valid	No
Signal Smoothing On	true
Stage/ Cycle where Analysis is performed	Stage 2, Step 3
User Name
Well	Well Position	Sample Name	Sample Color	Biogroup Name	Biogroup Color	Target Name	Target Color	Task	Reporter	Quencher	Quantity	Comments
1	A1	Sample 1	RGB(198,113,113)			ACTIN1	RGB(176,23,31)	UNKNOWN	SYBR	None
2	A2	Sample 2	RGB(0,245,255)			ACTIN1	RGB(176,23,31)	UNKNOWN	SYBR	None
3	A3	Sample 3	RGB(238,220,130)			ACTIN1	RGB(176,23,31)	UNKNOWN	SYBR	None
4	A4	Sample 4	RGB(238,238,0)			ACTIN1	RGB(176,23,31)	UNKNOWN	SYBR	None
5	A5	Sample 5	RGB(142,142,56)			ACTIN1	RGB(176,23,31)	UNKNOWN	SYBR	None
6	A6	Sample 6	RGB(238,44,44)			ACTIN1	RGB(176,23,31)	UNKNOWN	SYBR	None
7	A7	Sample 7	RGB(51,161,201)			ACTIN1	RGB(176,23,31)	UNKNOWN	SYBR	None
8	A8	Sample 8	RGB(176,23,31)			ACTIN1	RGB(176,23,31)	UNKNOWN	SYBR	None
9	A9	Sample 9	RGB(0,0,255)			ACTIN1	RGB(176,23,31)	UNKNOWN	SYBR	None
10	A10	Sample 10	RGB(0,139,69)			ACTIN1	RGB(176,23,31)	UNKNOWN	SYBR	None
11	A11	Sample 11	RGB(255,127,0)			ACTIN1	RGB(176,23,31)	UNKNOWN	SYBR	None
12	A12	Sample 12	RGB(139,137,112)			ACTIN1	RGB(176,23,31)	UNKNOWN	SYBR	None
13	B1	Sample 1	RGB(198,113,113)			ACTIN1	RGB(176,23,31)	UNKNOWN	SYBR	None
14	B2	Sample 2	RGB(0,245,255)			ACTIN1	RGB(176,23,31)	UNKNOWN	SYBR	None
15	B3	Sample 3	RGB(238,220,130)			ACTIN1	RGB(176,23,31)	UNKNOWN	SYBR	None
16	B4	Sample 4	RGB(238,238,0)			ACTIN1	RGB(176,23,31)	UNKNOWN	SYBR	None
17	B5	Sample 5	RGB(142,142,56)			ACTIN1	RGB(176,23,31)	UNKNOWN	SYBR	None
18	B6	Sample 6	RGB(238,44,44)			ACTIN1	RGB(176,23,31)	UNKNOWN	SYBR	None
19	B7	Sample 7	RGB(51,161,201)			ACTIN1	RGB(176,23,31)	UNKNOWN	SYBR	None
20	B8	Sample 8	RGB(176,23,31)			ACTIN1	RGB(176,23,31)	UNKNOWN	SYBR	None
21	B9	Sample 9	RGB(0,0,255)			ACTIN1	RGB(176,23,31)	UNKNOWN	SYBR	None
22	B10	Sample 10	RGB(0,139,69)			ACTIN1	RGB(176,23,31)	UNKNOWN	SYBR	None
23	B11	Sample 11	RGB(255,127,0)			ACTIN1	RGB(176,23,31)	UNKNOWN	SYBR	None
24	B12	Sample 12	RGB(139,137,112)			ACTIN1	RGB(176,23,31)	UNKNOWN	SYBR	None
25	C1	Sample 1	RGB(198,113,113)			Csf1	RGB(176,23,31)	UNKNOWN	SYBR	None
26	C2	Sample 2	RGB(0,245,255)			Csf1	RGB(176,23,31)	UNKNOWN	SYBR	None
27	C3	Sample 3	RGB(238,220,130)			Csf1	RGB(176,23,31)	UNKNOWN	SYBR	None
28	C4	Sample 4	RGB(238,238,0)			Csf1	RGB(176,23,31)	UNKNOWN	SYBR	None
29	C5	Sample 5	RGB(142,142,56)			Csf1	RGB(176,23,31)	UNKNOWN	SYBR	None
30	C6	Sample 6	RGB(238,44,44)			Csf1	RGB(176,23,31)	UNKNOWN	SYBR	None
31	C7	Sample 7	RGB(51,161,201)			Csf1	RGB(176,23,31)	UNKNOWN	SYBR	None
32	C8	Sample 8	RGB(176,23,31)			Csf1	RGB(176,23,31)	UNKNOWN	SYBR	None
33	C9	Sample 9	RGB(0,0,255)			Csf1	RGB(176,23,31)	UNKNOWN	SYBR	None
34	C10	Sample 10	RGB(0,139,69)			Csf1	RGB(176,23,31)	UNKNOWN	SYBR	None
35	C11	Sample 11	RGB(255,127,0)			Csf1	RGB(176,23,31)	UNKNOWN	SYBR	None
36	C12	Sample 12	RGB(139,137,112)			Csf1	RGB(176,23,31)	UNKNOWN	SYBR	None
37	D1	Sample 1	RGB(198,113,113)			Csf1	RGB(176,23,31)	UNKNOWN	SYBR	None
38	D2	Sample 2	RGB(0,245,255)			Csf1	RGB(176,23,31)	UNKNOWN	SYBR	None
39	D3	Sample 3	RGB(238,220,130)			Csf1	RGB(176,23,31)	UNKNOWN	SYBR	None
40	D4	Sample 4	RGB(238,238,0)			Csf1	RGB(176,23,31)	UNKNOWN	SYBR	None
41	D5	Sample 5	RGB(142,142,56)			Csf1	RGB(176,23,31)	UNKNOWN	SYBR	None
42	D6	Sample 6	RGB(238,44,44)			Csf1	RGB(176,23,31)	UNKNOWN	SYBR	None
43	D7	Sample 7	RGB(51,161,201)			Csf1	RGB(176,23,31)	UNKNOWN	SYBR	None
44	D8	Sample 8	RGB(176,23,31)			Csf1	RGB(176,23,31)	UNKNOWN	SYBR	None
45	D9	Sample 9	RGB(0,0,255)			Csf1	RGB(176,23,31)	UNKNOWN	SYBR	None
46	D10	Sample 10	RGB(0,139,69)			Csf1	RGB(176,23,31)	UNKNOWN	SYBR	None
47	D11	Sample 11	RGB(255,127,0)			Csf1	RGB(176,23,31)	UNKNOWN	SYBR	None
48	D12	Sample 12	RGB(139,137,112)			Csf1	RGB(176,23,31)	UNKNOWN	SYBR	None
49	E1	Sample 13	RGB(176,23,31)			ACTIN1	RGB(176,23,31)	UNKNOWN	SYBR	None
50	E2	Sample 14	RGB(0,0,255)			ACTIN1	RGB(176,23,31)	UNKNOWN	SYBR	None
51	E3	Sample 15	RGB(0,139,69)			ACTIN1	RGB(176,23,31)	UNKNOWN	SYBR	None
52	E4	Sample 16	RGB(255,127,0)			ACTIN1	RGB(176,23,31)	UNKNOWN	SYBR	None
53	E5	Sample 17	RGB(139,137,112)			ACTIN1	RGB(176,23,31)	UNKNOWN	SYBR	None
54	E6	Sample 18	RGB(238,121,66)			ACTIN1	RGB(176,23,31)	UNKNOWN	SYBR	None
55	E7	Sample 19	RGB(142,56,142)			ACTIN1	RGB(176,23,31)	UNKNOWN	SYBR	None
56	E8	Sample 20	RGB(198,113,113)			ACTIN1	RGB(176,23,31)	UNKNOWN	SYBR	None
57	E9	Sample 21	RGB(0,245,255)			ACTIN1	RGB(176,23,31)	UNKNOWN	SYBR	None
58	E10	Sample 22	RGB(238,220,130)			ACTIN1	RGB(176,23,31)	UNKNOWN	SYBR	None
59	E11	Sample 23	RGB(238,238,0)			ACTIN1	RGB(176,23,31)	UNKNOWN	SYBR	None
60	E12	Sample 24	RGB(142,142,56)			ACTIN1	RGB(176,23,31)	UNKNOWN	SYBR	None
61	F1	Sample 13	RGB(176,23,31)			ACTIN1	RGB(176,23,31)	UNKNOWN	SYBR	None
62	F2	Sample 14	RGB(0,0,255)			ACTIN1	RGB(176,23,31)	UNKNOWN	SYBR	None
63	F3	Sample 15	RGB(0,139,69)			ACTIN1	RGB(176,23,31)	UNKNOWN	SYBR	None
64	F4	Sample 16	RGB(255,127,0)			ACTIN1	RGB(176,23,31)	UNKNOWN	SYBR	None
65	F5	Sample 17	RGB(139,137,112)			ACTIN1	RGB(176,23,31)	UNKNOWN	SYBR	None
66	F6	Sample 18	RGB(238,121,66)			ACTIN1	RGB(176,23,31)	UNKNOWN	SYBR	None
67	F7	Sample 19	RGB(142,56,142)			ACTIN1	RGB(176,23,31)	UNKNOWN	SYBR	None
68	F8	Sample 20	RGB(198,113,113)			ACTIN1	RGB(176,23,31)	UNKNOWN	SYBR	None
69	F9	Sample 21	RGB(0,245,255)			ACTIN1	RGB(176,23,31)	UNKNOWN	SYBR	None
70	F10	Sample 22	RGB(238,220,130)			ACTIN1	RGB(176,23,31)	UNKNOWN	SYBR	None
71	F11	Sample 23	RGB(238,238,0)			ACTIN1	RGB(176,23,31)	UNKNOWN	SYBR	None
72	F12	Sample 24	RGB(142,142,56)			ACTIN1	RGB(176,23,31)	UNKNOWN	SYBR	None
73	G1	Sample 13	RGB(176,23,31)			Csf1	RGB(176,23,31)	UNKNOWN	SYBR	None
74	G2	Sample 14	RGB(0,0,255)			Csf1	RGB(176,23,31)	UNKNOWN	SYBR	None
75	G3	Sample 15	RGB(0,139,69)			Csf1	RGB(176,23,31)	UNKNOWN	SYBR	None
76	G4	Sample 16	RGB(255,127,0)			Csf1	RGB(176,23,31)	UNKNOWN	SYBR	None
77	G5	Sample 17	RGB(139,137,112)			Csf1	RGB(176,23,31)	UNKNOWN	SYBR	None
78	G6	Sample 18	RGB(238,121,66)			Csf1	RGB(176,23,31)	UNKNOWN	SYBR	None
79	G7	Sample 19	RGB(142,56,142)			Csf1	RGB(176,23,31)	UNKNOWN	SYBR	None
80	G8	Sample 20	RGB(198,113,113)			Csf1	RGB(176,23,31)	UNKNOWN	SYBR	None
81	G9	Sample 21	RGB(0,245,255)			Csf1	RGB(176,23,31)	UNKNOWN	SYBR	None
82	G10	Sample 22	RGB(238,220,130)			Csf1	RGB(176,23,31)	UNKNOWN	SYBR	None
83	G11	Sample 23	RGB(238,238,0)			Csf1	RGB(176,23,31)	UNKNOWN	SYBR	None
84	G12	Sample 24	RGB(142,142,56)			Csf1	RGB(176,23,31)	UNKNOWN	SYBR	None
85	H1	Sample 13	RGB(176,23,31)			Csf1	RGB(176,23,31)	UNKNOWN	SYBR	None
86	H2	Sample 14	RGB(0,0,255)			Csf1	RGB(176,23,31)	UNKNOWN	SYBR	None
87	H3	Sample 15	RGB(0,139,69)			Csf1	RGB(176,23,31)	UNKNOWN	SYBR	None
88	H4	Sample 16	RGB(255,127,0)			Csf1	RGB(176,23,31)	UNKNOWN	SYBR	None
89	H5	Sample 17	RGB(139,137,112)			Csf1	RGB(176,23,31)	UNKNOWN	SYBR	None
90	H6	Sample 18	RGB(238,121,66)			Csf1	RGB(176,23,31)	UNKNOWN	SYBR	None
91	H7	Sample 19	RGB(142,56,142)			Csf1	RGB(176,23,31)	UNKNOWN	SYBR	None
92	H8	Sample 20	RGB(198,113,113)			Csf1	RGB(176,23,31)	UNKNOWN	SYBR	None
93	H9	Sample 21	RGB(0,245,255)			Csf1	RGB(176,23,31)	UNKNOWN	SYBR	None
94	H10	Sample 22	RGB(238,220,130)			Csf1	RGB(176,23,31)	UNKNOWN	SYBR	None
95	H11	Sample 23	RGB(238,238,0)			Csf1	RGB(176,23,31)	UNKNOWN	SYBR	None
96	H12	Sample 24	RGB(142,142,56)			Csf1	RGB(176,23,31)	UNKNOWN	SYBR	None

## Sheet: Amplification Data
Block Type	96-Well Block (0.2mL)
Calibration Background is expired	Yes
Calibration Background performed on	01-02-2020
Calibration Normalization FAM-ROX is expired	Yes
Calibration Normalization FAM-ROX performed on	01-02-2020
Calibration Normalization VIC-ROX is expired	Yes
Calibration Normalization VIC-ROX performed on	01-02-2020
Calibration Pure Dye FAM is expired	Yes
Calibration Pure Dye FAM performed on	01-02-2020
Calibration Pure Dye NED is expired	Yes
Calibration Pure Dye NED performed on	01-02-2020
Calibration Pure Dye ROX is expired	Yes
Calibration Pure Dye ROX performed on	01-02-2020
Calibration Pure Dye SYBR is expired	Yes
Calibration Pure Dye SYBR performed on	01-02-2020
Calibration Pure Dye TAMRA is expired	Yes
Calibration Pure Dye TAMRA performed on	01-02-2020
Calibration Pure Dye VIC is expired	Yes
Calibration Pure Dye VIC performed on	01-02-2020
Calibration ROI is expired	Yes
Calibration ROI performed on	01-02-2020
Calibration Uniformity is expired	Yes
Calibration Uniformity performed on	01-02-2020
Chemistry	SYBR_GREEN
Date Created	08-24-2021 14:04:33 CST
Experiment Barcode
Experiment Comment
Experiment File Name	D:\DATA\WYH\Csf1 2021-08-24 121245.eds
Experiment Name	2021-08-24 121245
Experiment Run End Time	08-24-2021 22:14:40 CST
Experiment Type	Comparative Cт (ΔΔCт)
Instrument Name	287880698
Instrument Serial Number	287880698
Instrument Type	QuantStudio Dx
Passive Reference	ROX
Quantification Cycle Method	Ct
Run Results Valid	No
Signal Smoothing On	true
Stage/ Cycle where Analysis is performed	Stage 2, Step 3
User Name
Well	Cycle	Target Name	Rn	Delta Rn
1	1	ACTIN1	0.0270059	-0.0113737
1	2	ACTIN1	0.0260973	-0.013484
1	3	ACTIN1	0.02909	-0.011693
1	4	ACTIN1	0.043128	0.00114334
1	5	ACTIN1	0.0477798	0.00459341
1	6	ACTIN1	0.0474898	0.00310179
1	7	ACTIN1	0.0472421	0.00165238
1	8	ACTIN1	0.0488556	0.00206423
1	9	ACTIN1	0.0511847	0.0031916
1	10	ACTIN1	0.0517115	0.0025168
1	11	ACTIN1	0.0516234	0.00122697
1	12	ACTIN1	0.0507168	-0.000881308
1	13	ACTIN1	0.0502671	-0.00253264
1	14	ACTIN1	0.0509022	-0.00309919
1	15	ACTIN1	0.0543057	-0.000897435
1	16	ACTIN1	0.0560178	-0.000386979
1	17	ACTIN1	0.0631406	0.00553414
1	18	ACTIN1	0.0782389	0.0194308
1	19	ACTIN1	0.100693	0.0406836
1	20	ACTIN1	0.138955	0.0777436
1	21	ACTIN1	0.204098	0.141685
1	22	ACTIN1	0.324179	0.260565
1	23	ACTIN1	0.508358	0.443541
1	24	ACTIN1	0.763702	0.697684
1	25	ACTIN1	1.05498	0.987761
1	26	ACTIN1	1.33364	1.26522
1	27	ACTIN1	1.5557	1.48607
1	28	ACTIN1	1.73775	1.66693
1	29	ACTIN1	1.85805	1.78603
1	30	ACTIN1	1.90527	1.83204
1	31	ACTIN1	2.01828	1.94385
1	32	ACTIN1	2.08415	2.00852
1	33	ACTIN1	2.12693	2.0501
1	34	ACTIN1	2.15978	2.08174
1	35	ACTIN1	2.19106	2.11182
1	36	ACTIN1	2.20686	2.12642
1	37	ACTIN1	2.23441	2.15277
1	38	ACTIN1	2.25305	2.17021
1	39	ACTIN1	2.26109	2.17704
1	40	ACTIN1	2.25855	2.1733
2	1	ACTIN1	0.0954269	-0.00882321
2	2	ACTIN1	0.0935287	-0.0118652
2	3	ACTIN1	0.0957517	-0.0107859
2	4	ACTIN1	0.108768	0.00108626
2	5	ACTIN1	0.111883	0.003058
2	6	ACTIN1	0.112692	0.00272351
2	7	ACTIN1	0.113746	0.00263357
2	8	ACTIN1	0.115669	0.00341278
2	9	ACTIN1	0.116753	0.00335308
2	10	ACTIN1	0.116516	0.00197247
2	11	ACTIN1	0.116046	0.000358687
2	12	ACTIN1	0.116061	-0.0007704
2	13	ACTIN1	0.115135	-0.0028393
2	14	ACTIN1	0.115366	-0.00375209
2	15	ACTIN1	0.119043	-0.00121885
2	16	ACTIN1	0.120701	-0.000704672
2	17	ACTIN1	0.124023	0.00147288
2	18	ACTIN1	0.13364	0.00994672
2	19	ACTIN1	0.152998	0.0281606
2	20	ACTIN1	0.18759	0.0616089
2	21	ACTIN1	0.251428	0.124303
2	22	ACTIN1	0.364813	0.236545
2	23	ACTIN1	0.538527	0.409115
2	24	ACTIN1	0.777533	0.646977
2	25	ACTIN1	1.04442	0.912718
2	26	ACTIN1	1.292	1.15915
2	27	ACTIN1	1.49456	1.36057
2	28	ACTIN1	1.65255	1.51741
2	29	ACTIN1	1.75829	1.62201
2	30	ACTIN1	1.79919	1.66177
2	31	ACTIN1	1.90139	1.76282
2	32	ACTIN1	1.96302	1.82332
2	33	ACTIN1	1.99563	1.85478
2	34	ACTIN1	2.0267	1.88471
2	35	ACTIN1	2.05669	1.91356
2	36	ACTIN1	2.07378	1.9295
2	37	ACTIN1	2.09033	1.94491
2	38	ACTIN1	2.1027	1.95613
2	39	ACTIN1	2.10808	1.96037
2	40	ACTIN1	2.10609	1.95724
3	1	ACTIN1	0.393325	-0.0118976
3	2	ACTIN1	0.390275	-0.0158718
3	3	ACTIN1	0.393024	-0.0140466
3	4	ACTIN1	0.411284	0.0032886
3	5	ACTIN1	0.414139	0.00521894
3	6	ACTIN1	0.413628	0.00378361
3	7	ACTIN1	0.414373	0.00360484
3	8	ACTIN1	0.414232	0.00253916
3	9	ACTIN1	0.414267	0.00164951
3	10	ACTIN1	0.414386	0.000844537
3	11	ACTIN1	0.41399	-0.000476197
3	12	ACTIN1	0.413685	-0.00170514
3	13	ACTIN1	0.414231	-0.00208409
3	14	ACTIN1	0.414896	-0.00234318
3	15	ACTIN1	0.416831	-0.00133227
3	16	ACTIN1	0.420146	0.00105828
3	17	ACTIN1	0.428038	0.00802566
3	18	ACTIN1	0.441938	0.0210011
3	19	ACTIN1	0.467598	0.045737
3	20	ACTIN1	0.519418	0.0966324
3	21	ACTIN1	0.605808	0.182098
3	22	ACTIN1	0.758	0.333366
3	23	ACTIN1	0.989601	0.564043
3	24	ACTIN1	1.29244	0.865952
3	25	ACTIN1	1.61345	1.18604
3	26	ACTIN1	1.89665	1.46832
3	27	ACTIN1	2.11923	1.68997
3	28	ACTIN1	2.28316	1.85297
3	29	ACTIN1	2.38899	1.95788
3	30	ACTIN1	2.43497	2.00294
3	31	ACTIN1	2.55502	2.12207
3	32	ACTIN1	2.61331	2.17943
3	33	ACTIN1	2.65251	2.21771
3	34	ACTIN1	2.685	2.24928
3	35	ACTIN1	2.71393	2.27728
3	36	ACTIN1	2.72878	2.29121
3	37	ACTIN1	2.7463	2.3078
3	38	ACTIN1	2.7572	2.31777
3	39	ACTIN1	2.75584	2.31549
3	40	ACTIN1	2.75197	2.3107
4	1	ACTIN1	0.109715	-0.00746994
4	2	ACTIN1	0.108178	-0.00930517
4	3	ACTIN1	0.109924	-0.00785754
4	4	ACTIN1	0.119566	0.00148672
4	5	ACTIN1	0.120665	0.00228774
4	6	ACTIN1	0.120295	0.00162005
4	7	ACTIN1	0.121496	0.00252295
4	8	ACTIN1	0.122732	0.00346122
4	9	ACTIN1	0.122215	0.00264657
4	10	ACTIN1	0.120622	0.000755832
4	11	ACTIN1	0.11999	-0.000174682
4	12	ACTIN1	0.119688	-0.000774033
4	13	ACTIN1	0.118214	-0.00254631
4	14	ACTIN1	0.117955	-0.00310304
4	15	ACTIN1	0.119375	-0.00198093
4	16	ACTIN1	0.119802	-0.00185183
4	17	ACTIN1	0.121182	-0.00076996
4	18	ACTIN1	0.123592	0.00134178
4	19	ACTIN1	0.125483	0.00293547
4	20	ACTIN1	0.132395	0.00954917
4	21	ACTIN1	0.142777	0.0196331
4	22	ACTIN1	0.166452	0.0430106
4	23	ACTIN1	0.211264	0.0875247
4	24	ACTIN1	0.294257	0.17022
4	25	ACTIN1	0.433468	0.309132
4	26	ACTIN1	0.646074	0.521441
4	27	ACTIN1	0.92722	0.802288
4	28	ACTIN1	1.24234	1.11711
4	29	ACTIN1	1.52663	1.4011
4	30	ACTIN1	1.72437	1.59855
4	31	ACTIN1	1.93834	1.81222
4	32	ACTIN1	2.08096	1.95454
4	33	ACTIN1	2.18122	2.0545
4	34	ACTIN1	2.2582	2.13119
4	35	ACTIN1	2.32137	2.19406
4	36	ACTIN1	2.3625	2.23489
4	37	ACTIN1	2.39695	2.26904
4	38	ACTIN1	2.42844	2.30023
4	39	ACTIN1	2.45446	2.32596
4	40	ACTIN1	2.46039	2.33158
5	1	ACTIN1	0.116379	-0.00794739
5	2	ACTIN1	0.114947	-0.0100657
5	3	ACTIN1	0.116743	-0.00895669
5	4	ACTIN1	0.127404	0.00101853
5	5	ACTIN1	0.129906	0.00283398
5	6	ACTIN1	0.130886	0.00312773
5	7	ACTIN1	0.13203	0.00358559
5	8	ACTIN1	0.13173	0.00259984
5	9	ACTIN1	0.130608	0.000791589
5	10	ACTIN1	0.129323	-0.0011796
5	11	ACTIN1	0.129499	-0.00168972
5	12	ACTIN1	0.132414	0.00053896
5	13	ACTIN1	0.132949	0.00038766
5	14	ACTIN1	0.132435	-0.000813159
5	15	ACTIN1	0.132031	-0.0019029
5	16	ACTIN1	0.133169	-0.00145169
5	17	ACTIN1	0.136417	0.0011099
5	18	ACTIN1	0.141734	0.00574102
5	19	ACTIN1	0.150597	0.0139179
5	20	ACTIN1	0.16876	0.0313951
5	21	ACTIN1	0.200575	0.0625239
5	22	ACTIN1	0.263214	0.124476
5	23	ACTIN1	0.37352	0.234096
5	24	ACTIN1	0.561378	0.421268
5	25	ACTIN1	0.830344	0.689548
5	26	ACTIN1	1.15739	1.01591
5	27	ACTIN1	1.48893	1.34676
5	28	ACTIN1	1.78169	1.63884
5	29	ACTIN1	1.99488	1.85134
5	30	ACTIN1	2.10959	1.96536
5	31	ACTIN1	2.26842	2.1235
5	32	ACTIN1	2.36644	2.22084
5	33	ACTIN1	2.42422	2.27793
5	34	ACTIN1	2.47688	2.32991
5	35	ACTIN1	2.5148	2.36714
5	36	ACTIN1	2.54299	2.39464
5	37	ACTIN1	2.57281	2.42378
5	38	ACTIN1	2.59439	2.44467
5	39	ACTIN1	2.61106	2.46065
5	40	ACTIN1	2.61195	2.46086
6	1	ACTIN1	0.0966746	-0.00770829
6	2	ACTIN1	0.0956695	-0.00960337
6	3	ACTIN1	0.0979017	-0.00826117
6	4	ACTIN1	0.108939	0.00188593
6	5	ACTIN1	0.110653	0.00270979
6	6	ACTIN1	0.110806	0.00197326
6	7	ACTIN1	0.111599	0.00187639
6	8	ACTIN1	0.111932	0.00131913
6	9	ACTIN1	0.113418	0.00191506
6	10	ACTIN1	0.113858	0.00146503
6	11	ACTIN1	0.113439	0.000156318
6	12	ACTIN1	0.113048	-0.0011247
6	13	ACTIN1	0.113215	-0.00184706
6	14	ACTIN1	0.114499	-0.00145362
6	15	ACTIN1	0.115636	-0.00120687
6	16	ACTIN1	0.117285	-0.000447288
6	17	ACTIN1	0.119662	0.00103981
6	18	ACTIN1	0.126373	0.00686106
6	19	ACTIN1	0.13684	0.016438
6	20	ACTIN1	0.156709	0.0354169
6	21	ACTIN1	0.195687	0.0735051
6	22	ACTIN1	0.270657	0.147585
6	23	ACTIN1	0.399746	0.275784
6	24	ACTIN1	0.609187	0.484335
6	25	ACTIN1	0.907383	0.781641
6	26	ACTIN1	1.25015	1.12352
6	27	ACTIN1	1.58323	1.45571
6	28	ACTIN1	1.86222	1.73381
6	29	ACTIN1	2.06114	1.93183
6	30	ACTIN1	2.16118	2.03099
6	31	ACTIN1	2.31245	2.18137
6	32	ACTIN1	2.39641	2.26443
6	33	ACTIN1	2.45685	2.32399
6	34	ACTIN1	2.50531	2.37155
6	35	ACTIN1	2.54193	2.40729
6	36	ACTIN1	2.56759	2.43206
6	37	ACTIN1	2.59325	2.45683
6	38	ACTIN1	2.60806	2.47075
6	39	ACTIN1	2.62397	2.48577
6	40	ACTIN1	2.6249	2.48581
7	1	ACTIN1	0.116733	-0.00878986
7	2	ACTIN1	0.115557	-0.010561
7	3	ACTIN1	0.117718	-0.00899477
7	4	ACTIN1	0.128745	0.0014363
7	5	ACTIN1	0.131141	0.00323767
7	6	ACTIN1	0.130881	0.00238219
7	7	ACTIN1	0.131518	0.00242428
7	8	ACTIN1	0.132383	0.00269373
7	9	ACTIN1	0.132616	0.0023319
7	10	ACTIN1	0.131353	0.000473237
7	11	ACTIN1	0.130771	-0.00070413
7	12	ACTIN1	0.130872	-0.00119792
7	13	ACTIN1	0.130203	-0.00246219
7	14	ACTIN1	0.130324	-0.00293695
7	15	ACTIN1	0.133158	-0.000698094
7	16	ACTIN1	0.136466	0.00201476
7	17	ACTIN1	0.143646	0.00859987
7	18	ACTIN1	0.156968	0.0213266
7	19	ACTIN1	0.180024	0.0437866
7	20	ACTIN1	0.227631	0.090799
7	21	ACTIN1	0.311789	0.174361
7	22	ACTIN1	0.45914	0.321117
7	23	ACTIN1	0.689207	0.550589
7	24	ACTIN1	0.998821	0.859608
7	25	ACTIN1	1.33738	1.19757
7	26	ACTIN1	1.64573	1.50533
7	27	ACTIN1	1.89273	1.75174
7	28	ACTIN1	2.07701	1.93542
7	29	ACTIN1	2.19657	2.05438
7	30	ACTIN1	2.24383	2.10105
7	31	ACTIN1	2.36042	2.21704
7	32	ACTIN1	2.4264	2.28243
7	33	ACTIN1	2.47122	2.32665
7	34	ACTIN1	2.50372	2.35856
7	35	ACTIN1	2.53568	2.38992
7	36	ACTIN1	2.55445	2.40809
7	37	ACTIN1	2.57107	2.42412
7	38	ACTIN1	2.58088	2.43334
7	39	ACTIN1	2.59017	2.44203
7	40	ACTIN1	2.58964	2.44091
8	1	ACTIN1	0.106582	-0.00552438
8	2	ACTIN1	0.106275	-0.00682714
8	3	ACTIN1	0.107299	-0.00679995
8	4	ACTIN1	0.115643	0.000547927
8	5	ACTIN1	0.117781	0.00168976
8	6	ACTIN1	0.1205	0.00341275
8	7	ACTIN1	0.123529	0.0054446
8	8	ACTIN1	0.120504	0.00142313
8	9	ACTIN1	0.119104	-0.00097283
8	10	ACTIN1	0.119157	-0.00191592
8	11	ACTIN1	0.120832	-0.00123773
8	12	ACTIN1	0.123014	-5.20249e-05
8	13	ACTIN1	0.12258	-0.00148188
8	14	ACTIN1	0.122987	-0.00207147
8	15	ACTIN1	0.128068	0.00201365
8	16	ACTIN1	0.135691	0.00863962
8	17	ACTIN1	0.147033	0.0189851
8	18	ACTIN1	0.162749	0.0337049
8	19	ACTIN1	0.197211	0.0671708
8	20	ACTIN1	0.259565	0.128528
8	21	ACTIN1	0.370688	0.238655
8	22	ACTIN1	0.557391	0.424362
8	23	ACTIN1	0.831849	0.697824
8	24	ACTIN1	1.16793	1.03291
8	25	ACTIN1	1.50635	1.37033
8	26	ACTIN1	1.7926	1.65559
8	27	ACTIN1	2.00916	1.87115
8	28	ACTIN1	2.16941	2.0304
8	29	ACTIN1	2.27302	2.13302
8	30	ACTIN1	2.3153	2.1743
8	31	ACTIN1	2.42481	2.28281
8	32	ACTIN1	2.48648	2.34349
8	33	ACTIN1	2.52632	2.38233
8	34	ACTIN1	2.56065	2.41567
8	35	ACTIN1	2.58822	2.44224
8	36	ACTIN1	2.60002	2.45304
8	37	ACTIN1	2.61796	2.46999
8	38	ACTIN1	2.63168	2.48271
8	39	ACTIN1	2.64471	2.49474
8	40	ACTIN1	2.64496	2.494
9	1	ACTIN1	0.246116	-0.0112947
9	2	ACTIN1	0.245465	-0.012122
9	3	ACTIN1	0.247404	-0.0103588
9	4	ACTIN1	0.260177	0.00223776
9	5	ACTIN1	0.261212	0.00309574
9	6	ACTIN1	0.260529	0.00223654
9	7	ACTIN1	0.261112	0.00264335
9	8	ACTIN1	0.261025	0.0023802
9	9	ACTIN1	0.261074	0.00225261
9	10	ACTIN1	0.260437	0.00143916
9	11	ACTIN1	0.259594	0.00041936
9	12	ACTIN1	0.258032	-0.00131934
9	13	ACTIN1	0.257433	-0.00209455
9	14	ACTIN1	0.257286	-0.0024174
9	15	ACTIN1	0.258337	-0.00154368
9	16	ACTIN1	0.261086	0.00102901
9	17	ACTIN1	0.268038	0.00780513
9	18	ACTIN1	0.278053	0.0176435
9	19	ACTIN1	0.295977	0.0353914
9	20	ACTIN1	0.332846	0.0720832
9	21	ACTIN1	0.393242	0.132303
9	22	ACTIN1	0.503841	0.242726
9	23	ACTIN1	0.684652	0.42336
9	24	ACTIN1	0.938251	0.676783
9	25	ACTIN1	1.24163	0.979985
9	26	ACTIN1	1.54452	1.2827
9	27	ACTIN1	1.80594	1.54395
9	28	ACTIN1	2.01143	1.74926
9	29	ACTIN1	2.15435	1.892
9	30	ACTIN1	2.21555	1.95302
9	31	ACTIN1	2.33622	2.07352
9	32	ACTIN1	2.40987	2.14699
9	33	ACTIN1	2.45467	2.19162
9	34	ACTIN1	2.49091	2.22768
9	35	ACTIN1	2.52154	2.25813
9	36	ACTIN1	2.53965	2.27607
9	37	ACTIN1	2.56202	2.29825
9	38	ACTIN1	2.57927	2.31534
9	39	ACTIN1	2.59405	2.32994
9	40	ACTIN1	2.59487	2.33058
10	1	ACTIN1	0.108977	-0.00692246
10	2	ACTIN1	0.107424	-0.00898254
10	3	ACTIN1	0.108945	-0.00796751
10	4	ACTIN1	0.118937	0.0015184
10	5	ACTIN1	0.120313	0.00238781
10	6	ACTIN1	0.120126	0.0016947
10	7	ACTIN1	0.12157	0.00263188
10	8	ACTIN1	0.121801	0.00235637
10	9	ACTIN1	0.121327	0.00137621
10	10	ACTIN1	0.121234	0.000777033
10	11	ACTIN1	0.121045	8.2204e-05
10	12	ACTIN1	0.121184	-0.0002855
10	13	ACTIN1	0.12042	-0.00155622
10	14	ACTIN1	0.119927	-0.0025549
10	15	ACTIN1	0.120615	-0.00237378
10	16	ACTIN1	0.123602	0.000106835
10	17	ACTIN1	0.125808	0.00180647
10	18	ACTIN1	0.132149	0.0076418
10	19	ACTIN1	0.14212	0.0171063
10	20	ACTIN1	0.162403	0.0368829
10	21	ACTIN1	0.19875	0.0727233
10	22	ACTIN1	0.266269	0.139736
10	23	ACTIN1	0.387413	0.260373
10	24	ACTIN1	0.588882	0.461336
10	25	ACTIN1	0.87232	0.744267
10	26	ACTIN1	1.20996	1.0814
10	27	ACTIN1	1.5451	1.41603
10	28	ACTIN1	1.83156	1.70199
10	29	ACTIN1	2.03993	1.90985
10	30	ACTIN1	2.14716	2.01658
10	31	ACTIN1	2.30087	2.16978
10	32	ACTIN1	2.39168	2.26008
10	33	ACTIN1	2.45184	2.31973
10	34	ACTIN1	2.50326	2.37065
10	35	ACTIN1	2.54399	2.41088
10	36	ACTIN1	2.57107	2.43745
10	37	ACTIN1	2.59324	2.45911
10	38	ACTIN1	2.61092	2.47628
10	39	ACTIN1	2.62746	2.49232
10	40	ACTIN1	2.62839	2.49274
11	1	ACTIN1	0.11179	-0.00738555
11	2	ACTIN1	0.111168	-0.00839741
11	3	ACTIN1	0.112897	-0.00705788
11	4	ACTIN1	0.121894	0.00154837
11	5	ACTIN1	0.123263	0.00252758
11	6	ACTIN1	0.123052	0.00192661
11	7	ACTIN1	0.123758	0.00224315
11	8	ACTIN1	0.124276	0.00237134
11	9	ACTIN1	0.122934	0.000639294
11	10	ACTIN1	0.122184	-0.00050017
11	11	ACTIN1	0.122104	-0.000970609
11	12	ACTIN1	0.123065	-0.000398793
11	13	ACTIN1	0.122707	-0.00114728
11	14	ACTIN1	0.122453	-0.00179101
11	15	ACTIN1	0.123575	-0.00105835
11	16	ACTIN1	0.126691	0.00166777
11	17	ACTIN1	0.13301	0.00759657
11	18	ACTIN1	0.141798	0.0159953
11	19	ACTIN1	0.158303	0.0321097
11	20	ACTIN1	0.191637	0.0650543
11	21	ACTIN1	0.25055	0.123578
11	22	ACTIN1	0.358537	0.231175
11	23	ACTIN1	0.534433	0.406681
11	24	ACTIN1	0.792273	0.66413
11	25	ACTIN1	1.10403	0.975502
11	26	ACTIN1	1.41722	1.2883
11	27	ACTIN1	1.68152	1.55221
11	28	ACTIN1	1.88507	1.75537
11	29	ACTIN1	2.02618	1.89608
11	30	ACTIN1	2.08675	1.95626
11	31	ACTIN1	2.21051	2.07964
11	32	ACTIN1	2.28291	2.15165
11	33	ACTIN1	2.33519	2.20354
11	34	ACTIN1	2.36925	2.23721
11	35	ACTIN1	2.39918	2.26675
11	36	ACTIN1	2.4188	2.28598
11	37	ACTIN1	2.43941	2.3062
11	38	ACTIN1	2.45697	2.32337
11	39	ACTIN1	2.4689	2.33491
11	40	ACTIN1	2.46871	2.33433
12	1	ACTIN1	0.13597	-0.0126403
12	2	ACTIN1	0.136337	-0.0127721
12	3	ACTIN1	0.138928	-0.0106796
12	4	ACTIN1	0.150589	0.000483339
12	5	ACTIN1	0.152246	0.00164223
12	6	ACTIN1	0.153142	0.00203957
12	7	ACTIN1	0.156009	0.00440806
12	8	ACTIN1	0.156702	0.00460241
12	9	ACTIN1	0.156349	0.00375111
12	10	ACTIN1	0.1547	0.00160421
12	11	ACTIN1	0.153932	0.000336965
12	12	ACTIN1	0.153466	-0.000626769
12	13	ACTIN1	0.151659	-0.00293246
12	14	ACTIN1	0.15158	-0.0035096
12	15	ACTIN1	0.154427	-0.00116118
12	16	ACTIN1	0.156128	4.17335e-05
12	17	ACTIN1	0.160933	0.00434832
12	18	ACTIN1	0.169825	0.0127414
12	19	ACTIN1	0.183822	0.0262403
12	20	ACTIN1	0.210276	0.0521959
12	21	ACTIN1	0.257452	0.0988731
12	22	ACTIN1	0.348422	0.189344
12	23	ACTIN1	0.502695	0.343119
12	24	ACTIN1	0.732086	0.572012
12	25	ACTIN1	1.02781	0.867241
12	26	ACTIN1	1.34311	1.18204
12	27	ACTIN1	1.62803	1.46646
12	28	ACTIN1	1.85545	1.69339
12	29	ACTIN1	2.01087	1.8483
12	30	ACTIN1	2.08523	1.92216
12	31	ACTIN1	2.21837	2.05481
12	32	ACTIN1	2.29775	2.13368
12	33	ACTIN1	2.35008	2.18552
12	34	ACTIN1	2.39171	2.22665
12	35	ACTIN1	2.43028	2.26472
12	36	ACTIN1	2.45122	2.28516
12	37	ACTIN1	2.47366	2.3071
12	38	ACTIN1	2.49288	2.32583
12	39	ACTIN1	2.51187	2.34432
12	40	ACTIN1	2.51366	2.34561
13	1	ACTIN1	0.130123	-0.00436004
13	2	ACTIN1	0.12875	-0.00629683
13	3	ACTIN1	0.130287	-0.0053227
13	4	ACTIN1	0.138898	0.00272497
13	5	ACTIN1	0.138099	0.00136268
13	6	ACTIN1	0.137657	0.000357776
13	7	ACTIN1	0.139836	0.00197308
13	8	ACTIN1	0.140647	0.00222121
13	9	ACTIN1	0.140008	0.00101907
13	10	ACTIN1	0.138417	-0.00113566
13	11	ACTIN1	0.138347	-0.00176887
13	12	ACTIN1	0.14022	-0.000458422
13	13	ACTIN1	0.139965	-0.00127669
13	14	ACTIN1	0.140066	-0.00173904
13	15	ACTIN1	0.142436	6.74242e-05
13	16	ACTIN1	0.144907	0.00197517
13	17	ACTIN1	0.150439	0.00694426
13	18	ACTIN1	0.162657	0.0185992
13	19	ACTIN1	0.184163	0.0395415
13	20	ACTIN1	0.226142	0.0809572
13	21	ACTIN1	0.299633	0.153885
13	22	ACTIN1	0.433017	0.286706
13	23	ACTIN1	0.643535	0.496661
13	24	ACTIN1	0.937054	0.789616
13	25	ACTIN1	1.27418	1.12618
13	26	ACTIN1	1.59055	1.44199
13	27	ACTIN1	1.85475	1.70562
13	28	ACTIN1	2.05869	1.909
13	29	ACTIN1	2.20022	2.04996
13	30	ACTIN1	2.25584	2.10502
13	31	ACTIN1	2.38505	2.23367
13	32	ACTIN1	2.46337	2.31143
13	33	ACTIN1	2.51264	2.36013
13	34	ACTIN1	2.55224	2.39917
13	35	ACTIN1	2.58195	2.42832
13	36	ACTIN1	2.60012	2.44592
13	37	ACTIN1	2.62538	2.47062
13	38	ACTIN1	2.64198	2.48666
13	39	ACTIN1	2.65212	2.49624
13	40	ACTIN1	2.65183	2.49538
14	1	ACTIN1	0.0605121	-0.00675415
14	2	ACTIN1	0.0597606	-0.00795402
14	3	ACTIN1	0.0622946	-0.00586834
14	4	ACTIN1	0.0713338	0.00272246
14	5	ACTIN1	0.071001	0.00194133
14	6	ACTIN1	0.0702615	0.000753515
14	7	ACTIN1	0.0710223	0.001066
14	8	ACTIN1	0.0711249	0.00072019
14	9	ACTIN1	0.0719464	0.0010934
14	10	ACTIN1	0.0719779	0.00067659
14	11	ACTIN1	0.0717252	-2.44829e-05
14	12	ACTIN1	0.0718959	-0.000302184
14	13	ACTIN1	0.0707147	-0.00193171
14	14	ACTIN1	0.0706633	-0.0024314
14	15	ACTIN1	0.0731923	-0.000350757
14	16	ACTIN1	0.0759268	0.00193538
14	17	ACTIN1	0.0833589	0.00891914
14	18	ACTIN1	0.0956279	0.0207398
14	19	ACTIN1	0.118328	0.0429916
14	20	ACTIN1	0.158601	0.082816
14	21	ACTIN1	0.230078	0.153845
14	22	ACTIN1	0.360662	0.28398
14	23	ACTIN1	0.566343	0.489214
14	24	ACTIN1	0.853161	0.775583
14	25	ACTIN1	1.17803	1.1
14	26	ACTIN1	1.48247	1.40399
14	27	ACTIN1	1.7338	1.65488
14	28	ACTIN1	1.92235	1.84298
14	29	ACTIN1	2.04937	1.96955
14	30	ACTIN1	2.09996	2.01969
14	31	ACTIN1	2.22402	2.1433
14	32	ACTIN1	2.29185	2.21068
14	33	ACTIN1	2.33247	2.25086
14	34	ACTIN1	2.36989	2.28783
14	35	ACTIN1	2.39369	2.31118
14	36	ACTIN1	2.40898	2.32602
14	37	ACTIN1	2.43505	2.35164
14	38	ACTIN1	2.45187	2.36802
14	39	ACTIN1	2.46127	2.37697
14	40	ACTIN1	2.46014	2.37539
15	1	ACTIN1	0.098173	-0.00538515
15	2	ACTIN1	0.0966614	-0.00750134
15	3	ACTIN1	0.0978446	-0.00692276
15	4	ACTIN1	0.106918	0.0015461
15	5	ACTIN1	0.108569	0.00259234
15	6	ACTIN1	0.108419	0.00183792
15	7	ACTIN1	0.108499	0.00131351
15	8	ACTIN1	0.109295	0.0015047
15	9	ACTIN1	0.109926	0.00153069
15	10	ACTIN1	0.109302	0.000302136
15	11	ACTIN1	0.108868	-0.000735743
15	12	ACTIN1	0.109327	-0.000882219
15	13	ACTIN1	0.110148	-0.000665338
15	14	ACTIN1	0.110204	-0.00121418
15	15	ACTIN1	0.111815	-0.000207153
15	16	ACTIN1	0.116752	0.00412451
15	17	ACTIN1	0.125466	0.0122344
15	18	ACTIN1	0.141873	0.0280364
15	19	ACTIN1	0.170388	0.055947
15	20	ACTIN1	0.226001	0.110955
15	21	ACTIN1	0.319702	0.204052
15	22	ACTIN1	0.481137	0.364882
15	23	ACTIN1	0.72671	0.60985
15	24	ACTIN1	1.04713	0.92967
15	25	ACTIN1	1.38602	1.26795
15	26	ACTIN1	1.67875	1.56007
15	27	ACTIN1	1.90433	1.78506
15	28	ACTIN1	2.07391	1.95403
15	29	ACTIN1	2.17938	2.05889
15	30	ACTIN1	2.22227	2.10118
15	31	ACTIN1	2.33448	2.21278
15	32	ACTIN1	2.39669	2.27439
15	33	ACTIN1	2.43168	2.30878
15	34	ACTIN1	2.46621	2.34269
15	35	ACTIN1	2.49825	2.37413
15	36	ACTIN1	2.51112	2.3864
15	37	ACTIN1	2.52736	2.40204
15	38	ACTIN1	2.54269	2.41676
15	39	ACTIN1	2.55207	2.42553
15	40	ACTIN1	2.55095	2.42381
16	1	ACTIN1	0.096138	-0.00662071
16	2	ACTIN1	0.0948532	-0.00866496
16	3	ACTIN1	0.096955	-0.00732253
16	4	ACTIN1	0.107985	0.00294758
16	5	ACTIN1	0.10964	0.0038434
16	6	ACTIN1	0.109154	0.00259784
16	7	ACTIN1	0.109399	0.00208418
16	8	ACTIN1	0.109597	0.00152269
16	9	ACTIN1	0.110657	0.00182252
16	10	ACTIN1	0.108384	-0.0012092
16	11	ACTIN1	0.108115	-0.00223788
16	12	ACTIN1	0.110559	-0.000553298
16	13	ACTIN1	0.109784	-0.00208752
16	14	ACTIN1	0.109398	-0.00323373
16	15	ACTIN1	0.110823	-0.0025673
16	16	ACTIN1	0.112637	-0.00151286
16	17	ACTIN1	0.114831	-7.852e-05
16	18	ACTIN1	0.117369	0.00169971
16	19	ACTIN1	0.120713	0.0042849
16	20	ACTIN1	0.128949	0.0117607
16	21	ACTIN1	0.142107	0.0241594
16	22	ACTIN1	0.170858	0.0521515
16	23	ACTIN1	0.22557	0.106104
16	24	ACTIN1	0.322018	0.201793
16	25	ACTIN1	0.486811	0.365826
16	26	ACTIN1	0.73667	0.614926
16	27	ACTIN1	1.05983	0.937323
16	28	ACTIN1	1.40785	1.28459
16	29	ACTIN1	1.71028	1.58626
16	30	ACTIN1	1.90652	1.78174
16	31	ACTIN1	2.12041	1.99487
16	32	ACTIN1	2.25684	2.13053
16	33	ACTIN1	2.34808	2.22102
16	34	ACTIN1	2.41921	2.29139
16	35	ACTIN1	2.47106	2.34248
16	36	ACTIN1	2.50807	2.37873
16	37	ACTIN1	2.54184	2.41175
16	38	ACTIN1	2.56753	2.43668
16	39	ACTIN1	2.5853	2.45369
16	40	ACTIN1	2.58603	2.45366
17	1	ACTIN1	0.0996297	-0.00781
17	2	ACTIN1	0.0979789	-0.00993353
17	3	ACTIN1	0.0997117	-0.00867343
17	4	ACTIN1	0.109969	0.0011117
17	5	ACTIN1	0.111813	0.00248276
17	6	ACTIN1	0.111972	0.00216866
17	7	ACTIN1	0.113116	0.00283971
17	8	ACTIN1	0.113449	0.00270069
17	9	ACTIN1	0.113143	0.00192147
17	10	ACTIN1	0.112449	0.000754658
17	11	ACTIN1	0.111948	-0.000218144
17	12	ACTIN1	0.111883	-0.00075593
17	13	ACTIN1	0.111781	-0.00133082
17	14	ACTIN1	0.111623	-0.0019617
17	15	ACTIN1	0.112563	-0.00149459
17	16	ACTIN1	0.113786	-0.000744124
17	17	ACTIN1	0.116202	0.00119908
17	18	ACTIN1	0.122213	0.00673809
17	19	ACTIN1	0.132086	0.0161377
17	20	ACTIN1	0.153499	0.0370786
17	21	ACTIN1	0.192128	0.0752348
17	22	ACTIN1	0.264239	0.146873
17	23	ACTIN1	0.391981	0.274142
17	24	ACTIN1	0.5983	0.479989
17	25	ACTIN1	0.891914	0.77313
17	26	ACTIN1	1.23393	1.11468
17	27	ACTIN1	1.56824	1.44851
17	28	ACTIN1	1.85342	1.73322
17	29	ACTIN1	2.05585	1.93517
17	30	ACTIN1	2.15919	2.03804
17	31	ACTIN1	2.30826	2.18664
17	32	ACTIN1	2.39765	2.27556
17	33	ACTIN1	2.45719	2.33463
17	34	ACTIN1	2.50439	2.38135
17	35	ACTIN1	2.54329	2.41978
17	36	ACTIN1	2.56954	2.44555
17	37	ACTIN1	2.59421	2.46975
17	38	ACTIN1	2.61352	2.48859
17	39	ACTIN1	2.62524	2.49984
17	40	ACTIN1	2.62462	2.49875
18	1	ACTIN1	0.0702751	-0.00748139
18	2	ACTIN1	0.0691418	-0.00922479
18	3	ACTIN1	0.0712612	-0.0077155
18	4	ACTIN1	0.0819944	0.00240753
18	5	ACTIN1	0.083238	0.00304093
18	6	ACTIN1	0.0825121	0.00170488
18	7	ACTIN1	0.0825466	0.00112924
18	8	ACTIN1	0.0834136	0.00138619
18	9	ACTIN1	0.0838708	0.00123324
18	10	ACTIN1	0.0837911	0.000543341
18	11	ACTIN1	0.0836916	-0.000166297
18	12	ACTIN1	0.0845648	9.68058e-05
18	13	ACTIN1	0.0838144	-0.00126377
18	14	ACTIN1	0.0835711	-0.00211726
18	15	ACTIN1	0.084898	-0.00140045
18	16	ACTIN1	0.0856671	-0.00124152
18	17	ACTIN1	0.0898814	0.00236265
18	18	ACTIN1	0.096329	0.0082001
18	19	ACTIN1	0.10573	0.016991
18	20	ACTIN1	0.125825	0.0364759
18	21	ACTIN1	0.160998	0.0710384
18	22	ACTIN1	0.230373	0.139804
18	23	ACTIN1	0.35319	0.26201
18	24	ACTIN1	0.553088	0.461298
18	25	ACTIN1	0.83978	0.74738
18	26	ACTIN1	1.18396	1.09095
18	27	ACTIN1	1.52329	1.42967
18	28	ACTIN1	1.80977	1.71554
18	29	ACTIN1	2.02356	1.92872
18	30	ACTIN1	2.13329	2.03784
18	31	ACTIN1	2.28458	2.18852
18	32	ACTIN1	2.38036	2.28369
18	33	ACTIN1	2.44692	2.34964
18	34	ACTIN1	2.49351	2.39562
18	35	ACTIN1	2.53063	2.43213
18	36	ACTIN1	2.55831	2.4592
18	37	ACTIN1	2.58343	2.48371
18	38	ACTIN1	2.60476	2.50443
18	39	ACTIN1	2.6239	2.52295
18	40	ACTIN1	2.62505	2.5235
19	1	ACTIN1	0.080887	-0.00846406
19	2	ACTIN1	0.0798837	-0.0101186
19	3	ACTIN1	0.0818176	-0.00883603
19	4	ACTIN1	0.0925805	0.00127558
19	5	ACTIN1	0.0959502	0.003994
19	6	ACTIN1	0.0958838	0.00327632
19	7	ACTIN1	0.0962403	0.00298154
19	8	ACTIN1	0.0964433	0.00253321
19	9	ACTIN1	0.0955459	0.000984508
19	10	ACTIN1	0.0938085	-0.00140419
19	11	ACTIN1	0.0935019	-0.00236208
19	12	ACTIN1	0.0951966	-0.00131869
19	13	ACTIN1	0.0960407	-0.00112589
19	14	ACTIN1	0.0967775	-0.00104038
19	15	ACTIN1	0.0983109	-0.00015822
19	16	ACTIN1	0.100321	0.00120031
19	17	ACTIN1	0.109244	0.0094727
19	18	ACTIN1	0.123512	0.0230892
19	19	ACTIN1	0.150634	0.0495601
19	20	ACTIN1	0.201423	0.0996976
19	21	ACTIN1	0.290759	0.188382
19	22	ACTIN1	0.446065	0.343037
19	23	ACTIN1	0.685102	0.581422
19	24	ACTIN1	1.00583	0.901501
19	25	ACTIN1	1.35329	1.24831
19	26	ACTIN1	1.66618	1.56054
19	27	ACTIN1	1.91333	1.80704
19	28	ACTIN1	2.09862	1.99169
19	29	ACTIN1	2.21749	2.10991
19	30	ACTIN1	2.26495	2.15671
19	31	ACTIN1	2.38404	2.27515
19	32	ACTIN1	2.44964	2.3401
19	33	ACTIN1	2.48819	2.37799
19	34	ACTIN1	2.52176	2.41091
19	35	ACTIN1	2.54717	2.43567
19	36	ACTIN1	2.5641	2.45196
19	37	ACTIN1	2.58327	2.47047
19	38	ACTIN1	2.59846	2.48501
19	39	ACTIN1	2.60601	2.49191
19	40	ACTIN1	2.60456	2.48981
20	1	ACTIN1	0.0887733	-0.00662732
20	2	ACTIN1	0.0878397	-0.00839045
20	3	ACTIN1	0.0897793	-0.00728037
20	4	ACTIN1	0.100195	0.00230554
20	5	ACTIN1	0.101531	0.00281266
20	6	ACTIN1	0.1011	0.00155152
20	7	ACTIN1	0.101964	0.00158675
20	8	ACTIN1	0.102734	0.00152735
20	9	ACTIN1	0.103373	0.00133617
20	10	ACTIN1	0.102797	-6.88315e-05
20	11	ACTIN1	0.102484	-0.00121172
20	12	ACTIN1	0.103375	-0.00115036
20	13	ACTIN1	0.104247	-0.00110741
20	14	ACTIN1	0.105552	-0.000632314
20	15	ACTIN1	0.107345	0.000331014
20	16	ACTIN1	0.112003	0.00416029
20	17	ACTIN1	0.124087	0.0154148
20	18	ACTIN1	0.143669	0.0341671
20	19	ACTIN1	0.174978	0.0646467
20	20	ACTIN1	0.239969	0.128808
20	21	ACTIN1	0.352167	0.240176
20	22	ACTIN1	0.538959	0.426139
20	23	ACTIN1	0.808097	0.694448
20	24	ACTIN1	1.14252	1.02804
20	25	ACTIN1	1.47778	1.36247
20	26	ACTIN1	1.75698	1.64084
20	27	ACTIN1	1.97	1.85303
20	28	ACTIN1	2.12991	2.01211
20	29	ACTIN1	2.23375	2.11512
20	30	ACTIN1	2.27385	2.15439
20	31	ACTIN1	2.37513	2.25485
20	32	ACTIN1	2.43903	2.31791
20	33	ACTIN1	2.47697	2.35503
20	34	ACTIN1	2.50734	2.38457
20	35	ACTIN1	2.53416	2.41056
20	36	ACTIN1	2.54913	2.4247
20	37	ACTIN1	2.56393	2.43866
20	38	ACTIN1	2.58104	2.45495
20	39	ACTIN1	2.58609	2.45917
20	40	ACTIN1	2.58268	2.45493
21	1	ACTIN1	0.0831184	-0.00915677
21	2	ACTIN1	0.0832398	-0.00964006
21	3	ACTIN1	0.0855991	-0.00788542
21	4	ACTIN1	0.0957717	0.00168246
21	5	ACTIN1	0.0969771	0.00228325
21	6	ACTIN1	0.0966532	0.00135464
21	7	ACTIN1	0.0980779	0.00217467
21	8	ACTIN1	0.0986948	0.00218691
21	9	ACTIN1	0.0986136	0.00150103
21	10	ACTIN1	0.0985122	0.000794925
21	11	ACTIN1	0.0983061	-1.57666e-05
21	12	ACTIN1	0.0988058	-0.000120769
21	13	ACTIN1	0.0984129	-0.00111833
21	14	ACTIN1	0.0982592	-0.00187666
21	15	ACTIN1	0.0997256	-0.00101499
21	16	ACTIN1	0.101399	5.40584e-05
21	17	ACTIN1	0.106943	0.00499265
21	18	ACTIN1	0.119284	0.0167298
21	19	ACTIN1	0.136977	0.0338179
21	20	ACTIN1	0.175056	0.0712918
21	21	ACTIN1	0.242184	0.137815
21	22	ACTIN1	0.361983	0.257009
21	23	ACTIN1	0.560027	0.454449
21	24	ACTIN1	0.845188	0.739005
21	25	ACTIN1	1.18933	1.08254
21	26	ACTIN1	1.53036	1.42297
21	27	ACTIN1	1.8155	1.7075
21	28	ACTIN1	2.03109	1.92249
21	29	ACTIN1	2.17703	2.06782
21	30	ACTIN1	2.23866	2.12885
21	31	ACTIN1	2.36202	2.25161
21	32	ACTIN1	2.43392	2.3229
21	33	ACTIN1	2.48279	2.37116
21	34	ACTIN1	2.52169	2.40946
21	35	ACTIN1	2.55111	2.43827
21	36	ACTIN1	2.57147	2.45803
21	37	ACTIN1	2.58797	2.47392
21	38	ACTIN1	2.60574	2.49109
21	39	ACTIN1	2.61893	2.50368
21	40	ACTIN1	2.61873	2.50287
22	1	ACTIN1	0.0906506	-0.00477582
22	2	ACTIN1	0.088438	-0.00784156
22	3	ACTIN1	0.0901192	-0.00701346
22	4	ACTIN1	0.100535	0.00254947
22	5	ACTIN1	0.100582	0.00174324
22	6	ACTIN1	0.100197	0.000504891
22	7	ACTIN1	0.102271	0.00172575
22	8	ACTIN1	0.10289	0.00149125
22	9	ACTIN1	0.104432	0.00218042
22	10	ACTIN1	0.104545	0.00144046
22	11	ACTIN1	0.104114	0.000156709
22	12	ACTIN1	0.104003	-0.000807602
22	13	ACTIN1	0.104117	-0.00154722
22	14	ACTIN1	0.104438	-0.00207923
22	15	ACTIN1	0.105809	-0.0015617
22	16	ACTIN1	0.107238	-0.000985102
22	17	ACTIN1	0.111279	0.00220211
22	18	ACTIN1	0.1185	0.00857023
22	19	ACTIN1	0.128267	0.0174842
22	20	ACTIN1	0.149446	0.0378099
22	21	ACTIN1	0.188143	0.075654
22	22	ACTIN1	0.265195	0.151853
22	23	ACTIN1	0.397281	0.283085
22	24	ACTIN1	0.612957	0.497909
22	25	ACTIN1	0.916603	0.800702
22	26	ACTIN1	1.27037	1.15362
22	27	ACTIN1	1.60864	1.49104
22	28	ACTIN1	1.89011	1.77165
22	29	ACTIN1	2.08626	1.96695
22	30	ACTIN1	2.18676	2.06659
22	31	ACTIN1	2.34034	2.21932
22	32	ACTIN1	2.43363	2.31176
22	33	ACTIN1	2.49392	2.3712
22	34	ACTIN1	2.54159	2.41801
22	35	ACTIN1	2.57849	2.45405
22	36	ACTIN1	2.60194	2.47665
22	37	ACTIN1	2.63163	2.50549
22	38	ACTIN1	2.65008	2.52309
22	39	ACTIN1	2.66309	2.53524
22	40	ACTIN1	2.66426	2.53556
23	1	ACTIN1	0.0727424	-0.00771514
23	2	ACTIN1	0.0721416	-0.00898237
23	3	ACTIN1	0.0743352	-0.00745504
23	4	ACTIN1	0.0848417	0.00238506
23	5	ACTIN1	0.0863105	0.00318752
23	6	ACTIN1	0.0857058	0.00191651
23	7	ACTIN1	0.0858959	0.00144024
23	8	ACTIN1	0.0864292	0.00130714
23	9	ACTIN1	0.0868394	0.00105099
23	10	ACTIN1	0.0868173	0.000362564
23	11	ACTIN1	0.0866085	-0.000512611
23	12	ACTIN1	0.0870284	-0.000758978
23	13	ACTIN1	0.0861186	-0.00233519
23	14	ACTIN1	0.0861653	-0.0029548
23	15	ACTIN1	0.089416	-0.000370458
23	16	ACTIN1	0.0931899	0.00273706
23	17	ACTIN1	0.098016	0.00689685
23	18	ACTIN1	0.107765	0.0159796
23	19	ACTIN1	0.127303	0.034851
23	20	ACTIN1	0.161133	0.0680143
23	21	ACTIN1	0.225227	0.131442
23	22	ACTIN1	0.344336	0.249885
23	23	ACTIN1	0.535755	0.440637
23	24	ACTIN1	0.813833	0.718049
23	25	ACTIN1	1.15685	1.0604
23	26	ACTIN1	1.49601	1.39889
23	27	ACTIN1	1.78026	1.68248
23	28	ACTIN1	1.99605	1.8976
23	29	ACTIN1	2.14512	2.046
23	30	ACTIN1	2.21042	2.11064
23	31	ACTIN1	2.33999	2.23954
23	32	ACTIN1	2.41367	2.31256
23	33	ACTIN1	2.46193	2.36015
23	34	ACTIN1	2.50096	2.39852
23	35	ACTIN1	2.53537	2.43226
23	36	ACTIN1	2.55815	2.45437
23	37	ACTIN1	2.57742	2.47298
23	38	ACTIN1	2.59078	2.48566
23	39	ACTIN1	2.60047	2.49469
23	40	ACTIN1	2.59938	2.49293
24	1	ACTIN1	0.108564	-0.00846043
24	2	ACTIN1	0.10681	-0.0107567
24	3	ACTIN1	0.108614	-0.00949446
24	4	ACTIN1	0.119173	0.000523204
24	5	ACTIN1	0.121461	0.00226947
24	6	ACTIN1	0.121535	0.00180224
24	7	ACTIN1	0.123303	0.00302819
24	8	ACTIN1	0.12418	0.00336358
24	9	ACTIN1	0.124654	0.00329599
24	10	ACTIN1	0.123521	0.00162155
24	11	ACTIN1	0.122642	0.000200433
24	12	ACTIN1	0.121638	-0.00134523
24	13	ACTIN1	0.121839	-0.00168551
24	14	ACTIN1	0.123105	-0.000961653
24	15	ACTIN1	0.123166	-0.00144214
24	16	ACTIN1	0.123974	-0.00117567
24	17	ACTIN1	0.129732	0.00404072
24	18	ACTIN1	0.138988	0.0127552
24	19	ACTIN1	0.15377	0.0269956
24	20	ACTIN1	0.183306	0.0559892
24	21	ACTIN1	0.235272	0.107414
24	22	ACTIN1	0.330362	0.201963
24	23	ACTIN1	0.493826	0.364884
24	24	ACTIN1	0.743085	0.613602
24	25	ACTIN1	1.06202	0.931994
24	26	ACTIN1	1.39637	1.2658
24	27	ACTIN1	1.68532	1.55421
24	28	ACTIN1	1.91396	1.78231
24	29	ACTIN1	2.06825	1.93606
24	30	ACTIN1	2.1373	2.00456
24	31	ACTIN1	2.27098	2.13771
24	32	ACTIN1	2.34444	2.21062
24	33	ACTIN1	2.39494	2.26058
24	34	ACTIN1	2.43243	2.29753
24	35	ACTIN1	2.46097	2.32553
24	36	ACTIN1	2.48179	2.34581
24	37	ACTIN1	2.5014	2.36488
24	38	ACTIN1	2.51982	2.38276
24	39	ACTIN1	2.53342	2.39581
24	40	ACTIN1	2.53359	2.39544
25	1	Csf1	0.187289	-0.0129584
25	2	Csf1	0.186019	-0.0141761
25	3	Csf1	0.188341	-0.0118016
25	4	Csf1	0.201113	0.00102263
25	5	Csf1	0.202899	0.00286098
25	6	Csf1	0.202609	0.00262247
25	7	Csf1	0.203353	0.00341961
25	8	Csf1	0.20309	0.0032084
25	9	Csf1	0.202076	0.00224656
25	10	Csf1	0.200485	0.000707355
25	11	Csf1	0.199814	8.86817e-05
25	12	Csf1	0.199695	2.23346e-05
25	13	Csf1	0.19992	0.00029934
25	14	Csf1	0.199418	-0.000150563
25	15	Csf1	0.198606	-0.000910246
25	16	Csf1	0.199375	-8.90353e-05
25	17	Csf1	0.19893	-0.000481867
25	18	Csf1	0.200125	0.000765115
25	19	Csf1	0.199303	-4.04548e-06
25	20	Csf1	0.196986	-0.00226903
25	21	Csf1	0.196166	-0.00303677
25	22	Csf1	0.196617	-0.00253396
25	23	Csf1	0.199602	0.000503162
25	24	Csf1	0.202557	0.00351052
25	25	Csf1	0.20792	0.00892645
25	26	Csf1	0.21764	0.0186987
25	27	Csf1	0.23967	0.0407808
25	28	Csf1	0.282427	0.0835897
25	29	Csf1	0.358509	0.159724
25	30	Csf1	0.485141	0.286408
25	31	Csf1	0.718907	0.520226
25	32	Csf1	1.02172	0.823087
25	33	Csf1	1.35612	1.15755
25	34	Csf1	1.64641	1.44788
25	35	Csf1	1.84607	1.64759
25	36	Csf1	1.96934	1.77092
25	37	Csf1	2.06107	1.8627
25	38	Csf1	2.12877	1.93045
25	39	Csf1	2.18294	1.98468
25	40	Csf1	2.20283	2.00462
26	1	Csf1	0.0793746	-0.0123989
26	2	Csf1	0.0796188	-0.0122278
26	3	Csf1	0.0822248	-0.00969486
26	4	Csf1	0.0931918	0.001199
26	5	Csf1	0.0933453	0.00127944
26	6	Csf1	0.0928677	0.000728735
26	7	Csf1	0.0948722	0.00266015
26	8	Csf1	0.0951109	0.0028257
26	9	Csf1	0.0952852	0.00292688
26	10	Csf1	0.094487	0.00205557
26	11	Csf1	0.0941246	0.00162011
26	12	Csf1	0.0942688	0.00169113
26	13	Csf1	0.0913472	-0.00130357
26	14	Csf1	0.0906529	-0.00207091
26	15	Csf1	0.0922189	-0.000578051
26	16	Csf1	0.0921392	-0.000730858
26	17	Csf1	0.0919567	-0.000986416
26	18	Csf1	0.0933881	0.000371792
26	19	Csf1	0.0933441	0.000254696
26	20	Csf1	0.0925345	-0.00062803
26	21	Csf1	0.0921237	-0.00111187
26	22	Csf1	0.0926355	-0.000673209
26	23	Csf1	0.0928415	-0.000540346
26	24	Csf1	0.0921584	-0.00129652
26	25	Csf1	0.0924794	-0.00104865
26	26	Csf1	0.0966512	0.00305009
26	27	Csf1	0.102518	0.00884394
26	28	Csf1	0.113245	0.019498
26	29	Csf1	0.129941	0.03612
26	30	Csf1	0.16211	0.0682161
26	31	Csf1	0.243492	0.149525
26	32	Csf1	0.373761	0.279721
26	33	Csf1	0.584821	0.490708
26	34	Csf1	0.889433	0.795247
26	35	Csf1	1.25587	1.16161
26	36	Csf1	1.61231	1.51798
26	37	Csf1	1.89947	1.80507
26	38	Csf1	2.10455	2.01007
26	39	Csf1	2.23636	2.14181
26	40	Csf1	2.30235	2.20773
27	1	Csf1	0.0772451	-0.0118008
27	2	Csf1	0.076322	-0.0132082
27	3	Csf1	0.0787146	-0.0112997
27	4	Csf1	0.0901628	-0.000335777
27	5	Csf1	0.0928304	0.00184757
27	6	Csf1	0.0932706	0.00180351
27	7	Csf1	0.0938017	0.00185042
27	8	Csf1	0.094533	0.00209753
27	9	Csf1	0.0954104	0.00249072
27	10	Csf1	0.0953024	0.00189842
27	11	Csf1	0.0949026	0.00101446
27	12	Csf1	0.0951155	0.000743093
27	13	Csf1	0.0952025	0.000345853
27	14	Csf1	0.095664	0.00032316
27	15	Csf1	0.0968332	0.00100809
27	16	Csf1	0.0970529	0.000743638
27	17	Csf1	0.0982474	0.00145387
27	18	Csf1	0.0978527	0.000574939
27	19	Csf1	0.0975182	-0.000243758
27	20	Csf1	0.0984304	0.000184198
27	21	Csf1	0.0981535	-0.000576921
27	22	Csf1	0.0975928	-0.00162183
27	23	Csf1	0.0971552	-0.00254368
27	24	Csf1	0.0974254	-0.00275769
27	25	Csf1	0.100364	-0.000303006
27	26	Csf1	0.102454	0.00130292
27	27	Csf1	0.106704	0.00506793
27	28	Csf1	0.114255	0.012135
27	29	Csf1	0.127785	0.0251812
27	30	Csf1	0.150354	0.0472656
27	31	Csf1	0.214991	0.111418
27	32	Csf1	0.325934	0.221877
27	33	Csf1	0.504974	0.400433
27	34	Csf1	0.77126	0.666235
27	35	Csf1	1.11269	1.00718
27	36	Csf1	1.46467	1.35868
27	37	Csf1	1.77565	1.66917
27	38	Csf1	2.01057	1.90361
27	39	Csf1	2.17269	2.06525
27	40	Csf1	2.25561	2.14768
28	1	Csf1	0.113868	-0.01133
28	2	Csf1	0.113364	-0.0120471
28	3	Csf1	0.115312	-0.0103124
28	4	Csf1	0.12517	-0.000667101
28	5	Csf1	0.128238	0.00218731
28	6	Csf1	0.128221	0.00195752
28	7	Csf1	0.128747	0.00227007
28	8	Csf1	0.128769	0.00207921
28	9	Csf1	0.12958	0.00267679
28	10	Csf1	0.129349	0.0022332
28	11	Csf1	0.12911	0.00178083
28	12	Csf1	0.129523	0.00198093
28	13	Csf1	0.127528	-0.000227257
28	14	Csf1	0.126878	-0.00109024
28	15	Csf1	0.128305	0.000123983
28	16	Csf1	0.130114	0.00171972
28	17	Csf1	0.129527	0.000919829
28	18	Csf1	0.129297	0.000476864
28	19	Csf1	0.128398	-0.000636086
28	20	Csf1	0.126066	-0.00318089
28	21	Csf1	0.125608	-0.00385193
28	22	Csf1	0.126888	-0.00278454
28	23	Csf1	0.128782	-0.00110393
28	24	Csf1	0.129175	-0.000923637
28	25	Csf1	0.129831	-0.000481159
28	26	Csf1	0.130876	0.000350283
28	27	Csf1	0.135241	0.00450264
28	28	Csf1	0.141556	0.0106043
28	29	Csf1	0.15159	0.0204252
28	30	Csf1	0.172664	0.0412861
28	31	Csf1	0.235556	0.103965
28	32	Csf1	0.335572	0.203769
28	33	Csf1	0.506736	0.374719
28	34	Csf1	0.773987	0.641757
28	35	Csf1	1.12614	0.993693
28	36	Csf1	1.50527	1.37262
28	37	Csf1	1.84302	1.71015
28	38	Csf1	2.09241	1.95933
28	39	Csf1	2.24871	2.11542
28	40	Csf1	2.32516	2.19165
29	1	Csf1	0.0827398	-0.0120369
29	2	Csf1	0.0840941	-0.0110459
29	3	Csf1	0.086862	-0.00864123
29	4	Csf1	0.095512	-0.000354458
29	5	Csf1	0.0975809	0.00135123
29	6	Csf1	0.0971712	0.000578313
29	7	Csf1	0.0975037	0.000547536
29	8	Csf1	0.0995803	0.00226095
29	9	Csf1	0.100998	0.00331562
29	10	Csf1	0.0987035	0.000657653
29	11	Csf1	0.0983716	-3.75219e-05
29	12	Csf1	0.10099	0.00221803
29	13	Csf1	0.100322	0.00118675
29	14	Csf1	0.0998901	0.000391346
29	15	Csf1	0.101216	0.00135404
29	16	Csf1	0.101737	0.00151222
29	17	Csf1	0.102088	0.00149932
29	18	Csf1	0.101189	0.000237252
29	19	Csf1	0.100255	-0.00106042
29	20	Csf1	0.099072	-0.00260622
29	21	Csf1	0.098953	-0.00308847
29	22	Csf1	0.101238	-0.00116694
29	23	Csf1	0.102139	-0.000629176
29	24	Csf1	0.10217	-0.000961433
29	25	Csf1	0.103069	-0.000425184
29	26	Csf1	0.105718	0.0018608
29	27	Csf1	0.110182	0.00596143
29	28	Csf1	0.12103	0.0164462
29	29	Csf1	0.138488	0.0335411
29	30	Csf1	0.171569	0.066258
29	31	Csf1	0.255028	0.149354
29	32	Csf1	0.39079	0.284753
29	33	Csf1	0.61256	0.506159
29	34	Csf1	0.937498	0.830735
29	35	Csf1	1.33115	1.22403
29	36	Csf1	1.71472	1.60723
29	37	Csf1	2.02507	1.91722
29	38	Csf1	2.22777	2.11956
29	39	Csf1	2.35677	2.24819
29	40	Csf1	2.42471	2.31576
30	1	Csf1	0.0920424	-0.0117115
30	2	Csf1	0.0918579	-0.0122726
30	3	Csf1	0.0943756	-0.0101316
30	4	Csf1	0.105249	0.000365074
30	5	Csf1	0.108217	0.00295616
30	6	Csf1	0.107591	0.00195335
30	7	Csf1	0.10721	0.00119606
30	8	Csf1	0.108881	0.00249024
30	9	Csf1	0.109957	0.00318992
30	10	Csf1	0.108643	0.00149947
30	11	Csf1	0.108431	0.000910129
30	12	Csf1	0.109832	0.00193462
30	13	Csf1	0.106908	-0.00136552
30	14	Csf1	0.106248	-0.00240277
30	15	Csf1	0.108649	-0.000378209
30	16	Csf1	0.109857	0.000452758
30	17	Csf1	0.110683	0.000902502
30	18	Csf1	0.111442	0.00128491
30	19	Csf1	0.110404	-0.000129864
30	20	Csf1	0.109059	-0.00185115
30	21	Csf1	0.108368	-0.00291885
30	22	Csf1	0.108938	-0.00272531
30	23	Csf1	0.111787	-0.000253482
30	24	Csf1	0.112825	0.000407954
30	25	Csf1	0.115407	0.00261358
30	26	Csf1	0.12123	0.00805933
30	27	Csf1	0.130368	0.0168214
30	28	Csf1	0.148225	0.0343009
30	29	Csf1	0.180393	0.0660925
30	30	Csf1	0.240971	0.126294
30	31	Csf1	0.374087	0.259033
30	32	Csf1	0.58267	0.46724
30	33	Csf1	0.890307	0.7745
30	34	Csf1	1.26694	1.15076
30	35	Csf1	1.63415	1.51759
30	36	Csf1	1.90932	1.79238
30	37	Csf1	2.09104	1.97372
30	38	Csf1	2.20428	2.08659
30	39	Csf1	2.28871	2.17064
30	40	Csf1	2.33613	2.21769
31	1	Csf1	0.0799783	-0.0124671
31	2	Csf1	0.0786036	-0.0141246
31	3	Csf1	0.0810465	-0.0119644
31	4	Csf1	0.0935853	0.000291517
31	5	Csf1	0.0957006	0.00212403
31	6	Csf1	0.0952196	0.0013602
31	7	Csf1	0.0962593	0.00211702
31	8	Csf1	0.0983436	0.00391853
31	9	Csf1	0.0980022	0.00329428
31	10	Csf1	0.096221	0.0012303
31	11	Csf1	0.0959919	0.00071833
31	12	Csf1	0.0980159	0.00245958
31	13	Csf1	0.0973876	0.00154844
31	14	Csf1	0.0959395	-0.000182503
31	15	Csf1	0.0949866	-0.00141825
31	16	Csf1	0.0955731	-0.00111452
31	17	Csf1	0.0973185	0.00034804
31	18	Csf1	0.0987041	0.0014508
31	19	Csf1	0.0971015	-0.000434645
31	20	Csf1	0.0964467	-0.00137224
31	21	Csf1	0.0960375	-0.00206429
31	22	Csf1	0.0954954	-0.00288913
31	23	Csf1	0.0959417	-0.00272572
31	24	Csf1	0.0990398	8.96305e-05
31	25	Csf1	0.099759	0.000526014
31	26	Csf1	0.102205	0.00268903
31	27	Csf1	0.107886	0.00808715
31	28	Csf1	0.117226	0.0171442
31	29	Csf1	0.137069	0.0367051
31	30	Csf1	0.170884	0.0702367
31	31	Csf1	0.255419	0.154489
31	32	Csf1	0.389434	0.288222
31	33	Csf1	0.605503	0.504008
31	34	Csf1	0.91517	0.813391
31	35	Csf1	1.28621	1.18415
31	36	Csf1	1.64696	1.54461
31	37	Csf1	1.93607	1.83344
31	38	Csf1	2.13053	2.02762
31	39	Csf1	2.25857	2.15538
31	40	Csf1	2.32594	2.22246
32	1	Csf1	0.066431	-0.0135657
32	2	Csf1	0.0663542	-0.0138877
32	3	Csf1	0.0687815	-0.0117057
32	4	Csf1	0.0796796	-0.00105284
32	5	Csf1	0.0826107	0.00163297
32	6	Csf1	0.0826468	0.00142385
32	7	Csf1	0.0840154	0.00254717
32	8	Csf1	0.0842669	0.00255349
32	9	Csf1	0.0840485	0.00208978
32	10	Csf1	0.0829358	0.000731813
32	11	Csf1	0.082874	0.000424857
32	12	Csf1	0.0851395	0.00244502
32	13	Csf1	0.084946	0.00200636
32	14	Csf1	0.0845919	0.00140691
32	15	Csf1	0.0854548	0.00202458
32	16	Csf1	0.0848497	0.00117431
32	17	Csf1	0.084329	0.000408342
32	18	Csf1	0.0859785	0.00181253
32	19	Csf1	0.0860991	0.00168793
32	20	Csf1	0.0816808	-0.00297566
32	21	Csf1	0.0806597	-0.00424195
32	22	Csf1	0.0818712	-0.00327569
32	23	Csf1	0.08251	-0.0028822
32	24	Csf1	0.0851435	-0.000493927
32	25	Csf1	0.0881408	0.00225808
32	26	Csf1	0.0935308	0.00740285
32	27	Csf1	0.100386	0.0140132
32	28	Csf1	0.121779	0.0351603
32	29	Csf1	0.157282	0.0704187
32	30	Csf1	0.221059	0.13395
32	31	Csf1	0.35626	0.268906
32	32	Csf1	0.570975	0.483375
32	33	Csf1	0.877512	0.789667
32	34	Csf1	1.25555	1.16746
32	35	Csf1	1.62734	1.53901
32	36	Csf1	1.92598	1.8374
32	37	Csf1	2.14356	2.05474
32	38	Csf1	2.29001	2.20094
32	39	Csf1	2.38871	2.29939
32	40	Csf1	2.44065	2.35109
33	1	Csf1	0.100565	-0.00892394
33	2	Csf1	0.0999966	-0.00936678
33	3	Csf1	0.10186	-0.00737783
33	4	Csf1	0.110465	0.0013528
33	5	Csf1	0.111768	0.00278185
33	6	Csf1	0.110893	0.00203251
33	7	Csf1	0.109816	0.00108199
33	8	Csf1	0.110051	0.00144252
33	9	Csf1	0.10932	0.00083782
33	10	Csf1	0.108567	0.000210554
33	11	Csf1	0.108435	0.000203914
33	12	Csf1	0.109267	0.00116198
33	13	Csf1	0.108125	0.000145946
33	14	Csf1	0.107481	-0.000372899
33	15	Csf1	0.10738	-0.000348031
33	16	Csf1	0.107365	-0.000236564
33	17	Csf1	0.108399	0.000922626
33	18	Csf1	0.108525	0.00117427
33	19	Csf1	0.107686	0.000461372
33	20	Csf1	0.104169	-0.00292979
33	21	Csf1	0.103133	-0.00383978
33	22	Csf1	0.103646	-0.0032014
33	23	Csf1	0.104875	-0.00184682
33	24	Csf1	0.106	-0.000595075
33	25	Csf1	0.108026	0.00155608
33	26	Csf1	0.111726	0.00538196
33	27	Csf1	0.115115	0.00889676
33	28	Csf1	0.125389	0.019297
33	29	Csf1	0.14416	0.0381939
33	30	Csf1	0.17726	0.0714193
33	31	Csf1	0.258855	0.15314
33	32	Csf1	0.394555	0.288966
33	33	Csf1	0.609943	0.50448
33	34	Csf1	0.917251	0.811913
33	35	Csf1	1.28971	1.1845
33	36	Csf1	1.65141	1.54632
33	37	Csf1	1.94139	1.83643
33	38	Csf1	2.14161	2.03678
33	39	Csf1	2.27391	2.1692
33	40	Csf1	2.34152	2.23694
34	1	Csf1	0.0855736	-0.00938856
34	2	Csf1	0.0845162	-0.0106596
34	3	Csf1	0.0863977	-0.00899175
34	4	Csf1	0.0958601	0.00025703
34	5	Csf1	0.0975391	0.00172238
34	6	Csf1	0.0977229	0.00169256
34	7	Csf1	0.0988644	0.0026204
34	8	Csf1	0.098549	0.00209142
34	9	Csf1	0.0982311	0.00155984
34	10	Csf1	0.0989037	0.00201876
34	11	Csf1	0.0983934	0.00129491
34	12	Csf1	0.0968232	-0.000489015
34	13	Csf1	0.0966721	-0.000853747
34	14	Csf1	0.0978648	0.000125323
34	15	Csf1	0.0990359	0.00108275
34	16	Csf1	0.0996749	0.00150811
34	17	Csf1	0.0989759	0.00059549
34	18	Csf1	0.0987953	0.000201291
34	19	Csf1	0.098077	-0.000730698
34	20	Csf1	0.0963208	-0.00270046
34	21	Csf1	0.0959975	-0.0032374
34	22	Csf1	0.0975933	-0.00185528
34	23	Csf1	0.098707	-0.000955212
34	24	Csf1	0.0993503	-0.000525585
34	25	Csf1	0.0997592	-0.000330279
34	26	Csf1	0.101315	0.00101211
34	27	Csf1	0.103404	0.00288705
34	28	Csf1	0.111418	0.0106877
34	29	Csf1	0.124571	0.0236271
34	30	Csf1	0.149147	0.0479895
34	31	Csf1	0.212647	0.111276
34	32	Csf1	0.321893	0.220308
34	33	Csf1	0.503886	0.402087
34	34	Csf1	0.789899	0.687887
34	35	Csf1	1.16813	1.0659
34	36	Csf1	1.56308	1.46064
34	37	Csf1	1.88849	1.78584
34	38	Csf1	2.09896	1.9961
34	39	Csf1	2.22844	2.12536
34	40	Csf1	2.29278	2.18948
35	1	Csf1	0.116175	-0.0109219
35	2	Csf1	0.114602	-0.0127525
35	3	Csf1	0.116734	-0.0108779
35	4	Csf1	0.128478	0.000609221
35	5	Csf1	0.130291	0.00216443
35	6	Csf1	0.129818	0.00143346
35	7	Csf1	0.129731	0.00108953
35	8	Csf1	0.131245	0.00234518
35	9	Csf1	0.13167	0.00251351
35	10	Csf1	0.131261	0.00184648
35	11	Csf1	0.131169	0.00149746
35	12	Csf1	0.131951	0.00202118
35	13	Csf1	0.130161	-2.64408e-05
35	14	Csf1	0.129663	-0.000781715
35	15	Csf1	0.131252	0.000549963
35	16	Csf1	0.132495	0.00153544
35	17	Csf1	0.13176	0.000542404
35	18	Csf1	0.132205	0.000730284
35	19	Csf1	0.13157	-0.000162111
35	20	Csf1	0.129438	-0.00255216
35	21	Csf1	0.129063	-0.00318425
35	22	Csf1	0.130743	-0.00176166
35	23	Csf1	0.131241	-0.00152093
35	24	Csf1	0.131921	-0.00109844
35	25	Csf1	0.13377	0.000492874
35	26	Csf1	0.136129	0.00259421
35	27	Csf1	0.140013	0.00622061
35	28	Csf1	0.149663	0.0156132
35	29	Csf1	0.166345	0.0320377
35	30	Csf1	0.198349	0.0637839
35	31	Csf1	0.27758	0.142758
35	32	Csf1	0.407717	0.272637
35	33	Csf1	0.61989	0.484552
35	34	Csf1	0.930102	0.794507
35	35	Csf1	1.30737	1.17151
35	36	Csf1	1.66642	1.53031
35	37	Csf1	1.94059	1.80423
35	38	Csf1	2.11891	1.98229
35	39	Csf1	2.24192	2.10504
35	40	Csf1	2.30263	2.16549
36	1	Csf1	0.12951	-0.0139517
36	2	Csf1	0.127434	-0.0164078
36	3	Csf1	0.129927	-0.0142956
36	4	Csf1	0.144559	-4.31624e-05
36	5	Csf1	0.147548	0.00256512
36	6	Csf1	0.147536	0.00217297
36	7	Csf1	0.148313	0.0025692
36	8	Csf1	0.148385	0.00226149
36	9	Csf1	0.149474	0.00296975
36	10	Csf1	0.150562	0.00367792
36	11	Csf1	0.15003	0.00276564
36	12	Csf1	0.148522	0.000876562
36	13	Csf1	0.148372	0.000346855
36	14	Csf1	0.148354	-5.12895e-05
36	15	Csf1	0.149305	0.00051932
36	16	Csf1	0.14951	0.000343814
36	17	Csf1	0.150746	0.0011995
36	18	Csf1	0.151035	0.00110775
36	19	Csf1	0.149642	-0.000664863
36	20	Csf1	0.148106	-0.00258115
36	21	Csf1	0.147753	-0.00331521
36	22	Csf1	0.149031	-0.00241758
36	23	Csf1	0.150192	-0.00163638
36	24	Csf1	0.151563	-0.000645628
36	25	Csf1	0.152287	-0.000302172
36	26	Csf1	0.155547	0.00257719
36	27	Csf1	0.159958	0.00660854
36	28	Csf1	0.17117	0.01744
36	29	Csf1	0.191845	0.0377346
36	30	Csf1	0.228176	0.0736854
36	31	Csf1	0.321251	0.16638
36	32	Csf1	0.471155	0.315904
36	33	Csf1	0.708363	0.552731
36	34	Csf1	1.03457	0.878563
36	35	Csf1	1.393	1.23661
36	36	Csf1	1.70007	1.5433
36	37	Csf1	1.91458	1.75743
36	38	Csf1	2.05187	1.89434
36	39	Csf1	2.14856	1.99064
36	40	Csf1	2.19891	2.04062
37	1	Csf1	0.0652129	-0.0108685
37	2	Csf1	0.0632662	-0.0132184
37	3	Csf1	0.0651705	-0.0117172
37	4	Csf1	0.0768615	-0.000429424
37	5	Csf1	0.0801914	0.00249738
37	6	Csf1	0.0807374	0.00264012
37	7	Csf1	0.0824449	0.00394448
37	8	Csf1	0.0823668	0.00346327
37	9	Csf1	0.081683	0.00237622
37	10	Csf1	0.0804911	0.000781222
37	11	Csf1	0.080126	1.28684e-05
37	12	Csf1	0.0811891	0.000672836
37	13	Csf1	0.0811783	0.00025884
37	14	Csf1	0.0808562	-0.000466397
37	15	Csf1	0.0813383	-0.000387426
37	16	Csf1	0.0818049	-0.000324041
37	17	Csf1	0.0835411	0.00100894
37	18	Csf1	0.0833578	0.000422564
37	19	Csf1	0.0817714	-0.0015671
37	20	Csf1	0.0817773	-0.00196437
37	21	Csf1	0.0829683	-0.00117649
37	22	Csf1	0.0845017	-4.63049e-05
37	23	Csf1	0.088868	0.00391682
37	24	Csf1	0.0983633	0.013009
37	25	Csf1	0.113935	0.0281774
37	26	Csf1	0.14118	0.055019
37	27	Csf1	0.190769	0.104206
37	28	Csf1	0.28307	0.196103
37	29	Csf1	0.437967	0.350597
37	30	Csf1	0.664835	0.577062
37	31	Csf1	0.995179	0.907003
37	32	Csf1	1.31748	1.2289
37	33	Csf1	1.57232	1.48334
37	34	Csf1	1.74231	1.65293
37	35	Csf1	1.85404	1.76425
37	36	Csf1	1.9323	1.84211
37	37	Csf1	2.00113	1.91053
37	38	Csf1	2.04885	1.95785
37	39	Csf1	2.09252	2.00112
37	40	Csf1	2.10483	2.01302
38	1	Csf1	0.0556551	-0.00972382
38	2	Csf1	0.0547245	-0.010739
38	3	Csf1	0.0563681	-0.00917999
38	4	Csf1	0.0646552	-0.000977408
38	5	Csf1	0.067118	0.00140076
38	6	Csf1	0.067159	0.00135718
38	7	Csf1	0.0681554	0.00226904
38	8	Csf1	0.0685019	0.00253101
38	9	Csf1	0.068594	0.00253851
38	10	Csf1	0.0677805	0.00164042
38	11	Csf1	0.0670539	0.00082923
38	12	Csf1	0.0664593	0.000150101
38	13	Csf1	0.066879	0.000485264
38	14	Csf1	0.0674435	0.00096514
38	15	Csf1	0.0670694	0.00050651
38	16	Csf1	0.0668971	0.000249613
38	17	Csf1	0.0677245	0.000992472
38	18	Csf1	0.0663479	-0.000468744
38	19	Csf1	0.0657261	-0.00117514
38	20	Csf1	0.0661448	-0.00084097
38	21	Csf1	0.066209	-0.000861349
38	22	Csf1	0.0665468	-0.000608127
38	23	Csf1	0.0666143	-0.000625258
38	24	Csf1	0.0653099	-0.00201418
38	25	Csf1	0.065656	-0.00175262
38	26	Csf1	0.0700818	0.00258855
38	27	Csf1	0.0750183	0.00744047
38	28	Csf1	0.0870802	0.0194179
38	29	Csf1	0.105272	0.0375246
38	30	Csf1	0.135977	0.068145
38	31	Csf1	0.213095	0.145179
38	32	Csf1	0.334929	0.266928
38	33	Csf1	0.529636	0.461551
38	34	Csf1	0.800922	0.732753
38	35	Csf1	1.11649	1.04823
38	36	Csf1	1.42176	1.35342
38	37	Csf1	1.67489	1.60647
38	38	Csf1	1.86454	1.79603
38	39	Csf1	1.99476	1.92617
38	40	Csf1	2.06064	1.99196
39	1	Csf1	0.0761827	-0.0105044
39	2	Csf1	0.0753261	-0.0117132
39	3	Csf1	0.0773231	-0.0100683
39	4	Csf1	0.0876412	-0.000102359
39	5	Csf1	0.090433	0.00233727
39	6	Csf1	0.0904708	0.00202284
39	7	Csf1	0.090954	0.00215388
39	8	Csf1	0.0912452	0.0020929
39	9	Csf1	0.0910808	0.00157637
39	10	Csf1	0.09084	0.000983446
39	11	Csf1	0.0904016	0.000192869
39	12	Csf1	0.0906836	0.000122718
39	13	Csf1	0.0921184	0.00120534
39	14	Csf1	0.0919793	0.000714064
39	15	Csf1	0.091378	-0.000239428
39	16	Csf1	0.0913748	-0.000594712
39	17	Csf1	0.0941535	0.00183178
39	18	Csf1	0.0949995	0.00232564
39	19	Csf1	0.0941759	0.00114983
39	20	Csf1	0.0921733	-0.00120486
39	21	Csf1	0.0913095	-0.00242088
39	22	Csf1	0.091234	-0.00284853
39	23	Csf1	0.0924398	-0.00199486
39	24	Csf1	0.0933534	-0.00143348
39	25	Csf1	0.0944648	-0.000674248
39	26	Csf1	0.0983639	0.00287275
39	27	Csf1	0.105379	0.00953532
39	28	Csf1	0.122097	0.0259011
39	29	Csf1	0.149773	0.0532256
39	30	Csf1	0.197926	0.101026
39	31	Csf1	0.308411	0.211159
39	32	Csf1	0.488864	0.39126
39	33	Csf1	0.761764	0.663808
39	34	Csf1	1.11757	1.01927
39	35	Csf1	1.49534	1.39668
39	36	Csf1	1.819	1.71998
39	37	Csf1	2.05848	1.95911
39	38	Csf1	2.21107	2.11135
39	39	Csf1	2.302	2.20193
39	40	Csf1	2.34715	2.24673
40	1	Csf1	0.0946569	-0.0132138
40	2	Csf1	0.0954957	-0.0125131
40	3	Csf1	0.0975885	-0.0105584
40	4	Csf1	0.106887	-0.00139742
40	5	Csf1	0.110335	0.00191189
40	6	Csf1	0.110128	0.00156736
40	7	Csf1	0.109775	0.00107633
40	8	Csf1	0.112734	0.00389732
40	9	Csf1	0.11252	0.00354482
40	10	Csf1	0.112301	0.0031878
40	11	Csf1	0.110656	0.00140458
40	12	Csf1	0.109006	-0.000383003
40	13	Csf1	0.109035	-0.000492204
40	14	Csf1	0.108768	-0.000897596
40	15	Csf1	0.108763	-0.00104055
40	16	Csf1	0.108632	-0.0013091
40	17	Csf1	0.110878	0.00079834
40	18	Csf1	0.112067	0.00184914
40	19	Csf1	0.112973	0.00261782
40	20	Csf1	0.112444	0.00194983
40	21	Csf1	0.109775	-0.000856993
40	22	Csf1	0.108583	-0.00218682
40	23	Csf1	0.108185	-0.00272273
40	24	Csf1	0.108426	-0.00262004
40	25	Csf1	0.111844	0.000659624
40	26	Csf1	0.115826	0.00450382
40	27	Csf1	0.123345	0.0118844
40	28	Csf1	0.135722	0.0241239
40	29	Csf1	0.157759	0.0460227
40	30	Csf1	0.202329	0.0904547
40	31	Csf1	0.305705	0.193693
40	32	Csf1	0.473249	0.361098
40	33	Csf1	0.736125	0.623837
40	34	Csf1	1.09306	0.980632
40	35	Csf1	1.49037	1.37781
40	36	Csf1	1.81709	1.70439
40	37	Csf1	2.02253	1.90969
40	38	Csf1	2.14888	2.0359
40	39	Csf1	2.24092	2.1278
40	40	Csf1	2.28939	2.17614
41	1	Csf1	0.10648	-0.0155606
41	2	Csf1	0.105829	-0.0164997
41	3	Csf1	0.108645	-0.0139717
41	4	Csf1	0.121481	-0.00142422
41	5	Csf1	0.125537	0.00234438
41	6	Csf1	0.125896	0.00241537
41	7	Csf1	0.127707	0.00393825
41	8	Csf1	0.127732	0.00367541
41	9	Csf1	0.127452	0.00310728
41	10	Csf1	0.127187	0.00255386
41	11	Csf1	0.126858	0.00193673
41	12	Csf1	0.126781	0.00157246
41	13	Csf1	0.124769	-0.00072802
41	14	Csf1	0.124402	-0.00138339
41	15	Csf1	0.126391	0.000318395
41	16	Csf1	0.126665	0.000304423
41	17	Csf1	0.12723	0.000581352
41	18	Csf1	0.12841	0.00147304
41	19	Csf1	0.128722	0.00149644
41	20	Csf1	0.125896	-0.00161758
41	21	Csf1	0.12516	-0.00264097
41	22	Csf1	0.12654	-0.0015494
41	23	Csf1	0.126553	-0.00182414
41	24	Csf1	0.127298	-0.00136761
41	25	Csf1	0.127702	-0.0012512
41	26	Csf1	0.131282	0.00204079
41	27	Csf1	0.13839	0.00886117
41	28	Csf1	0.147893	0.0180761
41	29	Csf1	0.167114	0.0370089
41	30	Csf1	0.202632	0.0722384
41	31	Csf1	0.286853	0.156172
41	32	Csf1	0.428516	0.297547
41	33	Csf1	0.653904	0.522647
41	34	Csf1	0.985534	0.853988
41	35	Csf1	1.37945	1.24761
41	36	Csf1	1.74945	1.61733
41	37	Csf1	2.03219	1.89979
41	38	Csf1	2.20617	2.07347
41	39	Csf1	2.31243	2.17945
41	40	Csf1	2.36781	2.23454
42	1	Csf1	0.114661	-0.0122139
42	2	Csf1	0.113958	-0.0131218
42	3	Csf1	0.116134	-0.0111515
42	4	Csf1	0.127431	-5.9281e-05
42	5	Csf1	0.130795	0.0030988
42	6	Csf1	0.130701	0.00279945
42	7	Csf1	0.130804	0.00269805
42	8	Csf1	0.129568	0.00125633
42	9	Csf1	0.129336	0.000818988
42	10	Csf1	0.13161	0.00288836
42	11	Csf1	0.131722	0.00279479
42	12	Csf1	0.131135	0.00200239
42	13	Csf1	0.130289	0.000951729
42	14	Csf1	0.12847	-0.00107284
42	15	Csf1	0.127474	-0.00227393
42	16	Csf1	0.129291	-0.000662386
42	17	Csf1	0.128866	-0.00129258
42	18	Csf1	0.129817	-0.000547095
42	19	Csf1	0.12958	-0.000989235
42	20	Csf1	0.129438	-0.0013359
42	21	Csf1	0.12921	-0.00176961
42	22	Csf1	0.13034	-0.000844491
42	23	Csf1	0.13408	0.00268991
42	24	Csf1	0.13907	0.00747465
42	25	Csf1	0.14606	0.0142603
42	26	Csf1	0.165275	0.03327
42	27	Csf1	0.202091	0.0698803
42	28	Csf1	0.272617	0.140202
42	29	Csf1	0.394276	0.261655
42	30	Csf1	0.592849	0.460023
42	31	Csf1	0.919091	0.78606
42	32	Csf1	1.31355	1.18031
42	33	Csf1	1.67591	1.54247
42	34	Csf1	1.93672	1.80308
42	35	Csf1	2.10301	1.96916
42	36	Csf1	2.20815	2.0741
42	37	Csf1	2.28533	2.15107
42	38	Csf1	2.3419	2.20744
42	39	Csf1	2.39371	2.25904
42	40	Csf1	2.41511	2.28023
43	1	Csf1	0.109133	-0.0117703
43	2	Csf1	0.109555	-0.0116266
43	3	Csf1	0.111625	-0.00983473
43	4	Csf1	0.121063	-0.00067445
43	5	Csf1	0.123402	0.00138663
43	6	Csf1	0.1234	0.00110618
43	7	Csf1	0.124714	0.00214296
43	8	Csf1	0.124716	0.00186642
43	9	Csf1	0.124457	0.00132938
43	10	Csf1	0.125153	0.00174778
43	11	Csf1	0.125059	0.00137529
43	12	Csf1	0.125501	0.00153944
43	13	Csf1	0.126041	0.00180068
43	14	Csf1	0.12577	0.00125215
43	15	Csf1	0.125606	0.000810279
43	16	Csf1	0.124891	-0.000183298
43	17	Csf1	0.124935	-0.000417265
43	18	Csf1	0.127178	0.00154743
43	19	Csf1	0.126849	0.000940899
43	20	Csf1	0.12469	-0.00149629
43	21	Csf1	0.124129	-0.00233567
43	22	Csf1	0.124807	-0.00193555
43	23	Csf1	0.124718	-0.00230208
43	24	Csf1	0.126242	-0.00105668
43	25	Csf1	0.127006	-0.000570554
43	26	Csf1	0.129816	0.00196106
43	27	Csf1	0.136896	0.00876311
43	28	Csf1	0.146199	0.0177879
43	29	Csf1	0.163579	0.0348899
43	30	Csf1	0.198962	0.0699953
43	31	Csf1	0.281578	0.152333
43	32	Csf1	0.421488	0.291965
43	33	Csf1	0.650275	0.520473
43	34	Csf1	0.984041	0.853962
43	35	Csf1	1.38458	1.25422
43	36	Csf1	1.75265	1.62202
43	37	Csf1	2.02603	1.89512
43	38	Csf1	2.18957	2.05838
43	39	Csf1	2.28974	2.15827
43	40	Csf1	2.34339	2.21164
44	1	Csf1	0.128264	-0.0105932
44	2	Csf1	0.126648	-0.0123834
44	3	Csf1	0.128587	-0.0106183
44	4	Csf1	0.138962	-0.000416725
44	5	Csf1	0.140917	0.00136455
44	6	Csf1	0.140419	0.000692743
44	7	Csf1	0.139754	-0.000145893
44	8	Csf1	0.14025	0.00017651
44	9	Csf1	0.143598	0.00334991
44	10	Csf1	0.143604	0.00318249
44	11	Csf1	0.143071	0.00247555
44	12	Csf1	0.143422	0.00265327
44	13	Csf1	0.144334	0.00339156
44	14	Csf1	0.143026	0.00190937
44	15	Csf1	0.141712	0.000421418
44	16	Csf1	0.142438	0.000973955
44	17	Csf1	0.142328	0.000690461
44	18	Csf1	0.142303	0.000491085
44	19	Csf1	0.142368	0.000382844
44	20	Csf1	0.138948	-0.00321132
44	21	Csf1	0.138067	-0.0042656
44	22	Csf1	0.139344	-0.00316235
44	23	Csf1	0.139933	-0.00274738
44	24	Csf1	0.14054	-0.00231438
44	25	Csf1	0.14327	0.000241484
44	26	Csf1	0.147687	0.00448474
44	27	Csf1	0.151112	0.00773629
44	28	Csf1	0.161509	0.0179593
44	29	Csf1	0.180432	0.0367084
44	30	Csf1	0.219578	0.0756813
44	31	Csf1	0.311798	0.167728
44	32	Csf1	0.455765	0.31152
44	33	Csf1	0.687923	0.543504
44	34	Csf1	1.01494	0.870346
44	35	Csf1	1.39563	1.25086
44	36	Csf1	1.75503	1.61009
44	37	Csf1	2.03806	1.89295
44	38	Csf1	2.22744	2.08215
44	39	Csf1	2.35505	2.20959
44	40	Csf1	2.41859	2.27295
45	1	Csf1	0.103365	-0.0123755
45	2	Csf1	0.102897	-0.0128382
45	3	Csf1	0.10493	-0.0107992
45	4	Csf1	0.115311	-0.000413241
45	5	Csf1	0.11756	0.00184145
45	6	Csf1	0.119174	0.00346041
45	7	Csf1	0.118768	0.00305974
45	8	Csf1	0.119002	0.0032988
45	9	Csf1	0.118385	0.00268728
45	10	Csf1	0.117072	0.00137942
45	11	Csf1	0.116755	0.00106862
45	12	Csf1	0.117763	0.00208196
45	13	Csf1	0.116806	0.00112982
45	14	Csf1	0.115579	-9.17824e-05
45	15	Csf1	0.113192	-0.00247378
45	16	Csf1	0.113098	-0.00256246
45	17	Csf1	0.1164	0.000745194
45	18	Csf1	0.115488	-0.000161802
45	19	Csf1	0.114253	-0.00139149
45	20	Csf1	0.112639	-0.00299991
45	21	Csf1	0.111895	-0.00373891
45	22	Csf1	0.112627	-0.00300135
45	23	Csf1	0.116695	0.00107256
45	24	Csf1	0.118018	0.00240048
45	25	Csf1	0.11902	0.00340817
45	26	Csf1	0.122413	0.00680606
45	27	Csf1	0.132028	0.0164267
45	28	Csf1	0.151394	0.0357978
45	29	Csf1	0.181254	0.0656629
45	30	Csf1	0.232249	0.116664
45	31	Csf1	0.349322	0.233742
45	32	Csf1	0.543459	0.427884
45	33	Csf1	0.840518	0.724948
45	34	Csf1	1.2239	1.10833
45	35	Csf1	1.61579	1.50023
45	36	Csf1	1.92659	1.81104
45	37	Csf1	2.13438	2.01883
45	38	Csf1	2.25724	2.1417
45	39	Csf1	2.33762	2.22208
45	40	Csf1	2.3827	2.26716
46	1	Csf1	0.0973695	-0.0108278
46	2	Csf1	0.0967856	-0.0116084
46	3	Csf1	0.0987068	-0.00988388
46	4	Csf1	0.109067	0.000279701
46	5	Csf1	0.110345	0.00136076
46	6	Csf1	0.110219	0.00103857
46	7	Csf1	0.112232	0.00285444
46	8	Csf1	0.112209	0.0026351
46	9	Csf1	0.111871	0.00210049
46	10	Csf1	0.112394	0.00242633
46	11	Csf1	0.112152	0.00198792
46	12	Csf1	0.111722	0.00136069
46	13	Csf1	0.110629	7.16026e-05
46	14	Csf1	0.110414	-0.000340176
46	15	Csf1	0.111702	0.000751192
46	16	Csf1	0.11089	-0.000258265
46	17	Csf1	0.110194	-0.00115067
46	18	Csf1	0.111871	0.000329421
46	19	Csf1	0.111471	-0.000266805
46	20	Csf1	0.110181	-0.00175343
46	21	Csf1	0.109598	-0.00253341
46	22	Csf1	0.109625	-0.00270259
46	23	Csf1	0.109851	-0.00267337
46	24	Csf1	0.111856	-0.000865126
46	25	Csf1	0.113727	0.00080855
46	26	Csf1	0.114301	0.00118594
46	27	Csf1	0.116549	0.00323701
46	28	Csf1	0.123196	0.00968801
46	29	Csf1	0.134487	0.0207819
46	30	Csf1	0.154723	0.0408217
46	31	Csf1	0.212617	0.0985183
46	32	Csf1	0.309485	0.19519
46	33	Csf1	0.473965	0.359474
46	34	Csf1	0.736836	0.622148
46	35	Csf1	1.09833	0.983444
46	36	Csf1	1.4936	1.37852
46	37	Csf1	1.84435	1.72908
46	38	Csf1	2.09521	1.97973
46	39	Csf1	2.25195	2.13628
46	40	Csf1	2.33024	2.21438
47	1	Csf1	0.0777458	-0.0116666
47	2	Csf1	0.076092	-0.0136543
47	3	Csf1	0.0784291	-0.011651
47	4	Csf1	0.0905912	0.000177318
47	5	Csf1	0.0921308	0.00138309
47	6	Csf1	0.0920548	0.000973206
47	7	Csf1	0.0945741	0.00315874
47	8	Csf1	0.095244	0.00349475
47	9	Csf1	0.0946719	0.00258879
47	10	Csf1	0.0940956	0.00167867
47	11	Csf1	0.0938398	0.00108903
47	12	Csf1	0.0945568	0.00147221
47	13	Csf1	0.0942831	0.000864709
47	14	Csf1	0.0939747	0.000222455
47	15	Csf1	0.0945199	0.000433829
47	16	Csf1	0.0945985	0.00017861
47	17	Csf1	0.0958033	0.00104961
47	18	Csf1	0.0953446	0.000257044
47	19	Csf1	0.0941342	-0.00128719
47	20	Csf1	0.0941825	-0.00157269
47	21	Csf1	0.0946739	-0.00141509
47	22	Csf1	0.0943294	-0.0020935
47	23	Csf1	0.0946277	-0.00212902
47	24	Csf1	0.0954034	-0.00168716
47	25	Csf1	0.0968353	-0.000589039
47	26	Csf1	0.0982618	0.000503612
47	27	Csf1	0.100991	0.00289898
47	28	Csf1	0.107913	0.00948728
47	29	Csf1	0.119597	0.0208376
47	30	Csf1	0.141111	0.0420174
47	31	Csf1	0.197494	0.0980664
47	32	Csf1	0.286358	0.186597
47	33	Csf1	0.436283	0.336188
47	34	Csf1	0.668781	0.568352
47	35	Csf1	0.975078	0.874315
47	36	Csf1	1.30766	1.20657
47	37	Csf1	1.62118	1.51975
47	38	Csf1	1.88437	1.7826
47	39	Csf1	2.07715	1.97505
47	40	Csf1	2.18395	2.08152
48	1	Csf1	0.0920747	-0.0104149
48	2	Csf1	0.0910252	-0.0117087
48	3	Csf1	0.0930972	-0.00988107
48	4	Csf1	0.10386	0.000637369
48	5	Csf1	0.105953	0.002486
48	6	Csf1	0.106925	0.0032137
48	7	Csf1	0.106546	0.00258998
48	8	Csf1	0.106482	0.00228222
48	9	Csf1	0.106402	0.00195714
48	10	Csf1	0.105383	0.000693908
48	11	Csf1	0.105012	7.90779e-05
48	12	Csf1	0.105617	0.000439596
48	13	Csf1	0.104869	-0.000552539
48	14	Csf1	0.104429	-0.00123751
48	15	Csf1	0.10494	-0.000970711
48	16	Csf1	0.10566	-0.00049529
48	17	Csf1	0.107049	0.000650117
48	18	Csf1	0.107778	0.00113472
48	19	Csf1	0.107307	0.000418879
48	20	Csf1	0.106578	-0.000554659
48	21	Csf1	0.106052	-0.00132439
48	22	Csf1	0.105813	-0.00180818
48	23	Csf1	0.105787	-0.00207783
48	24	Csf1	0.106861	-0.00124865
48	25	Csf1	0.108829	0.000474978
48	26	Csf1	0.111692	0.00309316
48	27	Csf1	0.116599	0.00775592
48	28	Csf1	0.126166	0.0170792
48	29	Csf1	0.143794	0.0344628
48	30	Csf1	0.177313	0.0677374
48	31	Csf1	0.258192	0.148372
48	32	Csf1	0.392452	0.282388
48	33	Csf1	0.608674	0.498365
48	34	Csf1	0.915826	0.805273
48	35	Csf1	1.27281	1.16201
48	36	Csf1	1.61127	1.50023
48	37	Csf1	1.88372	1.77243
48	38	Csf1	2.06908	1.95755
48	39	Csf1	2.18684	2.07506
48	40	Csf1	2.24564	2.13362
49	1	ACTIN1	-0.0251217	-0.0102463
49	2	ACTIN1	-0.0238538	-0.010027
49	3	ACTIN1	-0.0209576	-0.0081795
49	4	ACTIN1	-0.0110428	0.000686712
49	5	ACTIN1	-0.00742714	0.00325368
49	6	ACTIN1	-0.00592915	0.00370303
49	7	ACTIN1	-0.0041575	0.00442603
49	8	ACTIN1	-0.00566182	0.00187307
49	9	ACTIN1	-0.00643791	4.83364e-05
49	10	ACTIN1	-0.00570518	-0.000267579
49	11	ACTIN1	-0.00631788	-0.00192892
49	12	ACTIN1	-0.00668149	-0.00334117
49	13	ACTIN1	-0.00473796	-0.00244628
49	14	ACTIN1	-0.00134718	-0.000104142
49	15	ACTIN1	0.00208233	0.00227672
49	16	ACTIN1	0.00903621	0.00818196
49	17	ACTIN1	0.029285	0.0273821
49	18	ACTIN1	0.0636965	0.060745
49	19	ACTIN1	0.123539	0.119539
49	20	ACTIN1	0.234105	0.229056
49	21	ACTIN1	0.40644	0.400343
49	22	ACTIN1	0.659382	0.652236
49	23	ACTIN1	0.963191	0.954997
49	24	ACTIN1	1.26901	1.25977
49	25	ACTIN1	1.5244	1.51411
49	26	ACTIN1	1.70832	1.69698
49	27	ACTIN1	1.84386	1.83147
49	28	ACTIN1	1.93502	1.92158
49	29	ACTIN1	1.97182	1.95733
49	30	ACTIN1	1.997	1.98147
49	31	ACTIN1	2.09366	2.07708
49	32	ACTIN1	2.13916	2.12153
49	33	ACTIN1	2.16481	2.14613
49	34	ACTIN1	2.18893	2.1692
49	35	ACTIN1	2.19848	2.1777
49	36	ACTIN1	2.20926	2.18744
49	37	ACTIN1	2.22656	2.20369
49	38	ACTIN1	2.23432	2.2104
49	39	ACTIN1	2.23898	2.21401
[truncated: 1,881 more rows]

## Sheet: Results
Block Type	96-Well Block (0.2mL)
Calibration Background is expired	Yes
Calibration Background performed on	01-02-2020
Calibration Normalization FAM-ROX is expired	Yes
Calibration Normalization FAM-ROX performed on	01-02-2020
Calibration Normalization VIC-ROX is expired	Yes
Calibration Normalization VIC-ROX performed on	01-02-2020
Calibration Pure Dye FAM is expired	Yes
Calibration Pure Dye FAM performed on	01-02-2020
Calibration Pure Dye NED is expired	Yes
Calibration Pure Dye NED performed on	01-02-2020
Calibration Pure Dye ROX is expired	Yes
Calibration Pure Dye ROX performed on	01-02-2020
Calibration Pure Dye SYBR is expired	Yes
Calibration Pure Dye SYBR performed on	01-02-2020
Calibration Pure Dye TAMRA is expired	Yes
Calibration Pure Dye TAMRA performed on	01-02-2020
Calibration Pure Dye VIC is expired	Yes
Calibration Pure Dye VIC performed on	01-02-2020
Calibration ROI is expired	Yes
Calibration ROI performed on	01-02-2020
Calibration Uniformity is expired	Yes
Calibration Uniformity performed on	01-02-2020
Chemistry	SYBR_GREEN
Date Created	08-24-2021 14:04:33 CST
Experiment Barcode
Experiment Comment
Experiment File Name	D:\DATA\WYH\Csf1 2021-08-24 121245.eds
Experiment Name	2021-08-24 121245
Experiment Run End Time	08-24-2021 22:14:40 CST
Experiment Type	Comparative Cт (ΔΔCт)
Instrument Name	287880698
Instrument Serial Number	287880698
Instrument Type	QuantStudio Dx
Passive Reference	ROX
Quantification Cycle Method	Ct
Run Results Valid	No
Signal Smoothing On	true
Stage/ Cycle where Analysis is performed	Stage 2, Step 3
User Name
Well	Well Position	Omit	Sample Name	Target Name	Task	Reporter	Quencher	Quantity	Quantity Mean	Quantity SD	RQ	RQ Min	RQ Max	CT	Ct Mean	Ct SD	Delta Ct	Delta Ct Mean	Delta Ct SD	Delta Ct SE	Delta Delta Ct	Automatic Ct Threshold	Ct Threshold	Automatic Baseline	Baseline Start	Baseline End	Comments	Tm1	Tm2	Tm3	HIGHSD	MTP
1	A1	FALSE	Sample 1	ACTIN1	UNKNOWN	SYBR	None							21.599	21.5257	0.104157						TRUE	0.207811	TRUE	1	40		85.4468			N	N
2	A2	FALSE	Sample 2	ACTIN1	UNKNOWN	SYBR	None							21.776	21.6178	0.223403						TRUE	0.207811	TRUE	1	40		85.3503			N	N
3	A3	FALSE	Sample 3	ACTIN1	UNKNOWN	SYBR	None							21.175	21.0872	0.123983						TRUE	0.207811	TRUE	1	40		85.4468			N	N
4	A4	FALSE	Sample 4	ACTIN1	UNKNOWN	SYBR	None							24.300	24.1574	0.201129						TRUE	0.207811	TRUE	1	40		85.4468			N	N
5	A5	FALSE	Sample 5	ACTIN1	UNKNOWN	SYBR	None							22.790	22.662	0.181373						TRUE	0.207811	TRUE	1	40		85.5433			N	N
6	A6	FALSE	Sample 6	ACTIN1	UNKNOWN	SYBR	None							22.528	22.5696	0.0590798						TRUE	0.207811	TRUE	1	40		85.6397			N	N
7	A7	FALSE	Sample 7	ACTIN1	UNKNOWN	SYBR	None							21.254	21.1926	0.086132						TRUE	0.207811	TRUE	1	40		85.6397			N	N
8	A8	FALSE	Sample 8	ACTIN1	UNKNOWN	SYBR	None							20.762	20.7567	0.00801262						TRUE	0.207811	TRUE	1	40		85.5433			N	N
9	A9	FALSE	Sample 9	ACTIN1	UNKNOWN	SYBR	None							21.719	21.6793	0.0561706						TRUE	0.207811	TRUE	1	40		85.4468			N	N
10	A10	FALSE	Sample 10	ACTIN1	UNKNOWN	SYBR	None							22.612	22.5472	0.0916131						TRUE	0.207811	TRUE	1	40		85.4468			N	N
11	A11	FALSE	Sample 11	ACTIN1	UNKNOWN	SYBR	None							21.817	21.7562	0.0864327						TRUE	0.207811	TRUE	1	40		85.3503			N	N
12	A12	FALSE	Sample 12	ACTIN1	UNKNOWN	SYBR	None							22.115	22.0624	0.0748164						TRUE	0.207811	TRUE	1	40		85.3503			N	N
13	B1	FALSE	Sample 1	ACTIN1	UNKNOWN	SYBR	None							21.452	21.5257	0.104157						TRUE	0.207811	TRUE	1	40		85.4468			N	N
14	B2	FALSE	Sample 2	ACTIN1	UNKNOWN	SYBR	None							21.460	21.6178	0.223403						TRUE	0.207811	TRUE	1	40		85.5433			N	N
15	B3	FALSE	Sample 3	ACTIN1	UNKNOWN	SYBR	None							20.999	21.0872	0.123983						TRUE	0.207811	TRUE	1	40		85.5433			N	N
16	B4	FALSE	Sample 4	ACTIN1	UNKNOWN	SYBR	None							24.015	24.1574	0.201129						TRUE	0.207811	TRUE	1	40		85.5433			N	N
17	B5	FALSE	Sample 5	ACTIN1	UNKNOWN	SYBR	None							22.534	22.662	0.181373						TRUE	0.207811	TRUE	1	40		85.5433			N	N
18	B6	FALSE	Sample 6	ACTIN1	UNKNOWN	SYBR	None							22.611	22.5696	0.0590798						TRUE	0.207811	TRUE	1	40		85.6397			N	N
19	B7	FALSE	Sample 7	ACTIN1	UNKNOWN	SYBR	None							21.132	21.1926	0.086132						TRUE	0.207811	TRUE	1	40		85.5433			N	N
20	B8	FALSE	Sample 8	ACTIN1	UNKNOWN	SYBR	None							20.751	20.7567	0.00801262						TRUE	0.207811	TRUE	1	40		85.5433			N	N
21	B9	FALSE	Sample 9	ACTIN1	UNKNOWN	SYBR	None							21.640	21.6793	0.0561706						TRUE	0.207811	TRUE	1	40		85.4468			N	N
22	B10	FALSE	Sample 10	ACTIN1	UNKNOWN	SYBR	None							22.482	22.5472	0.0916131						TRUE	0.207811	TRUE	1	40		85.4468			N	N
23	B11	FALSE	Sample 11	ACTIN1	UNKNOWN	SYBR	None							21.695	21.7562	0.0864327						TRUE	0.207811	TRUE	1	40		85.4468			N	N
24	B12	FALSE	Sample 12	ACTIN1	UNKNOWN	SYBR	None							22.010	22.0624	0.0748164						TRUE	0.207811	TRUE	1	40		85.3503			N	N
25	C1	FALSE	Sample 1	Csf1	UNKNOWN	SYBR	None				1	0.133182	7.50854	29.155	28.4832	0.950297		6.95754	0.955989	0.675986	0	TRUE	0.175773	TRUE	1	40		86.122	74.8368		Y	Y
26	C2	FALSE	Sample 2	Csf1	UNKNOWN	SYBR	None				0.152895	0.0950339	0.245985	31.263	31.2848	0.0305845		9.66693	0.225486	0.159443	2.70939	TRUE	0.175773	TRUE	1	40		86.2184	74.8368		N	Y
27	C3	FALSE	Sample 3	Csf1	UNKNOWN	SYBR	None				0.112928	0.0279535	0.456211	31.651	31.1912	0.650356		10.1041	0.662069	0.468153	3.14653	TRUE	0.175773	TRUE	1	40		86.3149	73.6793		Y	Y
28	C4	FALSE	Sample 4	Csf1	UNKNOWN	SYBR	None				0.862809	0.208331	3.57334	31.783	31.3279	0.643139		7.17043	0.673855	0.476488	0.212887	TRUE	0.175773	TRUE	1	40		86.3149	75.8978		Y	Y
29	C5	FALSE	Sample 5	Csf1	UNKNOWN	SYBR	None				0.329216	0.221173	0.490039	31.259	31.2224	0.0517779		8.56044	0.188619	0.133374	1.60289	TRUE	0.175773	TRUE	1	40		86.3149	75.1262		N	Y
30	C6	FALSE	Sample 6	Csf1	UNKNOWN	SYBR	None				1.08828	0.0528561	22.4073	30.418	29.4051	1.43311		6.83549	1.43432	1.01422	-0.122054	TRUE	0.175773	TRUE	1	40		86.122	74.1616		Y	Y
31	C7	FALSE	Sample 7	Csf1	UNKNOWN	SYBR	None				0.119344	0.0994841	0.143168	31.213	31.217	0.00551078		10.0243	0.0863081	0.061029	3.0668	TRUE	0.175773	TRUE	1	40		86.3149	74.0652		N	Y
32	C8	FALSE	Sample 8	Csf1	UNKNOWN	SYBR	None				0.124767	0.0406188	0.383244	30.341	30.7169	0.532086		9.96023	0.532146	0.376284	3.00269	TRUE	0.175773	TRUE	1	40		86.2184	76.8623		Y	Y
33	C9	FALSE	Sample 9	Csf1	UNKNOWN	SYBR	None				0.209927	0.0798539	0.551872	31.210	30.8888	0.454878		9.20959	0.458333	0.324091	2.25204	TRUE	0.175773	TRUE	1	40		86.122	75.2226		N	Y
34	C10	FALSE	Sample 10	Csf1	UNKNOWN	SYBR	None				0.209069	0.150175	0.29106	31.673	31.7627	0.127366		9.21549	0.156892	0.110939	2.25795	TRUE	0.175773	TRUE	1	40		86.3149	75.6084	81.7815	N	Y
35	C11	FALSE	Sample 11	Csf1	UNKNOWN	SYBR	None				0.13391	0.0548643	0.32684	31.322	31.6144	0.4142		9.85821	0.423122	0.299193	2.90067	TRUE	0.175773	TRUE	1	40		86.122	74.8368		N	Y
36	C12	FALSE	Sample 12	Csf1	UNKNOWN	SYBR	None				0.225443	0.166814	0.304677	31.083	31.1691	0.121655		9.10671	0.14282	0.100989	2.14917	TRUE	0.175773	TRUE	1	40		86.0255	74.6439		N	Y
37	D1	FALSE	Sample 1	Csf1	UNKNOWN	SYBR	None				1	0.133182	7.50854	27.811	28.4832	0.950297		6.95754	0.955989	0.675986	0	TRUE	0.175773	TRUE	1	40		74.9333	86.2184		Y	Y
38	D2	FALSE	Sample 2	Csf1	UNKNOWN	SYBR	None				0.152895	0.0950339	0.245985	31.306	31.2848	0.0305845		9.66693	0.225486	0.159443	2.70939	TRUE	0.175773	TRUE	1	40		86.3149	73.5829		N	Y
39	D3	FALSE	Sample 3	Csf1	UNKNOWN	SYBR	None				0.112928	0.0279535	0.456211	30.731	31.1912	0.650356		10.1041	0.662069	0.468153	3.14653	TRUE	0.175773	TRUE	1	40		86.3149			Y	N
40	D4	FALSE	Sample 4	Csf1	UNKNOWN	SYBR	None				0.862809	0.208331	3.57334	30.873	31.3279	0.643139		7.17043	0.673855	0.476488	0.212887	TRUE	0.175773	TRUE	1	40		86.3149	75.6084		Y	Y
41	D5	FALSE	Sample 5	Csf1	UNKNOWN	SYBR	None				0.329216	0.221173	0.490039	31.186	31.2224	0.0517779		8.56044	0.188619	0.133374	1.60289	TRUE	0.175773	TRUE	1	40		86.3149	75.8978		N	Y
42	D6	FALSE	Sample 6	Csf1	UNKNOWN	SYBR	None				1.08828	0.0528561	22.4073	28.392	29.4051	1.43311		6.83549	1.43432	1.01422	-0.122054	TRUE	0.175773	TRUE	1	40		86.3149	74.3545		Y	Y
43	D7	FALSE	Sample 7	Csf1	UNKNOWN	SYBR	None				0.119344	0.0994841	0.143168	31.221	31.217	0.00551078		10.0243	0.0863081	0.061029	3.0668	TRUE	0.175773	TRUE	1	40		86.3149	74.7403		N	Y
44	D8	FALSE	Sample 8	Csf1	UNKNOWN	SYBR	None				0.124767	0.0406188	0.383244	31.093	30.7169	0.532086		9.96023	0.532146	0.376284	3.00269	TRUE	0.175773	TRUE	1	40		86.2184	75.3191		Y	Y
45	D9	FALSE	Sample 9	Csf1	UNKNOWN	SYBR	None				0.209927	0.0798539	0.551872	30.567	30.8888	0.454878		9.20959	0.458333	0.324091	2.25204	TRUE	0.175773	TRUE	1	40		86.2184	75.3191		N	Y
46	D10	FALSE	Sample 10	Csf1	UNKNOWN	SYBR	None				0.209069	0.150175	0.29106	31.853	31.7627	0.127366		9.21549	0.156892	0.110939	2.25795	TRUE	0.175773	TRUE	1	40		86.2184	74.8368		N	Y
47	D11	FALSE	Sample 11	Csf1	UNKNOWN	SYBR	None				0.13391	0.0548643	0.32684	31.907	31.6144	0.4142		9.85821	0.423122	0.299193	2.90067	TRUE	0.175773	TRUE	1	40		86.2184	73.6793	81.0099	N	Y
48	D12	FALSE	Sample 12	Csf1	UNKNOWN	SYBR	None				0.225443	0.166814	0.304677	31.255	31.1691	0.121655		9.10671	0.14282	0.100989	2.14917	TRUE	0.175773	TRUE	1	40		86.122			N	N
49	E1	FALSE	Sample 13	ACTIN1	UNKNOWN	SYBR	None							19.842	19.9688	0.179432						TRUE	0.207811	TRUE	1	40		85.5433			N	N
50	E2	FALSE	Sample 14	ACTIN1	UNKNOWN	SYBR	None							22.394	22.4802	0.12228						TRUE	0.207811	TRUE	1	40		85.6397			N	N
51	E3	FALSE	Sample 15	ACTIN1	UNKNOWN	SYBR	None							20.747	20.8551	0.152394						TRUE	0.207811	TRUE	1	40		85.6397			N	N
52	E4	FALSE	Sample 16	ACTIN1	UNKNOWN	SYBR	None							19.793	19.8943	0.143309						TRUE	0.207811	TRUE	1	40		85.6397			N	N
53	E5	FALSE	Sample 17	ACTIN1	UNKNOWN	SYBR	None							22.898	22.8522	0.0652244						TRUE	0.207811	TRUE	1	40		85.6397			N	N
54	E6	FALSE	Sample 18	ACTIN1	UNKNOWN	SYBR	None							21.767	21.8456	0.111864						TRUE	0.207811	TRUE	1	40		85.6397			N	N
55	E7	FALSE	Sample 19	ACTIN1	UNKNOWN	SYBR	None							19.560	19.5468	0.0191111						TRUE	0.207811	TRUE	1	40		85.5433			N	N
56	E8	FALSE	Sample 20	ACTIN1	UNKNOWN	SYBR	None							19.594	19.6381	0.0620523						TRUE	0.207811	TRUE	1	40		85.5433			N	N
57	E9	FALSE	Sample 21	ACTIN1	UNKNOWN	SYBR	None							19.797	19.7989	0.00320721						TRUE	0.207811	TRUE	1	40		85.4468			N	N
58	E10	FALSE	Sample 22	ACTIN1	UNKNOWN	SYBR	None							22.179	22.2679	0.126009						TRUE	0.207811	TRUE	1	40		85.4468			N	N
59	E11	FALSE	Sample 23	ACTIN1	UNKNOWN	SYBR	None							21.601	21.6254	0.03452						TRUE	0.207811	TRUE	1	40		85.4468			N	N
60	E12	FALSE	Sample 24	ACTIN1	UNKNOWN	SYBR	None							19.633	19.5625	0.0991011						TRUE	0.207811	TRUE	1	40		85.4468			N	N
61	F1	FALSE	Sample 13	ACTIN1	UNKNOWN	SYBR	None							20.096	19.9688	0.179432						TRUE	0.207811	TRUE	1	40		85.4468			N	N
62	F2	FALSE	Sample 14	ACTIN1	UNKNOWN	SYBR	None							22.567	22.4802	0.12228						TRUE	0.207811	TRUE	1	40		85.5433			N	N
63	F3	FALSE	Sample 15	ACTIN1	UNKNOWN	SYBR	None							20.963	20.8551	0.152394						TRUE	0.207811	TRUE	1	40		85.5433			N	N
64	F4	FALSE	Sample 16	ACTIN1	UNKNOWN	SYBR	None							19.996	19.8943	0.143309						TRUE	0.207811	TRUE	1	40		85.5433			N	N
65	F5	FALSE	Sample 17	ACTIN1	UNKNOWN	SYBR	None							22.806	22.8522	0.0652244						TRUE	0.207811	TRUE	1	40		85.6397			N	N
66	F6	FALSE	Sample 18	ACTIN1	UNKNOWN	SYBR	None							21.925	21.8456	0.111864						TRUE	0.207811	TRUE	1	40		85.5433			N	N
67	F7	FALSE	Sample 19	ACTIN1	UNKNOWN	SYBR	None							19.533	19.5468	0.0191111						TRUE	0.207811	TRUE	1	40		85.5433			N	N
68	F8	FALSE	Sample 20	ACTIN1	UNKNOWN	SYBR	None							19.682	19.6381	0.0620523						TRUE	0.207811	TRUE	1	40		85.4468			N	N
69	F9	FALSE	Sample 21	ACTIN1	UNKNOWN	SYBR	None							19.801	19.7989	0.00320721						TRUE	0.207811	TRUE	1	40		85.4468			N	N
70	F10	FALSE	Sample 22	ACTIN1	UNKNOWN	SYBR	None							22.357	22.2679	0.126009						TRUE	0.207811	TRUE	1	40		85.4468			N	N
71	F11	FALSE	Sample 23	ACTIN1	UNKNOWN	SYBR	None							21.650	21.6254	0.03452						TRUE	0.207811	TRUE	1	40		85.3503			N	N
72	F12	FALSE	Sample 24	ACTIN1	UNKNOWN	SYBR	None							19.492	19.5625	0.0991011						TRUE	0.207811	TRUE	1	40		85.3503			N	N
73	G1	FALSE	Sample 13	Csf1	UNKNOWN	SYBR	None				0.0814755	0.0185685	0.357501	30.064	30.5438	0.677906		10.575	0.701251	0.495859	3.61749	TRUE	0.175773	TRUE	1	40		86.0255	75.4155		Y	Y
74	G2	FALSE	Sample 14	Csf1	UNKNOWN	SYBR	None				0.189625	0.0439064	0.818964	31.354	31.8365	0.682875		9.35632	0.693736	0.490546	2.39878	TRUE	0.175773	TRUE	1	40		86.122	75.2226	80.3347	Y	Y
75	G3	FALSE	Sample 15	Csf1	UNKNOWN	SYBR	None				0.177458	0.128654	0.244775	30.311	30.3071	0.00576029		9.45199	0.152502	0.107835	2.49445	TRUE	0.175773	TRUE	1	40		86.2184			N	N
76	G4	FALSE	Sample 16	Csf1	UNKNOWN	SYBR	None				0.166025	0.0738946	0.373024	29.191	29.4423	0.356104		9.54807	0.383858	0.271429	2.59052	TRUE	0.175773	TRUE	1	40		86.2184			N	N
77	G5	FALSE	Sample 17	Csf1	UNKNOWN	SYBR	None				0.257988	0.0843732	0.788852	32.136	31.7643	0.525958		8.91217	0.529986	0.374757	1.95462	TRUE	0.175773	TRUE	1	40		86.3149			Y	N
78	G6	FALSE	Sample 18	Csf1	UNKNOWN	SYBR	None				0.221409	0.134163	0.36539	30.830	30.9784	0.209561		9.13276	0.237548	0.167972	2.17522	TRUE	0.175773	TRUE	1	40		86.2184	77.2482		N	Y
79	G7	FALSE	Sample 19	Csf1	UNKNOWN	SYBR	None				0.0717692	0.0564585	0.0912321	30.384	30.3048	0.112166		10.758	0.113782	0.0804563	3.80049	TRUE	0.175773	TRUE	1	40		86.122	93.2596		N	Y
80	G8	FALSE	Sample 20	Csf1	UNKNOWN	SYBR	None				0.173248	0.129932	0.231004	29.211	29.1247	0.121502		9.48663	0.13643	0.0964705	2.52909	TRUE	0.175773	TRUE	1	40		86.122			N	N
81	G9	FALSE	Sample 21	Csf1	UNKNOWN	SYBR	None				0.203366	0.201069	0.205689	29.057	29.0543	0.00432798		9.25539	0.00538679	0.00380904	2.29785	TRUE	0.175773	TRUE	1	40		86.122			N	N
82	G10	FALSE	Sample 22	Csf1	UNKNOWN	SYBR	None				0.157514	0.0983026	0.25239	32.022	31.8919	0.184668		9.62399	0.223563	0.158083	2.66645	TRUE	0.175773	TRUE	1	40		86.0255	77.634		N	Y
83	G11	FALSE	Sample 23	Csf1	UNKNOWN	SYBR	None				0.134487	0.114319	0.158214	31.526	31.4774	0.0688794		9.852	0.0770454	0.0544794	2.89446	TRUE	0.175773	TRUE	1	40		85.9291	75.3191		N	Y
84	G12	FALSE	Sample 24	Csf1	UNKNOWN	SYBR	None				0.0931206	0.0699908	0.123894	30.010	29.9448	0.0922564		10.3823	0.135397	0.0957399	3.42476	TRUE	0.175773	TRUE	1	40		86.0255	74.0652		N	Y
85	H1	FALSE	Sample 13	Csf1	UNKNOWN	SYBR	None				0.0814755	0.0185685	0.357501	31.023	30.5438	0.677906		10.575	0.701251	0.495859	3.61749	TRUE	0.175773	TRUE	1	40		86.0255			Y	N
86	H2	FALSE	Sample 14	Csf1	UNKNOWN	SYBR	None				0.189625	0.0439064	0.818964	32.319	31.8365	0.682875		9.35632	0.693736	0.490546	2.39878	TRUE	0.175773	TRUE	1	40		86.122	76.2836		Y	Y
87	H3	FALSE	Sample 15	Csf1	UNKNOWN	SYBR	None				0.177458	0.128654	0.244775	30.303	30.3071	0.00576029		9.45199	0.152502	0.107835	2.49445	TRUE	0.175773	TRUE	1	40		86.2184	73.6793		N	Y
88	H4	FALSE	Sample 16	Csf1	UNKNOWN	SYBR	None				0.166025	0.0738946	0.373024	29.694	29.4423	0.356104		9.54807	0.383858	0.271429	2.59052	TRUE	0.175773	TRUE	1	40		86.2184			N	N
89	H5	FALSE	Sample 17	Csf1	UNKNOWN	SYBR	None				0.257988	0.0843732	0.788852	31.392	31.7643	0.525958		8.91217	0.529986	0.374757	1.95462	TRUE	0.175773	TRUE	1	40		86.2184			Y	N
90	H6	FALSE	Sample 18	Csf1	UNKNOWN	SYBR	None				0.221409	0.134163	0.36539	31.127	30.9784	0.209561		9.13276	0.237548	0.167972	2.17522	TRUE	0.175773	TRUE	1	40		86.2184			N	N
91	H7	FALSE	Sample 19	Csf1	UNKNOWN	SYBR	None				0.0717692	0.0564585	0.0912321	30.226	30.3048	0.112166		10.758	0.113782	0.0804563	3.80049	TRUE	0.175773	TRUE	1	40		86.0255			N	N
92	H8	FALSE	Sample 20	Csf1	UNKNOWN	SYBR	None				0.173248	0.129932	0.231004	29.039	29.1247	0.121502		9.48663	0.13643	0.0964705	2.52909	TRUE	0.175773	TRUE	1	40		86.122			N	N
93	H9	FALSE	Sample 21	Csf1	UNKNOWN	SYBR	None				0.203366	0.201069	0.205689	29.051	29.0543	0.00432798		9.25539	0.00538679	0.00380904	2.29785	TRUE	0.175773	TRUE	1	40		86.0255			N	N
94	H10	FALSE	Sample 22	Csf1	UNKNOWN	SYBR	None				0.157514	0.0983026	0.25239	31.761	31.8919	0.184668		9.62399	0.223563	0.158083	2.66645	TRUE	0.175773	TRUE	1	40		86.0255	81.3957		N	Y
95	H11	FALSE	Sample 23	Csf1	UNKNOWN	SYBR	None				0.134487	0.114319	0.158214	31.429	31.4774	0.0688794		9.852	0.0770454	0.0544794	2.89446	TRUE	0.175773	TRUE	1	40		85.9291	74.9333		N	Y
96	H12	FALSE	Sample 24	Csf1	UNKNOWN	SYBR	None				0.0931206	0.0699908	0.123894	29.880	29.9448	0.0922564		10.3823	0.135397	0.0957399	3.42476	TRUE	0.175773	TRUE	1	40		85.9291			N	N
Analysis Type	Singleplex
Endogenous Control	ACTIN1
RQ Min/Max Confidence Level	95.0
Reference Sample	Sample 1
