# Supplementary material for: A FAK Inhibitor Boosts Anti-PD1 Immunotherapy in a Hepatocellular Carcinoma Mouse Model
Source: Front Pharmacol. 2022 Jan 18;12:820446. doi: 10.3389/fphar.2021.820446 (PMC8804348; doi:10.3389/fphar.2021.820446)
Supplement: Supplementary file 6 [file DataSheet2.ZIP › q-PCR date/Csf2 2021-08-24 140514_data.xls]

## Sheet: Sample Setup
Block Type	96-Well Block (0.2mL)
Calibration Background is expired	Yes
Calibration Background performed on	01-02-2020
Calibration Normalization FAM-ROX is expired	Yes
Calibration Normalization FAM-ROX performed on	01-02-2020
Calibration Normalization VIC-ROX is expired	Yes
Calibration Normalization VIC-ROX performed on	01-02-2020
Calibration Pure Dye FAM is expired	Yes
Calibration Pure Dye FAM performed on	01-02-2020
Calibration Pure Dye NED is expired	Yes
Calibration Pure Dye NED performed on	01-02-2020
Calibration Pure Dye ROX is expired	Yes
Calibration Pure Dye ROX performed on	01-02-2020
Calibration Pure Dye SYBR is expired	Yes
Calibration Pure Dye SYBR performed on	01-02-2020
Calibration Pure Dye TAMRA is expired	Yes
Calibration Pure Dye TAMRA performed on	01-02-2020
Calibration Pure Dye VIC is expired	Yes
Calibration Pure Dye VIC performed on	01-02-2020
Calibration ROI is expired	Yes
Calibration ROI performed on	01-02-2020
Calibration Uniformity is expired	Yes
Calibration Uniformity performed on	01-02-2020
Chemistry	SYBR_GREEN
Date Created	08-24-2021 15:55:36 CST
Experiment Barcode
Experiment Comment
Experiment File Name	D:\DATA\WYH\Csf2 2021-08-24 140514.eds
Experiment Name	2021-08-24 140514
Experiment Run End Time	08-25-2021 00:05:44 CST
Experiment Type	Comparative Cт (ΔΔCт)
Instrument Name	287880698
Instrument Serial Number	287880698
Instrument Type	QuantStudio Dx
Passive Reference	ROX
Quantification Cycle Method	Ct
Run Results Valid	No
Signal Smoothing On	true
Stage/ Cycle where Analysis is performed	Stage 2, Step 3
User Name
Well	Well Position	Sample Name	Sample Color	Biogroup Name	Biogroup Color	Target Name	Target Color	Task	Reporter	Quencher	Quantity	Comments
1	A1	Sample 1	RGB(198,113,113)			ACTIN1	RGB(176,23,31)	UNKNOWN	SYBR	None
2	A2	Sample 2	RGB(0,245,255)			ACTIN1	RGB(176,23,31)	UNKNOWN	SYBR	None
3	A3	Sample 3	RGB(238,220,130)			ACTIN1	RGB(176,23,31)	UNKNOWN	SYBR	None
4	A4	Sample 4	RGB(238,238,0)			ACTIN1	RGB(176,23,31)	UNKNOWN	SYBR	None
5	A5	Sample 5	RGB(142,142,56)			ACTIN1	RGB(176,23,31)	UNKNOWN	SYBR	None
6	A6	Sample 6	RGB(238,44,44)			ACTIN1	RGB(176,23,31)	UNKNOWN	SYBR	None
7	A7	Sample 7	RGB(51,161,201)			ACTIN1	RGB(176,23,31)	UNKNOWN	SYBR	None
8	A8	Sample 8	RGB(176,23,31)			ACTIN1	RGB(176,23,31)	UNKNOWN	SYBR	None
9	A9	Sample 9	RGB(0,0,255)			ACTIN1	RGB(176,23,31)	UNKNOWN	SYBR	None
10	A10	Sample 10	RGB(0,139,69)			ACTIN1	RGB(176,23,31)	UNKNOWN	SYBR	None
11	A11	Sample 11	RGB(255,127,0)			ACTIN1	RGB(176,23,31)	UNKNOWN	SYBR	None
12	A12	Sample 12	RGB(139,137,112)			ACTIN1	RGB(176,23,31)	UNKNOWN	SYBR	None
13	B1	Sample 1	RGB(198,113,113)			ACTIN1	RGB(176,23,31)	UNKNOWN	SYBR	None
14	B2	Sample 2	RGB(0,245,255)			ACTIN1	RGB(176,23,31)	UNKNOWN	SYBR	None
15	B3	Sample 3	RGB(238,220,130)			ACTIN1	RGB(176,23,31)	UNKNOWN	SYBR	None
16	B4	Sample 4	RGB(238,238,0)			ACTIN1	RGB(176,23,31)	UNKNOWN	SYBR	None
17	B5	Sample 5	RGB(142,142,56)			ACTIN1	RGB(176,23,31)	UNKNOWN	SYBR	None
18	B6	Sample 6	RGB(238,44,44)			ACTIN1	RGB(176,23,31)	UNKNOWN	SYBR	None
19	B7	Sample 7	RGB(51,161,201)			ACTIN1	RGB(176,23,31)	UNKNOWN	SYBR	None
20	B8	Sample 8	RGB(176,23,31)			ACTIN1	RGB(176,23,31)	UNKNOWN	SYBR	None
21	B9	Sample 9	RGB(0,0,255)			ACTIN1	RGB(176,23,31)	UNKNOWN	SYBR	None
22	B10	Sample 10	RGB(0,139,69)			ACTIN1	RGB(176,23,31)	UNKNOWN	SYBR	None
23	B11	Sample 11	RGB(255,127,0)			ACTIN1	RGB(176,23,31)	UNKNOWN	SYBR	None
24	B12	Sample 12	RGB(139,137,112)			ACTIN1	RGB(176,23,31)	UNKNOWN	SYBR	None
25	C1	Sample 1	RGB(198,113,113)			Csf2	RGB(0,0,255)	UNKNOWN	SYBR	None
26	C2	Sample 2	RGB(0,245,255)			Csf2	RGB(0,0,255)	UNKNOWN	SYBR	None
27	C3	Sample 3	RGB(238,220,130)			Csf2	RGB(0,0,255)	UNKNOWN	SYBR	None
28	C4	Sample 4	RGB(238,238,0)			Csf2	RGB(0,0,255)	UNKNOWN	SYBR	None
29	C5	Sample 5	RGB(142,142,56)			Csf2	RGB(0,0,255)	UNKNOWN	SYBR	None
30	C6	Sample 6	RGB(238,44,44)			Csf2	RGB(0,0,255)	UNKNOWN	SYBR	None
31	C7	Sample 7	RGB(51,161,201)			Csf2	RGB(0,0,255)	UNKNOWN	SYBR	None
32	C8	Sample 8	RGB(176,23,31)			Csf2	RGB(0,0,255)	UNKNOWN	SYBR	None
33	C9	Sample 9	RGB(0,0,255)			Csf2	RGB(0,0,255)	UNKNOWN	SYBR	None
34	C10	Sample 10	RGB(0,139,69)			Csf2	RGB(0,0,255)	UNKNOWN	SYBR	None
35	C11	Sample 11	RGB(255,127,0)			Csf2	RGB(0,0,255)	UNKNOWN	SYBR	None
36	C12	Sample 12	RGB(139,137,112)			Csf2	RGB(0,0,255)	UNKNOWN	SYBR	None
37	D1	Sample 1	RGB(198,113,113)			Csf2	RGB(0,0,255)	UNKNOWN	SYBR	None
38	D2	Sample 2	RGB(0,245,255)			Csf2	RGB(0,0,255)	UNKNOWN	SYBR	None
39	D3	Sample 3	RGB(238,220,130)			Csf2	RGB(0,0,255)	UNKNOWN	SYBR	None
40	D4	Sample 4	RGB(238,238,0)			Csf2	RGB(0,0,255)	UNKNOWN	SYBR	None
41	D5	Sample 5	RGB(142,142,56)			Csf2	RGB(0,0,255)	UNKNOWN	SYBR	None
42	D6	Sample 6	RGB(238,44,44)			Csf2	RGB(0,0,255)	UNKNOWN	SYBR	None
43	D7	Sample 7	RGB(51,161,201)			Csf2	RGB(0,0,255)	UNKNOWN	SYBR	None
44	D8	Sample 8	RGB(176,23,31)			Csf2	RGB(0,0,255)	UNKNOWN	SYBR	None
45	D9	Sample 9	RGB(0,0,255)			Csf2	RGB(0,0,255)	UNKNOWN	SYBR	None
46	D10	Sample 10	RGB(0,139,69)			Csf2	RGB(0,0,255)	UNKNOWN	SYBR	None
47	D11	Sample 11	RGB(255,127,0)			Csf2	RGB(0,0,255)	UNKNOWN	SYBR	None
48	D12	Sample 12	RGB(139,137,112)			Csf2	RGB(0,0,255)	UNKNOWN	SYBR	None
49	E1	Sample 13	RGB(176,23,31)			ACTIN1	RGB(176,23,31)	UNKNOWN	SYBR	None
50	E2	Sample 14	RGB(0,0,255)			ACTIN1	RGB(176,23,31)	UNKNOWN	SYBR	None
51	E3	Sample 15	RGB(0,139,69)			ACTIN1	RGB(176,23,31)	UNKNOWN	SYBR	None
52	E4	Sample 16	RGB(255,127,0)			ACTIN1	RGB(176,23,31)	UNKNOWN	SYBR	None
53	E5	Sample 17	RGB(139,137,112)			ACTIN1	RGB(176,23,31)	UNKNOWN	SYBR	None
54	E6	Sample 18	RGB(238,121,66)			ACTIN1	RGB(176,23,31)	UNKNOWN	SYBR	None
55	E7	Sample 19	RGB(142,56,142)			ACTIN1	RGB(176,23,31)	UNKNOWN	SYBR	None
56	E8	Sample 20	RGB(198,113,113)			ACTIN1	RGB(176,23,31)	UNKNOWN	SYBR	None
57	E9	Sample 21	RGB(0,245,255)			ACTIN1	RGB(176,23,31)	UNKNOWN	SYBR	None
58	E10	Sample 22	RGB(238,220,130)			ACTIN1	RGB(176,23,31)	UNKNOWN	SYBR	None
59	E11	Sample 23	RGB(238,238,0)			ACTIN1	RGB(176,23,31)	UNKNOWN	SYBR	None
60	E12	Sample 24	RGB(142,142,56)			ACTIN1	RGB(176,23,31)	UNKNOWN	SYBR	None
61	F1	Sample 13	RGB(176,23,31)			ACTIN1	RGB(176,23,31)	UNKNOWN	SYBR	None
62	F2	Sample 14	RGB(0,0,255)			ACTIN1	RGB(176,23,31)	UNKNOWN	SYBR	None
63	F3	Sample 15	RGB(0,139,69)			ACTIN1	RGB(176,23,31)	UNKNOWN	SYBR	None
64	F4	Sample 16	RGB(255,127,0)			ACTIN1	RGB(176,23,31)	UNKNOWN	SYBR	None
65	F5	Sample 17	RGB(139,137,112)			ACTIN1	RGB(176,23,31)	UNKNOWN	SYBR	None
66	F6	Sample 18	RGB(238,121,66)			ACTIN1	RGB(176,23,31)	UNKNOWN	SYBR	None
67	F7	Sample 19	RGB(142,56,142)			ACTIN1	RGB(176,23,31)	UNKNOWN	SYBR	None
68	F8	Sample 20	RGB(198,113,113)			ACTIN1	RGB(176,23,31)	UNKNOWN	SYBR	None
69	F9	Sample 21	RGB(0,245,255)			ACTIN1	RGB(176,23,31)	UNKNOWN	SYBR	None
70	F10	Sample 22	RGB(238,220,130)			ACTIN1	RGB(176,23,31)	UNKNOWN	SYBR	None
71	F11	Sample 23	RGB(238,238,0)			ACTIN1	RGB(176,23,31)	UNKNOWN	SYBR	None
72	F12	Sample 24	RGB(142,142,56)			ACTIN1	RGB(176,23,31)	UNKNOWN	SYBR	None
73	G1	Sample 13	RGB(176,23,31)			Csf2	RGB(0,0,255)	UNKNOWN	SYBR	None
74	G2	Sample 14	RGB(0,0,255)			Csf2	RGB(0,0,255)	UNKNOWN	SYBR	None
75	G3	Sample 15	RGB(0,139,69)			Csf2	RGB(0,0,255)	UNKNOWN	SYBR	None
76	G4	Sample 16	RGB(255,127,0)			Csf2	RGB(0,0,255)	UNKNOWN	SYBR	None
77	G5	Sample 17	RGB(139,137,112)			Csf2	RGB(0,0,255)	UNKNOWN	SYBR	None
78	G6	Sample 18	RGB(238,121,66)			Csf2	RGB(0,0,255)	UNKNOWN	SYBR	None
79	G7	Sample 19	RGB(142,56,142)			Csf2	RGB(0,0,255)	UNKNOWN	SYBR	None
80	G8	Sample 20	RGB(198,113,113)			Csf2	RGB(0,0,255)	UNKNOWN	SYBR	None
81	G9	Sample 21	RGB(0,245,255)			Csf2	RGB(0,0,255)	UNKNOWN	SYBR	None
82	G10	Sample 22	RGB(238,220,130)			Csf2	RGB(0,0,255)	UNKNOWN	SYBR	None
83	G11	Sample 23	RGB(238,238,0)			Csf2	RGB(0,0,255)	UNKNOWN	SYBR	None
84	G12	Sample 24	RGB(142,142,56)			Csf2	RGB(0,0,255)	UNKNOWN	SYBR	None
85	H1	Sample 13	RGB(176,23,31)			Csf2	RGB(0,0,255)	UNKNOWN	SYBR	None
86	H2	Sample 14	RGB(0,0,255)			Csf2	RGB(0,0,255)	UNKNOWN	SYBR	None
87	H3	Sample 15	RGB(0,139,69)			Csf2	RGB(0,0,255)	UNKNOWN	SYBR	None
88	H4	Sample 16	RGB(255,127,0)			Csf2	RGB(0,0,255)	UNKNOWN	SYBR	None
89	H5	Sample 17	RGB(139,137,112)			Csf2	RGB(0,0,255)	UNKNOWN	SYBR	None
90	H6	Sample 18	RGB(238,121,66)			Csf2	RGB(0,0,255)	UNKNOWN	SYBR	None
91	H7	Sample 19	RGB(142,56,142)			Csf2	RGB(0,0,255)	UNKNOWN	SYBR	None
92	H8	Sample 20	RGB(198,113,113)			Csf2	RGB(0,0,255)	UNKNOWN	SYBR	None
93	H9	Sample 21	RGB(0,245,255)			Csf2	RGB(0,0,255)	UNKNOWN	SYBR	None
94	H10	Sample 22	RGB(238,220,130)			Csf2	RGB(0,0,255)	UNKNOWN	SYBR	None
95	H11	Sample 23	RGB(238,238,0)			Csf2	RGB(0,0,255)	UNKNOWN	SYBR	None
96	H12	Sample 24	RGB(142,142,56)			Csf2	RGB(0,0,255)	UNKNOWN	SYBR	None

## Sheet: Amplification Data
Block Type	96-Well Block (0.2mL)
Calibration Background is expired	Yes
Calibration Background performed on	01-02-2020
Calibration Normalization FAM-ROX is expired	Yes
Calibration Normalization FAM-ROX performed on	01-02-2020
Calibration Normalization VIC-ROX is expired	Yes
Calibration Normalization VIC-ROX performed on	01-02-2020
Calibration Pure Dye FAM is expired	Yes
Calibration Pure Dye FAM performed on	01-02-2020
Calibration Pure Dye NED is expired	Yes
Calibration Pure Dye NED performed on	01-02-2020
Calibration Pure Dye ROX is expired	Yes
Calibration Pure Dye ROX performed on	01-02-2020
Calibration Pure Dye SYBR is expired	Yes
Calibration Pure Dye SYBR performed on	01-02-2020
Calibration Pure Dye TAMRA is expired	Yes
Calibration Pure Dye TAMRA performed on	01-02-2020
Calibration Pure Dye VIC is expired	Yes
Calibration Pure Dye VIC performed on	01-02-2020
Calibration ROI is expired	Yes
Calibration ROI performed on	01-02-2020
Calibration Uniformity is expired	Yes
Calibration Uniformity performed on	01-02-2020
Chemistry	SYBR_GREEN
Date Created	08-24-2021 15:55:36 CST
Experiment Barcode
Experiment Comment
Experiment File Name	D:\DATA\WYH\Csf2 2021-08-24 140514.eds
Experiment Name	2021-08-24 140514
Experiment Run End Time	08-25-2021 00:05:44 CST
Experiment Type	Comparative Cт (ΔΔCт)
Instrument Name	287880698
Instrument Serial Number	287880698
Instrument Type	QuantStudio Dx
Passive Reference	ROX
Quantification Cycle Method	Ct
Run Results Valid	No
Signal Smoothing On	true
Stage/ Cycle where Analysis is performed	Stage 2, Step 3
User Name
Well	Cycle	Target Name	Rn	Delta Rn
1	1	ACTIN1	0.0589686	-0.00599716
1	2	ACTIN1	0.0591569	-0.00435131
1	3	ACTIN1	0.0576735	-0.00437721
1	4	ACTIN1	0.0573402	-0.00325296
1	5	ACTIN1	0.0586778	-0.000457812
1	6	ACTIN1	0.058867	0.00118899
1	7	ACTIN1	0.0581484	0.00192794
1	8	ACTIN1	0.0581501	0.00338717
1	9	ACTIN1	0.0573593	0.00405393
1	10	ACTIN1	0.0564396	0.00459182
1	11	ACTIN1	0.0538004	0.00341024
1	12	ACTIN1	0.0467833	-0.00214939
1	13	ACTIN1	0.0443749	-0.00310014
1	14	ACTIN1	0.040795	-0.00522257
1	15	ACTIN1	0.0429631	-0.00159691
1	16	ACTIN1	0.0571724	0.01407
1	17	ACTIN1	0.0690659	0.027421
1	18	ACTIN1	0.0798546	0.0396673
1	19	ACTIN1	0.0994589	0.0607292
1	20	ACTIN1	0.124153	0.0868812
1	21	ACTIN1	0.186313	0.150498
1	22	ACTIN1	0.319268	0.284911
1	23	ACTIN1	0.511759	0.47886
1	24	ACTIN1	0.76349	0.732048
1	25	ACTIN1	1.05327	1.02329
1	26	ACTIN1	1.33604	1.30751
1	27	ACTIN1	1.56798	1.54091
1	28	ACTIN1	1.73857	1.71296
1	29	ACTIN1	1.8721	1.84795
1	30	ACTIN1	1.96736	1.94466
1	31	ACTIN1	2.03498	2.01374
1	32	ACTIN1	2.09797	2.07818
1	33	ACTIN1	2.13447	2.11614
1	34	ACTIN1	2.15854	2.14167
1	35	ACTIN1	2.1535	2.13809
1	36	ACTIN1	2.16908	2.15513
1	37	ACTIN1	2.17305	2.16056
1	38	ACTIN1	2.17846	2.16742
1	39	ACTIN1	2.2212	2.21162
1	40	ACTIN1	2.22704	2.21892
2	1	ACTIN1	0.130031	-0.00358436
2	2	ACTIN1	0.13066	-0.00182546
2	3	ACTIN1	0.128708	-0.00264715
2	4	ACTIN1	0.125949	-0.00427656
2	5	ACTIN1	0.125793	-0.00330181
2	6	ACTIN1	0.128875	0.000910256
2	7	ACTIN1	0.130698	0.00386344
2	8	ACTIN1	0.131156	0.00545127
2	9	ACTIN1	0.130066	0.00549191
2	10	ACTIN1	0.127	0.00355578
2	11	ACTIN1	0.124524	0.00221034
2	12	ACTIN1	0.116506	-0.00467772
2	13	ACTIN1	0.115662	-0.00439147
2	14	ACTIN1	0.116735	-0.00218829
2	15	ACTIN1	0.118732	0.000938367
2	16	ACTIN1	0.128666	0.0120023
2	17	ACTIN1	0.138263	0.0227304
2	18	ACTIN1	0.150467	0.0360636
2	19	ACTIN1	0.171193	0.0579204
2	20	ACTIN1	0.196625	0.0844819
2	21	ACTIN1	0.267056	0.156043
2	22	ACTIN1	0.405011	0.295129
2	23	ACTIN1	0.605634	0.496882
2	24	ACTIN1	0.872752	0.76513
2	25	ACTIN1	1.17585	1.06936
2	26	ACTIN1	1.46218	1.35682
2	27	ACTIN1	1.69288	1.58865
2	28	ACTIN1	1.86891	1.76581
2	29	ACTIN1	2.00147	1.89949
2	30	ACTIN1	2.10154	2.0007
2	31	ACTIN1	2.17365	2.07394
2	32	ACTIN1	2.23477	2.13619
2	33	ACTIN1	2.27042	2.17297
2	34	ACTIN1	2.29731	2.20099
2	35	ACTIN1	2.29339	2.1982
2	36	ACTIN1	2.30348	2.20942
2	37	ACTIN1	2.30624	2.21331
2	38	ACTIN1	2.31259	2.22079
2	39	ACTIN1	2.35727	2.2666
2	40	ACTIN1	2.36385	2.27431
3	1	ACTIN1	0.478183	-0.0101107
3	2	ACTIN1	0.478311	-0.00822559
3	3	ACTIN1	0.480324	-0.00445556
3	4	ACTIN1	0.478688	-0.00433483
3	5	ACTIN1	0.478629	-0.0026366
3	6	ACTIN1	0.481498	0.00198962
3	7	ACTIN1	0.481468	0.00371688
3	8	ACTIN1	0.479075	0.00308034
3	9	ACTIN1	0.478688	0.00445071
3	10	ACTIN1	0.479973	0.0074927
3	11	ACTIN1	0.475946	0.00522266
3	12	ACTIN1	0.464484	-0.00448246
3	13	ACTIN1	0.463954	-0.00325573
3	14	ACTIN1	0.458665	-0.00678772
3	15	ACTIN1	0.459709	-0.00398663
3	16	ACTIN1	0.475313	0.0133748
3	17	ACTIN1	0.48761	0.0274284
3	18	ACTIN1	0.503564	0.0451397
3	19	ACTIN1	0.53645	0.0797828
3	20	ACTIN1	0.557339	0.102429
3	21	ACTIN1	0.632949	0.179796
3	22	ACTIN1	0.80129	0.349894
3	23	ACTIN1	1.02791	0.578266
3	24	ACTIN1	1.3184	0.870516
3	25	ACTIN1	1.63347	1.18734
3	26	ACTIN1	1.91955	1.47518
3	27	ACTIN1	2.13914	1.69653
3	28	ACTIN1	2.30345	1.8626
3	29	ACTIN1	2.42297	1.98387
3	30	ACTIN1	2.50956	2.07222
3	31	ACTIN1	2.57779	2.1422
3	32	ACTIN1	2.63173	2.19791
3	33	ACTIN1	2.66499	2.23292
3	34	ACTIN1	2.69042	2.26011
3	35	ACTIN1	2.68426	2.2557
3	36	ACTIN1	2.69724	2.27044
3	37	ACTIN1	2.6933	2.26826
3	38	ACTIN1	2.69744	2.27416
3	39	ACTIN1	2.74096	2.31943
3	40	ACTIN1	2.74756	2.32779
4	1	ACTIN1	0.203217	-0.00143703
4	2	ACTIN1	0.203865	-0.000680486
4	3	ACTIN1	0.20476	0.000323476
4	4	ACTIN1	0.20432	-7.87023e-06
4	5	ACTIN1	0.204305	8.54667e-05
4	6	ACTIN1	0.206212	0.00210113
4	7	ACTIN1	0.207611	0.00360815
4	8	ACTIN1	0.20752	0.0036257
4	9	ACTIN1	0.207064	0.00327855
4	10	ACTIN1	0.205796	0.0021194
4	11	ACTIN1	0.204103	0.000534847
4	12	ACTIN1	0.197597	-0.00586221
4	13	ACTIN1	0.196063	-0.00728824
4	14	ACTIN1	0.192452	-0.0107905
4	15	ACTIN1	0.193328	-0.00980559
4	16	ACTIN1	0.202334	-0.000690496
4	17	ACTIN1	0.206522	0.00360528
4	18	ACTIN1	0.207949	0.00514124
4	19	ACTIN1	0.207492	0.00479281
4	20	ACTIN1	0.207819	0.00522883
4	21	ACTIN1	0.217811	0.0153292
4	22	ACTIN1	0.252831	0.0504573
4	23	ACTIN1	0.302503	0.100238
4	24	ACTIN1	0.389917	0.187761
4	25	ACTIN1	0.535726	0.333679
4	26	ACTIN1	0.759398	0.557459
4	27	ACTIN1	1.04295	0.84112
4	28	ACTIN1	1.35048	1.14876
4	29	ACTIN1	1.63081	1.4292
4	30	ACTIN1	1.85312	1.65161
4	31	ACTIN1	2.01863	1.81723
4	32	ACTIN1	2.14701	1.94572
4	33	ACTIN1	2.23885	2.03767
4	34	ACTIN1	2.32147	2.1204
4	35	ACTIN1	2.34153	2.14057
4	36	ACTIN1	2.36689	2.16603
4	37	ACTIN1	2.38823	2.18748
4	38	ACTIN1	2.40132	2.20068
4	39	ACTIN1	2.45492	2.2544
4	40	ACTIN1	2.46406	2.26364
5	1	ACTIN1	0.164655	-0.00819447
5	2	ACTIN1	0.165378	-0.0063995
5	3	ACTIN1	0.166897	-0.00380914
5	4	ACTIN1	0.167197	-0.0024382
5	5	ACTIN1	0.166954	-0.00160963
5	6	ACTIN1	0.167395	-9.70563e-05
5	7	ACTIN1	0.168995	0.00257435
5	8	ACTIN1	0.169157	0.00380782
5	9	ACTIN1	0.169193	0.00491511
5	10	ACTIN1	0.167967	0.00476131
5	11	ACTIN1	0.16454	0.00240506
5	12	ACTIN1	0.157323	-0.00373984
5	13	ACTIN1	0.156656	-0.00333545
5	14	ACTIN1	0.156143	-0.00277682
5	15	ACTIN1	0.157191	-0.000657509
5	16	ACTIN1	0.164395	0.00761835
5	17	ACTIN1	0.169783	0.0140779
5	18	ACTIN1	0.176735	0.0221007
5	19	ACTIN1	0.188277	0.0347141
5	20	ACTIN1	0.195948	0.0434568
5	21	ACTIN1	0.228596	0.0771767
5	22	ACTIN1	0.303562	0.153214
5	23	ACTIN1	0.422592	0.273316
5	24	ACTIN1	0.612934	0.464728
5	25	ACTIN1	0.887116	0.739982
5	26	ACTIN1	1.21851	1.07244
5	27	ACTIN1	1.54425	1.39926
5	28	ACTIN1	1.82419	1.68027
5	29	ACTIN1	2.03802	1.89517
5	30	ACTIN1	2.18856	2.04678
5	31	ACTIN1	2.30364	2.16293
5	32	ACTIN1	2.39091	2.25127
5	33	ACTIN1	2.44839	2.30983
5	34	ACTIN1	2.49575	2.35826
5	35	ACTIN1	2.49992	2.3635
5	36	ACTIN1	2.51888	2.38353
5	37	ACTIN1	2.53464	2.40036
5	38	ACTIN1	2.54378	2.41057
5	39	ACTIN1	2.58599	2.45386
5	40	ACTIN1	2.59255	2.46149
6	1	ACTIN1	0.125684	-0.00843126
6	2	ACTIN1	0.126782	-0.00632146
6	3	ACTIN1	0.128083	-0.00400924
6	4	ACTIN1	0.128514	-0.00256666
6	5	ACTIN1	0.129667	-0.000402409
6	6	ACTIN1	0.130798	0.00174005
6	7	ACTIN1	0.130077	0.00203045
6	8	ACTIN1	0.129548	0.00251312
6	9	ACTIN1	0.129329	0.00330487
6	10	ACTIN1	0.128467	0.00345463
6	11	ACTIN1	0.125918	0.00191674
6	12	ACTIN1	0.120707	-0.00228323
6	13	ACTIN1	0.119793	-0.00218516
6	14	ACTIN1	0.11829	-0.00267696
6	15	ACTIN1	0.119119	-0.000836195
6	16	ACTIN1	0.126808	0.00786393
6	17	ACTIN1	0.133814	0.0158807
6	18	ACTIN1	0.13973	0.0228088
6	19	ACTIN1	0.150971	0.0350605
6	20	ACTIN1	0.161458	0.0465587
6	21	ACTIN1	0.199186	0.0852988
6	22	ACTIN1	0.283183	0.170307
6	23	ACTIN1	0.415775	0.303911
6	24	ACTIN1	0.627168	0.516315
6	25	ACTIN1	0.928754	0.818912
6	26	ACTIN1	1.27905	1.17022
6	27	ACTIN1	1.61395	1.50613
6	28	ACTIN1	1.89368	1.78687
6	29	ACTIN1	2.10183	1.99603
6	30	ACTIN1	2.24801	2.14323
6	31	ACTIN1	2.35466	2.25088
6	32	ACTIN1	2.43309	2.33033
6	33	ACTIN1	2.48353	2.38178
6	34	ACTIN1	2.52613	2.42539
6	35	ACTIN1	2.53192	2.43219
6	36	ACTIN1	2.54856	2.44985
6	37	ACTIN1	2.55872	2.46101
6	38	ACTIN1	2.56794	2.47125
6	39	ACTIN1	2.61665	2.52097
6	40	ACTIN1	2.62449	2.52982
7	1	ACTIN1	0.136102	-0.0047939
7	2	ACTIN1	0.136167	-0.00387761
7	3	ACTIN1	0.136852	-0.00234126
7	4	ACTIN1	0.135982	-0.00235921
7	5	ACTIN1	0.135934	-0.00155621
7	6	ACTIN1	0.137678	0.00103915
7	7	ACTIN1	0.13711	0.0013219
7	8	ACTIN1	0.13652	0.00158381
7	9	ACTIN1	0.136565	0.00247993
7	10	ACTIN1	0.137278	0.0040444
7	11	ACTIN1	0.136886	0.00450349
7	12	ACTIN1	0.129872	-0.00165847
7	13	ACTIN1	0.128191	-0.00248831
7	14	ACTIN1	0.125259	-0.00456922
7	15	ACTIN1	0.126378	-0.00259876
7	16	ACTIN1	0.136859	0.00873348
7	17	ACTIN1	0.147381	0.0201065
7	18	ACTIN1	0.16381	0.0373876
7	19	ACTIN1	0.192669	0.0670971
7	20	ACTIN1	0.231493	0.106773
7	21	ACTIN1	0.319653	0.195784
7	22	ACTIN1	0.489274	0.366257
7	23	ACTIN1	0.730589	0.608423
7	24	ACTIN1	1.03899	0.917675
7	25	ACTIN1	1.37163	1.25117
7	26	ACTIN1	1.67257	1.55296
7	27	ACTIN1	1.90458	1.78582
7	28	ACTIN1	2.07544	1.95753
7	29	ACTIN1	2.20158	2.08453
7	30	ACTIN1	2.28981	2.1736
7	31	ACTIN1	2.35967	2.24432
7	32	ACTIN1	2.41971	2.30521
7	33	ACTIN1	2.45548	2.34183
7	34	ACTIN1	2.48733	2.37453
7	35	ACTIN1	2.48436	2.37241
7	36	ACTIN1	2.49499	2.38389
7	37	ACTIN1	2.49756	2.38731
7	38	ACTIN1	2.50317	2.39377
7	39	ACTIN1	2.5438	2.43525
7	40	ACTIN1	2.54985	2.44216
8	1	ACTIN1	0.120389	-0.0071095
8	2	ACTIN1	0.120507	-0.00632847
8	3	ACTIN1	0.122796	-0.00337743
8	4	ACTIN1	0.124296	-0.00121382
8	5	ACTIN1	0.124376	-0.000471376
8	6	ACTIN1	0.124734	0.000549628
8	7	ACTIN1	0.126757	0.00323514
8	8	ACTIN1	0.125659	0.0027998
8	9	ACTIN1	0.125588	0.00339163
8	10	ACTIN1	0.125792	0.00425838
8	11	ACTIN1	0.117373	-0.00349736
8	12	ACTIN1	0.115494	-0.00471389
8	13	ACTIN1	0.116964	-0.0025806
8	14	ACTIN1	0.118701	-0.000180697
8	15	ACTIN1	0.12002	0.00180061
8	16	ACTIN1	0.127388	0.00983109
8	17	ACTIN1	0.139133	0.0222395
8	18	ACTIN1	0.157844	0.0416129
8	19	ACTIN1	0.198891	0.0833229
8	20	ACTIN1	0.24622	0.131314
8	21	ACTIN1	0.350711	0.236468
8	22	ACTIN1	0.542015	0.428435
8	23	ACTIN1	0.805828	0.692911
8	24	ACTIN1	1.13156	1.0193
8	25	ACTIN1	1.4666	1.35501
8	26	ACTIN1	1.75363	1.6427
8	27	ACTIN1	1.97686	1.86659
8	28	ACTIN1	2.13398	2.02437
8	29	ACTIN1	2.24709	2.13815
8	30	ACTIN1	2.33039	2.22211
8	31	ACTIN1	2.39599	2.28838
8	32	ACTIN1	2.4494	2.34244
8	33	ACTIN1	2.48457	2.37828
8	34	ACTIN1	2.5017	2.39608
8	35	ACTIN1	2.48871	2.38375
8	36	ACTIN1	2.51743	2.41313
8	37	ACTIN1	2.52733	2.42369
8	38	ACTIN1	2.53429	2.43131
8	39	ACTIN1	2.57869	2.47638
8	40	ACTIN1	2.58548	2.48383
9	1	ACTIN1	0.292277	-0.0143716
9	2	ACTIN1	0.293072	-0.0124762
9	3	ACTIN1	0.296077	-0.00837045
9	4	ACTIN1	0.29756	-0.00578655
9	5	ACTIN1	0.299431	-0.00281542
9	6	ACTIN1	0.302054	0.000908394
9	7	ACTIN1	0.305109	0.00506378
9	8	ACTIN1	0.305872	0.00692733
9	9	ACTIN1	0.305733	0.00788933
9	10	ACTIN1	0.306216	0.00947257
9	11	ACTIN1	0.302338	0.00669569
9	12	ACTIN1	0.291065	-0.00347726
9	13	ACTIN1	0.288985	-0.00445607
9	14	ACTIN1	0.285278	-0.00706305
9	15	ACTIN1	0.286252	-0.00498828
9	16	ACTIN1	0.296959	0.00681917
9	17	ACTIN1	0.303848	0.0148087
9	18	ACTIN1	0.31432	0.0263821
9	19	ACTIN1	0.337724	0.0508863
9	20	ACTIN1	0.353932	0.0681953
9	21	ACTIN1	0.414425	0.129788
9	22	ACTIN1	0.543177	0.259641
9	23	ACTIN1	0.734521	0.452086
9	24	ACTIN1	1.00207	0.720733
9	25	ACTIN1	1.32234	1.0421
9	26	ACTIN1	1.63976	1.36063
9	27	ACTIN1	1.90087	1.62284
9	28	ACTIN1	2.09567	1.81874
9	29	ACTIN1	2.23594	1.9601
9	30	ACTIN1	2.33826	2.06353
9	31	ACTIN1	2.41272	2.13909
9	32	ACTIN1	2.47373	2.2012
9	33	ACTIN1	2.50799	2.23656
9	34	ACTIN1	2.5348	2.26447
9	35	ACTIN1	2.53138	2.26216
9	36	ACTIN1	2.55061	2.28249
9	37	ACTIN1	2.56031	2.29329
9	38	ACTIN1	2.56779	2.30186
9	39	ACTIN1	2.60973	2.3449
9	40	ACTIN1	2.61626	2.35253
10	1	ACTIN1	0.130562	-0.00599802
10	2	ACTIN1	0.131419	-0.00415865
10	3	ACTIN1	0.131208	-0.00338544
10	4	ACTIN1	0.131126	-0.0024841
10	5	ACTIN1	0.131749	-0.000878721
10	6	ACTIN1	0.1317	5.6049e-05
10	7	ACTIN1	0.131936	0.00127579
10	8	ACTIN1	0.131991	0.002314
10	9	ACTIN1	0.133109	0.00441501
10	10	ACTIN1	0.132769	0.00505777
10	11	ACTIN1	0.129831	0.00310357
10	12	ACTIN1	0.123655	-0.00208902
10	13	ACTIN1	0.122439	-0.00232151
10	14	ACTIN1	0.120323	-0.00345431
10	15	ACTIN1	0.121185	-0.00160909
10	16	ACTIN1	0.128583	0.00677187
10	17	ACTIN1	0.134061	0.0132338
10	18	ACTIN1	0.140536	0.0206921
10	19	ACTIN1	0.14975	0.0308892
10	20	ACTIN1	0.157136	0.0392582
10	21	ACTIN1	0.189592	0.0726973
10	22	ACTIN1	0.265043	0.149132
10	23	ACTIN1	0.383411	0.268483
10	24	ACTIN1	0.574587	0.460643
10	25	ACTIN1	0.84627	0.733309
10	26	ACTIN1	1.17585	1.06387
10	27	ACTIN1	1.50214	1.39115
10	28	ACTIN1	1.77886	1.66885
10	29	ACTIN1	1.99343	1.8844
10	30	ACTIN1	2.14629	2.03824
10	31	ACTIN1	2.2556	2.14854
10	32	ACTIN1	2.33822	2.23214
10	33	ACTIN1	2.39773	2.29264
10	34	ACTIN1	2.4541	2.34998
10	35	ACTIN1	2.45894	2.35581
10	36	ACTIN1	2.47453	2.37239
10	37	ACTIN1	2.49057	2.38941
10	38	ACTIN1	2.50145	2.40127
10	39	ACTIN1	2.54954	2.45035
10	40	ACTIN1	2.55747	2.45926
11	1	ACTIN1	0.153114	-0.00682981
11	2	ACTIN1	0.153374	-0.00523682
11	3	ACTIN1	0.15478	-0.00249728
11	4	ACTIN1	0.154647	-0.00129704
11	5	ACTIN1	0.154144	-0.000466525
11	6	ACTIN1	0.153569	0.000292209
11	7	ACTIN1	0.153059	0.00111612
11	8	ACTIN1	0.152641	0.00203145
11	9	ACTIN1	0.15224	0.0029636
11	10	ACTIN1	0.151246	0.0033035
11	11	ACTIN1	0.14785	0.00124058
11	12	ACTIN1	0.141937	-0.00333893
11	13	ACTIN1	0.141657	-0.00228576
11	14	ACTIN1	0.141057	-0.0015521
11	15	ACTIN1	0.141766	0.000490172
11	16	ACTIN1	0.148294	0.00835232
11	17	ACTIN1	0.155602	0.0169939
11	18	ACTIN1	0.166353	0.0290783
11	19	ACTIN1	0.185224	0.0492826
11	20	ACTIN1	0.201305	0.0666969
11	21	ACTIN1	0.253533	0.120259
11	22	ACTIN1	0.366353	0.234412
11	23	ACTIN1	0.539404	0.408797
11	24	ACTIN1	0.791168	0.661894
11	25	ACTIN1	1.10286	0.974919
11	26	ACTIN1	1.42629	1.29969
11	27	ACTIN1	1.70282	1.57754
11	28	ACTIN1	1.91463	1.79069
11	29	ACTIN1	2.07137	1.94876
11	30	ACTIN1	2.18322	2.06194
11	31	ACTIN1	2.26614	2.1462
11	32	ACTIN1	2.32505	2.20644
11	33	ACTIN1	2.36236	2.24509
11	34	ACTIN1	2.39665	2.28071
11	35	ACTIN1	2.39308	2.27847
11	36	ACTIN1	2.41095	2.29768
11	37	ACTIN1	2.42436	2.31242
11	38	ACTIN1	2.43121	2.3206
11	39	ACTIN1	2.46546	2.35619
11	40	ACTIN1	2.4704	2.36246
12	1	ACTIN1	0.183177	-0.00395125
12	2	ACTIN1	0.183498	-0.0025939
12	3	ACTIN1	0.183074	-0.0019815
12	4	ACTIN1	0.181158	-0.00286082
12	5	ACTIN1	0.18096	-0.00202213
12	6	ACTIN1	0.182887	0.000941725
12	7	ACTIN1	0.182886	0.00197737
12	8	ACTIN1	0.182296	0.00242334
12	9	ACTIN1	0.182052	0.00321609
12	10	ACTIN1	0.182234	0.0044351
12	11	ACTIN1	0.17922	0.00245703
12	12	ACTIN1	0.172621	-0.00310505
12	13	ACTIN1	0.171979	-0.0027103
12	14	ACTIN1	0.171299	-0.00235398
12	15	ACTIN1	0.172199	-0.000416886
12	16	ACTIN1	0.178966	0.00738623
12	17	ACTIN1	0.184971	0.0144281
12	18	ACTIN1	0.194181	0.0246745
12	19	ACTIN1	0.214773	0.0463029
12	20	ACTIN1	0.228128	0.0606944
12	21	ACTIN1	0.276978	0.110581
12	22	ACTIN1	0.387301	0.221941
12	23	ACTIN1	0.552467	0.388144
12	24	ACTIN1	0.796198	0.63291
12	25	ACTIN1	1.10864	0.94639
12	26	ACTIN1	1.43758	1.27637
12	27	ACTIN1	1.72404	1.56387
12	28	ACTIN1	1.94863	1.78949
12	29	ACTIN1	2.1095	1.9514
12	30	ACTIN1	2.22427	2.0672
12	31	ACTIN1	2.30625	2.15022
12	32	ACTIN1	2.37601	2.22101
12	33	ACTIN1	2.4191	2.26514
12	34	ACTIN1	2.4516	2.29868
12	35	ACTIN1	2.45371	2.30183
12	36	ACTIN1	2.47157	2.32072
12	37	ACTIN1	2.47528	2.32547
12	38	ACTIN1	2.48121	2.33244
12	39	ACTIN1	2.52281	2.37508
12	40	ACTIN1	2.52935	2.38264
13	1	ACTIN1	0.188665	-0.00727021
13	2	ACTIN1	0.189353	-0.00541258
13	3	ACTIN1	0.190369	-0.00322735
13	4	ACTIN1	0.190625	-0.00180241
13	5	ACTIN1	0.190774	-0.00048322
13	6	ACTIN1	0.191485	0.00139666
13	7	ACTIN1	0.190046	0.00112759
13	8	ACTIN1	0.189265	0.00151526
13	9	ACTIN1	0.189205	0.00262482
13	10	ACTIN1	0.189592	0.00418179
13	11	ACTIN1	0.186767	0.00252537
13	12	ACTIN1	0.180336	-0.00273636
13	13	ACTIN1	0.179664	-0.0022387
13	14	ACTIN1	0.17785	-0.00288345
13	15	ACTIN1	0.17928	-0.000283361
13	16	ACTIN1	0.189657	0.0112624
13	17	ACTIN1	0.199122	0.0218971
13	18	ACTIN1	0.210418	0.0343628
13	19	ACTIN1	0.236388	0.061502
13	20	ACTIN1	0.263004	0.0892873
13	21	ACTIN1	0.332538	0.159991
13	22	ACTIN1	0.474343	0.302965
13	23	ACTIN1	0.685766	0.515557
13	24	ACTIN1	0.975403	0.806363
13	25	ACTIN1	1.31561	1.14774
13	26	ACTIN1	1.64727	1.48057
13	27	ACTIN1	1.91878	1.75325
13	28	ACTIN1	2.1244	1.96003
13	29	ACTIN1	2.27986	2.11666
13	30	ACTIN1	2.3878	2.22578
13	31	ACTIN1	2.46889	2.30804
13	32	ACTIN1	2.53616	2.37648
13	33	ACTIN1	2.57578	2.41727
13	34	ACTIN1	2.61359	2.45625
13	35	ACTIN1	2.61408	2.4579
13	36	ACTIN1	2.63091	2.47591
13	37	ACTIN1	2.64013	2.48629
13	38	ACTIN1	2.64905	2.49638
13	39	ACTIN1	2.69532	2.54382
13	40	ACTIN1	2.70321	2.55288
14	1	ACTIN1	0.0988978	-0.00284787
14	2	ACTIN1	0.0991738	-0.00222767
14	3	ACTIN1	0.0989421	-0.00211523
14	4	ACTIN1	0.0983896	-0.00232345
14	5	ACTIN1	0.0987093	-0.00165961
14	6	ACTIN1	0.101171	0.00114593
14	7	ACTIN1	0.100929	0.00124806
14	8	ACTIN1	0.100972	0.00163558
14	9	ACTIN1	0.102824	0.00383165
14	10	ACTIN1	0.103434	0.00478657
14	11	ACTIN1	0.100594	0.00229065
14	12	ACTIN1	0.0940857	-0.0038737
14	13	ACTIN1	0.0939073	-0.00370798
14	14	ACTIN1	0.0960125	-0.00125848
14	15	ACTIN1	0.0988425	0.00191573
14	16	ACTIN1	0.112566	0.0159831
14	17	ACTIN1	0.127635	0.0313968
14	18	ACTIN1	0.153264	0.0573696
14	19	ACTIN1	0.203213	0.107663
14	20	ACTIN1	0.269462	0.174256
14	21	ACTIN1	0.404333	0.309472
14	22	ACTIN1	0.645413	0.550895
14	23	ACTIN1	0.956605	0.862432
14	24	ACTIN1	1.30321	1.20938
14	25	ACTIN1	1.62571	1.53223
14	26	ACTIN1	1.87866	1.78552
14	27	ACTIN1	2.05846	1.96567
14	28	ACTIN1	2.18696	2.09451
14	29	ACTIN1	2.2739	2.18179
14	30	ACTIN1	2.33427	2.24251
14	31	ACTIN1	2.38864	2.29722
14	32	ACTIN1	2.43136	2.34029
14	33	ACTIN1	2.4477	2.35697
14	34	ACTIN1	2.45548	2.36509
14	35	ACTIN1	2.44459	2.35455
14	36	ACTIN1	2.4591	2.3694
14	37	ACTIN1	2.45588	2.36652
14	38	ACTIN1	2.45741	2.3684
14	39	ACTIN1	2.49183	2.40316
14	40	ACTIN1	2.49587	2.40755
15	1	ACTIN1	0.125352	-0.00467796
15	2	ACTIN1	0.125826	-0.0036458
15	3	ACTIN1	0.125614	-0.00329967
15	4	ACTIN1	0.127088	-0.00126738
15	5	ACTIN1	0.12765	-0.000146371
15	6	ACTIN1	0.127388	0.000150185
15	7	ACTIN1	0.127611	0.000931699
15	8	ACTIN1	0.127842	0.00172145
15	9	ACTIN1	0.128053	0.00249023
15	10	ACTIN1	0.129601	0.00459686
15	11	ACTIN1	0.127755	0.00330978
15	12	ACTIN1	0.1211	-0.00278726
15	13	ACTIN1	0.12037	-0.00295804
15	14	ACTIN1	0.120029	-0.00274149
15	15	ACTIN1	0.121826	-0.000385292
15	16	ACTIN1	0.131787	0.0101337
15	17	ACTIN1	0.142066	0.0209716
15	18	ACTIN1	0.161187	0.0406505
15	19	ACTIN1	0.193039	0.0730615
15	20	ACTIN1	0.235291	0.115872
15	21	ACTIN1	0.33202	0.213159
15	22	ACTIN1	0.511	0.392698
15	23	ACTIN1	0.76504	0.647297
15	24	ACTIN1	1.08852	0.971333
15	25	ACTIN1	1.42679	1.31016
15	26	ACTIN1	1.72227	1.6062
15	27	ACTIN1	1.94606	1.83055
15	28	ACTIN1	2.10948	1.99453
15	29	ACTIN1	2.22895	2.11456
15	30	ACTIN1	2.31424	2.20041
15	31	ACTIN1	2.37638	2.26311
15	32	ACTIN1	2.42475	2.31204
15	33	ACTIN1	2.45478	2.34262
15	34	ACTIN1	2.48091	2.36931
15	35	ACTIN1	2.47691	2.36587
15	36	ACTIN1	2.49058	2.3801
15	37	ACTIN1	2.49407	2.38414
15	38	ACTIN1	2.49962	2.39025
15	39	ACTIN1	2.5415	2.4327
15	40	ACTIN1	2.54743	2.43919
16	1	ACTIN1	0.131597	-0.00108031
16	2	ACTIN1	0.132161	-0.000299623
16	3	ACTIN1	0.13318	0.000936276
16	4	ACTIN1	0.132949	0.000921222
16	5	ACTIN1	0.131954	0.000142529
16	6	ACTIN1	0.131845	0.000250634
16	7	ACTIN1	0.134237	0.00285897
16	8	ACTIN1	0.133395	0.00223324
16	9	ACTIN1	0.132758	0.00181276
16	10	ACTIN1	0.133175	0.00244582
16	11	ACTIN1	0.130996	0.000483255
16	12	ACTIN1	0.125702	-0.00459429
16	13	ACTIN1	0.124432	-0.00564693
16	14	ACTIN1	0.120791	-0.009072
16	15	ACTIN1	0.121272	-0.00837445
16	16	ACTIN1	0.128257	-0.0011725
16	17	ACTIN1	0.132169	0.00295504
16	18	ACTIN1	0.134572	0.00557512
16	19	ACTIN1	0.137026	0.0082453
16	20	ACTIN1	0.138607	0.010043
16	21	ACTIN1	0.150764	0.0224163
16	22	ACTIN1	0.187683	0.0595515
16	23	ACTIN1	0.24552	0.117605
16	24	ACTIN1	0.343136	0.215438
16	25	ACTIN1	0.511486	0.384004
16	26	ACTIN1	0.768581	0.641315
16	27	ACTIN1	1.09223	0.965179
16	28	ACTIN1	1.43891	1.31207
16	29	ACTIN1	1.74769	1.62108
16	30	ACTIN1	1.98379	1.85739
16	31	ACTIN1	2.15332	2.02714
16	32	ACTIN1	2.2752	2.14924
16	33	ACTIN1	2.36414	2.23839
16	34	ACTIN1	2.44694	2.32141
16	35	ACTIN1	2.46593	2.34061
16	36	ACTIN1	2.4859	2.3608
16	37	ACTIN1	2.50469	2.3798
16	38	ACTIN1	2.51848	2.39382
16	39	ACTIN1	2.57652	2.45207
16	40	ACTIN1	2.58664	2.4624
17	1	ACTIN1	0.117392	-0.00251503
17	2	ACTIN1	0.11741	-0.00216012
17	3	ACTIN1	0.118825	-0.000409093
17	4	ACTIN1	0.118174	-0.000723864
17	5	ACTIN1	0.118094	-0.000467474
17	6	ACTIN1	0.120012	0.00178717
17	7	ACTIN1	0.120581	0.00269173
17	8	ACTIN1	0.119462	0.00190923
17	9	ACTIN1	0.118817	0.00160034
17	10	ACTIN1	0.118671	0.00179147
17	11	ACTIN1	0.116982	0.000438403
17	12	ACTIN1	0.111205	-0.00500232
17	13	ACTIN1	0.110252	-0.00561904
17	14	ACTIN1	0.109423	-0.00611179
17	15	ACTIN1	0.110792	-0.00440622
17	16	ACTIN1	0.118512	0.00365006
17	17	ACTIN1	0.123397	0.00887139
17	18	ACTIN1	0.127391	0.0132018
17	19	ACTIN1	0.139148	0.025295
17	20	ACTIN1	0.150235	0.0367184
17	21	ACTIN1	0.185168	0.0719878
17	22	ACTIN1	0.266066	0.153222
17	23	ACTIN1	0.391956	0.279448
17	24	ACTIN1	0.596061	0.48389
17	25	ACTIN1	0.889253	0.777418
17	26	ACTIN1	1.23658	1.12508
17	27	ACTIN1	1.57865	1.46749
17	28	ACTIN1	1.86565	1.75483
17	29	ACTIN1	2.08022	1.96973
17	30	ACTIN1	2.22878	2.11863
17	31	ACTIN1	2.33664	2.22682
17	32	ACTIN1	2.41814	2.30866
17	33	ACTIN1	2.47404	2.36489
17	34	ACTIN1	2.52654	2.41773
17	35	ACTIN1	2.53208	2.4236
17	36	ACTIN1	2.54718	2.43904
17	37	ACTIN1	2.55605	2.44825
17	38	ACTIN1	2.56412	2.45665
17	39	ACTIN1	2.61048	2.50335
17	40	ACTIN1	2.6175	2.51071
18	1	ACTIN1	0.0909192	-0.00852413
18	2	ACTIN1	0.0916461	-0.00723161
18	3	ACTIN1	0.0947324	-0.00357979
18	4	ACTIN1	0.0965008	-0.00124591
18	5	ACTIN1	0.0965953	-0.000585902
18	6	ACTIN1	0.097107	0.000491271
18	7	ACTIN1	0.0979046	0.0018544
18	8	ACTIN1	0.0972259	0.0017413
18	9	ACTIN1	0.0967774	0.00185827
18	10	ACTIN1	0.097414	0.00306037
18	11	ACTIN1	0.0973599	0.00357184
18	12	ACTIN1	0.0920825	-0.00114005
18	13	ACTIN1	0.0908575	-0.00179951
18	14	ACTIN1	0.0894476	-0.00264389
18	15	ACTIN1	0.0899436	-0.0015824
18	16	ACTIN1	0.095895	0.00493448
18	17	ACTIN1	0.103254	0.0128591
18	18	ACTIN1	0.108549	0.0187194
18	19	ACTIN1	0.119489	0.0302252
18	20	ACTIN1	0.132219	0.0435207
18	21	ACTIN1	0.166979	0.0788462
18	22	ACTIN1	0.24838	0.160813
18	23	ACTIN1	0.378696	0.291694
18	24	ACTIN1	0.581983	0.495547
18	25	ACTIN1	0.869138	0.783267
18	26	ACTIN1	1.21134	1.12604
18	27	ACTIN1	1.54212	1.45738
18	28	ACTIN1	1.81438	1.73021
18	29	ACTIN1	2.01694	1.93333
18	30	ACTIN1	2.16563	2.08258
18	31	ACTIN1	2.27069	2.18821
18	32	ACTIN1	2.35747	2.27556
18	33	ACTIN1	2.4142	2.33285
18	34	ACTIN1	2.4671	2.38632
18	35	ACTIN1	2.47196	2.39175
18	36	ACTIN1	2.48389	2.40424
18	37	ACTIN1	2.49631	2.41722
18	38	ACTIN1	2.5049	2.42638
18	39	ACTIN1	2.54884	2.47088
18	40	ACTIN1	2.55524	2.47785
19	1	ACTIN1	0.114927	-0.00647144
19	2	ACTIN1	0.114986	-0.00569548
19	3	ACTIN1	0.116761	-0.00320366
19	4	ACTIN1	0.117272	-0.00197647
19	5	ACTIN1	0.117909	-0.000622392
19	6	ACTIN1	0.118975	0.00116025
19	7	ACTIN1	0.118736	0.00163788
19	8	ACTIN1	0.118391	0.00200905
19	9	ACTIN1	0.118769	0.00310372
19	10	ACTIN1	0.119195	0.00424611
19	11	ACTIN1	0.115708	0.00147632
19	12	ACTIN1	0.110305	-0.00321026
19	13	ACTIN1	0.110092	-0.00270651
19	14	ACTIN1	0.110168	-0.00191404
19	15	ACTIN1	0.111781	0.000416181
19	16	ACTIN1	0.121612	0.0109637
19	17	ACTIN1	0.134276	0.024344
19	18	ACTIN1	0.150528	0.0413124
19	19	ACTIN1	0.181335	0.0728362
19	20	ACTIN1	0.224543	0.116761
19	21	ACTIN1	0.321275	0.21421
19	22	ACTIN1	0.508343	0.401995
19	23	ACTIN1	0.767949	0.662317
19	24	ACTIN1	1.09789	0.992974
19	25	ACTIN1	1.44617	1.34197
19	26	ACTIN1	1.75325	1.64977
19	27	ACTIN1	1.98834	1.88557
19	28	ACTIN1	2.15772	2.05567
19	29	ACTIN1	2.28168	2.18035
19	30	ACTIN1	2.37034	2.26972
19	31	ACTIN1	2.43496	2.33506
19	32	ACTIN1	2.48423	2.38505
19	33	ACTIN1	2.51417	2.4157
19	34	ACTIN1	2.53786	2.44011
19	35	ACTIN1	2.53311	2.43608
19	36	ACTIN1	2.54527	2.44895
19	37	ACTIN1	2.54493	2.44933
19	38	ACTIN1	2.54881	2.45392
19	39	ACTIN1	2.5872	2.49303
19	40	ACTIN1	2.59242	2.49897
20	1	ACTIN1	0.10638	-0.0053548
20	2	ACTIN1	0.106673	-0.00477817
20	3	ACTIN1	0.109973	-0.00119459
20	4	ACTIN1	0.108679	-0.00220544
20	5	ACTIN1	0.108434	-0.00216745
20	6	ACTIN1	0.110545	0.000227558
20	7	ACTIN1	0.111482	0.0014481
20	8	ACTIN1	0.111518	0.00176694
20	9	ACTIN1	0.112414	0.002947
20	10	ACTIN1	0.112693	0.00350909
20	11	ACTIN1	0.111903	0.00300227
20	12	ACTIN1	0.106658	-0.00195892
20	13	ACTIN1	0.106044	-0.00229025
20	14	ACTIN1	0.105539	-0.00251116
20	15	ACTIN1	0.107194	-0.000573149
20	16	ACTIN1	0.116674	0.00919087
20	17	ACTIN1	0.12428	0.0170799
20	18	ACTIN1	0.140014	0.0330973
20	19	ACTIN1	0.16675	0.0601165
20	20	ACTIN1	0.198494	0.0921443
20	21	ACTIN1	0.274887	0.16882
20	22	ACTIN1	0.419383	0.3136
20	23	ACTIN1	0.61468	0.509181
20	24	ACTIN1	0.853736	0.74852
20	25	ACTIN1	1.09971	0.99478
20	26	ACTIN1	1.31136	1.20671
20	27	ACTIN1	1.47661	1.37225
20	28	ACTIN1	1.60462	1.50054
20	29	ACTIN1	1.70164	1.59784
20	30	ACTIN1	1.77631	1.6728
20	31	ACTIN1	1.84124	1.73801
20	32	ACTIN1	1.89342	1.79047
20	33	ACTIN1	1.93395	1.83128
20	34	ACTIN1	1.97773	1.87534
20	35	ACTIN1	1.98728	1.88518
20	36	ACTIN1	2.00324	1.90143
20	37	ACTIN1	2.02662	1.92509
20	38	ACTIN1	2.0418	1.94055
20	39	ACTIN1	2.09805	1.99708
20	40	ACTIN1	2.10799	2.00731
21	1	ACTIN1	0.107787	-0.00602565
21	2	ACTIN1	0.107803	-0.00517495
21	3	ACTIN1	0.109655	-0.00248916
21	4	ACTIN1	0.10993	-0.00137945
21	5	ACTIN1	0.109477	-0.000998021
21	6	ACTIN1	0.108992	-0.000648437
21	7	ACTIN1	0.109339	0.000533138
21	8	ACTIN1	0.110626	0.00265493
21	9	ACTIN1	0.110534	0.00339721
21	10	ACTIN1	0.110095	0.00379271
21	11	ACTIN1	0.108683	0.00321547
21	12	ACTIN1	0.102791	-0.00184225
21	13	ACTIN1	0.101363	-0.00243549
21	14	ACTIN1	0.0991632	-0.00380066
21	15	ACTIN1	0.100648	-0.00148133
21	16	ACTIN1	0.110482	0.00918755
21	17	ACTIN1	0.119445	0.018985
21	18	ACTIN1	0.129734	0.0301082
21	19	ACTIN1	0.149463	0.0506723
21	20	ACTIN1	0.17606	0.0781029
21	21	ACTIN1	0.243651	0.146529
21	22	ACTIN1	0.376725	0.280437
21	23	ACTIN1	0.578533	0.48308
21	24	ACTIN1	0.864421	0.769802
21	25	ACTIN1	1.2081	1.11431
21	26	ACTIN1	1.54849	1.45554
21	27	ACTIN1	1.82949	1.73738
21	28	ACTIN1	2.03638	1.9451
21	29	ACTIN1	2.18993	2.09949
21	30	ACTIN1	2.29567	2.20606
21	31	ACTIN1	2.37451	2.28573
21	32	ACTIN1	2.43638	2.34844
21	33	ACTIN1	2.47349	2.38638
21	34	ACTIN1	2.50952	2.42325
21	35	ACTIN1	2.51074	2.4253
21	36	ACTIN1	2.5251	2.4405
21	37	ACTIN1	2.52887	2.4451
21	38	ACTIN1	2.53343	2.4505
21	39	ACTIN1	2.56995	2.48785
21	40	ACTIN1	2.57491	2.49364
22	1	ACTIN1	0.118476	-0.00632176
22	2	ACTIN1	0.118366	-0.00555777
22	3	ACTIN1	0.119381	-0.00366869
22	4	ACTIN1	0.120405	-0.00177073
22	5	ACTIN1	0.120528	-0.000773867
22	6	ACTIN1	0.121002	0.00057407
22	7	ACTIN1	0.120575	0.00102091
22	8	ACTIN1	0.121656	0.00297632
22	9	ACTIN1	0.12202	0.00421444
22	10	ACTIN1	0.120881	0.00394874
22	11	ACTIN1	0.118199	0.00214075
22	12	ACTIN1	0.112322	-0.0028619
22	13	ACTIN1	0.111577	-0.00273345
22	14	ACTIN1	0.110968	-0.00246789
22	15	ACTIN1	0.111963	-0.000598701
22	16	ACTIN1	0.118467	0.00677897
22	17	ACTIN1	0.124479	0.0136645
22	18	ACTIN1	0.130057	0.0201166
22	19	ACTIN1	0.139609	0.0305427
22	20	ACTIN1	0.15038	0.0421873
22	21	ACTIN1	0.184961	0.0776427
22	22	ACTIN1	0.26086	0.154416
22	23	ACTIN1	0.383671	0.2781
22	24	ACTIN1	0.581659	0.476962
22	25	ACTIN1	0.868684	0.764861
22	26	ACTIN1	1.21634	1.1134
22	27	ACTIN1	1.56267	1.4606
22	28	ACTIN1	1.8565	1.7553
22	29	ACTIN1	2.07779	1.97746
22	30	ACTIN1	2.23728	2.13783
22	31	ACTIN1	2.35433	2.25575
22	32	ACTIN1	2.44085	2.34315
22	33	ACTIN1	2.49873	2.4019
22	34	ACTIN1	2.55046	2.45451
22	35	ACTIN1	2.55742	2.46233
22	36	ACTIN1	2.56928	2.47507
22	37	ACTIN1	2.57928	2.48594
22	38	ACTIN1	2.58809	2.49563
22	39	ACTIN1	2.63362	2.54203
22	40	ACTIN1	2.64078	2.55007
23	1	ACTIN1	0.105604	-0.00218967
23	2	ACTIN1	0.105596	-0.00187045
23	3	ACTIN1	0.106443	-0.00069683
23	4	ACTIN1	0.104746	-0.00206638
23	5	ACTIN1	0.104634	-0.00185072
23	6	ACTIN1	0.10688	0.000722242
23	7	ACTIN1	0.106787	0.000956914
23	8	ACTIN1	0.106467	0.000964106
23	9	ACTIN1	0.107148	0.00197234
23	10	ACTIN1	0.108467	0.00361926
23	11	ACTIN1	0.107195	0.00267377
23	12	ACTIN1	0.102447	-0.00174677
23	13	ACTIN1	0.101724	-0.00214204
23	14	ACTIN1	0.101133	-0.00240588
23	15	ACTIN1	0.103218	6.18759e-06
23	16	ACTIN1	0.113625	0.0107407
23	17	ACTIN1	0.121579	0.0190222
23	18	ACTIN1	0.132547	0.0303169
23	19	ACTIN1	0.15203	0.0501273
23	20	ACTIN1	0.172288	0.070713
23	21	ACTIN1	0.232329	0.131082
23	22	ACTIN1	0.355265	0.254344
23	23	ACTIN1	0.541076	0.440482
23	24	ACTIN1	0.806639	0.706373
23	25	ACTIN1	1.13755	1.03761
23	26	ACTIN1	1.47234	1.37273
23	27	ACTIN1	1.75835	1.65907
23	28	ACTIN1	1.98231	1.88336
23	29	ACTIN1	2.13853	2.0399
23	30	ACTIN1	2.25396	2.15565
23	31	ACTIN1	2.33827	2.2403
23	32	ACTIN1	2.40319	2.30554
23	33	ACTIN1	2.44292	2.3456
23	34	ACTIN1	2.48248	2.38549
23	35	ACTIN1	2.48262	2.38596
23	36	ACTIN1	2.49862	2.40228
23	37	ACTIN1	2.50837	2.41236
23	38	ACTIN1	2.51466	2.41898
23	39	ACTIN1	2.55363	2.45827
23	40	ACTIN1	2.5589	2.46387
24	1	ACTIN1	0.148807	-0.00466354
24	2	ACTIN1	0.148741	-0.00352038
24	3	ACTIN1	0.149267	-0.0017851
24	4	ACTIN1	0.147185	-0.0026575
24	5	ACTIN1	0.146667	-0.00196655
24	6	ACTIN1	0.148088	0.000663296
24	7	ACTIN1	0.148712	0.00249736
24	8	ACTIN1	0.147776	0.00276984
24	9	ACTIN1	0.147042	0.00324547
24	10	ACTIN1	0.145974	0.00338645
24	11	ACTIN1	0.143266	0.00188775
24	12	ACTIN1	0.136408	-0.00376052
24	13	ACTIN1	0.136048	-0.0029121
24	14	ACTIN1	0.135882	-0.0018686
24	15	ACTIN1	0.137041	0.000500194
24	16	ACTIN1	0.145021	0.00968882
24	17	ACTIN1	0.151995	0.0178724
24	18	ACTIN1	0.160366	0.0274522
24	19	ACTIN1	0.177971	0.0462667
24	20	ACTIN1	0.195344	0.0648491
24	21	ACTIN1	0.245582	0.116296
24	22	ACTIN1	0.355664	0.227587
24	23	ACTIN1	0.523518	0.39665
24	24	ACTIN1	0.775837	0.650178
24	25	ACTIN1	1.0901	0.965656
24	26	ACTIN1	1.41525	1.29201
24	27	ACTIN1	1.69674	1.57471
24	28	ACTIN1	1.91407	1.79325
24	29	ACTIN1	2.07151	1.9519
24	30	ACTIN1	2.18386	2.06546
24	31	ACTIN1	2.26864	2.15145
24	32	ACTIN1	2.33239	2.21641
24	33	ACTIN1	2.37294	2.25817
24	34	ACTIN1	2.41284	2.29928
24	35	ACTIN1	2.41401	2.30165
24	36	ACTIN1	2.42755	2.31641
24	37	ACTIN1	2.43377	2.32383
24	38	ACTIN1	2.44186	2.33313
24	39	ACTIN1	2.48809	2.38057
24	40	ACTIN1	2.49576	2.38945
25	1	Csf2	0.308523	-0.00283085
25	2	Csf2	0.308721	-0.00275619
25	3	Csf2	0.312196	0.000594666
25	4	Csf2	0.314828	0.00310251
25	5	Csf2	0.315197	0.00334802
25	6	Csf2	0.315932	0.00395948
25	7	Csf2	0.317192	0.00509552
25	8	Csf2	0.317273	0.00505306
25	9	Csf2	0.317316	0.00497236
25	10	Csf2	0.317128	0.00466024
25	11	Csf2	0.314871	0.00227964
25	12	Csf2	0.30598	-0.00673568
25	13	Csf2	0.305213	-0.00762578
25	14	Csf2	0.303187	-0.00977592
25	15	Csf2	0.303809	-0.00927834
25	16	Csf2	0.311835	-0.0013758
25	17	Csf2	0.315638	0.00230339
25	18	Csf2	0.31531	0.00185177
25	19	Csf2	0.306304	-0.00727802
25	20	Csf2	0.299498	-0.0142078
25	21	Csf2	0.29986	-0.01397
25	22	Csf2	0.314407	0.000453585
25	23	Csf2	0.317616	0.00353929
25	24	Csf2	0.319073	0.00487221
25	25	Csf2	0.319043	0.00471795
25	26	Csf2	0.317935	0.00348662
25	27	Csf2	0.317689	0.00311677
25	28	Csf2	0.318915	0.00421887
25	29	Csf2	0.31854	0.00372007
25	30	Csf2	0.319845	0.00490132
25	31	Csf2	0.324985	0.00991745
25	32	Csf2	0.331115	0.0159239
25	33	Csf2	0.342061	0.0267456
25	34	Csf2	0.368374	0.0529348
25	35	Csf2	0.387911	0.072348
25	36	Csf2	0.437869	0.122183
25	37	Csf2	0.530219	0.214409
25	38	Csf2	0.613217	0.297283
25	39	Csf2	0.723857	0.407799
25	40	Csf2	0.783831	0.467649
26	1	Csf2	0.0818016	0.00104433
26	2	Csf2	0.0817632	0.00135318
26	3	Csf2	0.082611	0.00254814
26	4	Csf2	0.0831227	0.00340696
26	5	Csf2	0.0834964	0.00412784
26	6	Csf2	0.0835104	0.00448905
26	7	Csf2	0.0826917	0.00401751
26	8	Csf2	0.0820683	0.00374128
26	9	Csf2	0.0817528	0.00377296
26	10	Csf2	0.0812175	0.00358483
26	11	Csf2	0.0783705	0.00108503
26	12	Csf2	0.0727667	-0.00417163
26	13	Csf2	0.0709639	-0.00562725
26	14	Csf2	0.0672608	-0.00898312
26	15	Csf2	0.0668628	-0.00903396
26	16	Csf2	0.0710077	-0.00454185
26	17	Csf2	0.0752681	6.57216e-05
26	18	Csf2	0.075121	0.000265758
26	19	Csf2	0.0672191	-0.00728896
26	20	Csf2	0.0650504	-0.0091105
26	21	Csf2	0.0663839	-0.00742976
26	22	Csf2	0.0731012	-0.000365328
26	23	Csf2	0.0741526	0.00103324
26	24	Csf2	0.0734379	0.000665788
26	25	Csf2	0.073093	0.000668027
26	26	Csf2	0.0737523	0.00167451
26	27	Csf2	0.0741917	0.00246107
26	28	Csf2	0.0756795	0.00429609
26	29	Csf2	0.0755839	0.00454766
26	30	Csf2	0.0750408	0.00435176
26	31	Csf2	0.076091	0.00574914
26	32	Csf2	0.081215	0.0112203
26	33	Csf2	0.0889216	0.0192741
26	34	Csf2	0.104153	0.0348527
26	35	Csf2	0.124457	0.0555036
26	36	Csf2	0.170442	0.101836
26	37	Csf2	0.257758	0.189499
26	38	Csf2	0.378515	0.310603
26	39	Csf2	0.568426	0.500861
26	40	Csf2	0.734088	0.666871
27	1	Csf2	0.116516	-0.000461706
27	2	Csf2	0.116591	-0.000810377
27	3	Csf2	0.119156	0.00133201
27	4	Csf2	0.121029	0.00278185
27	5	Csf2	0.121324	0.00265423
27	6	Csf2	0.121472	0.00237893
27	7	Csf2	0.123827	0.00431082
27	8	Csf2	0.12396	0.00402091
27	9	Csf2	0.123265	0.00290252
27	10	Csf2	0.123136	0.00235092
27	11	Csf2	0.121826	0.000617611
27	12	Csf2	0.116331	-0.00530015
27	13	Csf2	0.11537	-0.00668424
27	14	Csf2	0.113989	-0.00848917
27	15	Csf2	0.114742	-0.00815916
27	16	Csf2	0.121186	-0.00213813
27	17	Csf2	0.126337	0.00259016
27	18	Csf2	0.126764	0.00259445
27	19	Csf2	0.12207	-0.00252254
27	20	Csf2	0.116891	-0.00812524
27	21	Csf2	0.116983	-0.00845632
27	22	Csf2	0.126054	0.00019168
27	23	Csf2	0.128847	0.00256121
27	24	Csf2	0.130612	0.00390407
27	25	Csf2	0.129992	0.00286023
27	26	Csf2	0.129294	0.00173902
27	27	Csf2	0.130576	0.00259824
27	28	Csf2	0.130605	0.00220423
27	29	Csf2	0.130904	0.00208067
27	30	Csf2	0.132448	0.0032012
27	31	Csf2	0.13564	0.00596971
27	32	Csf2	0.144898	0.0148055
27	33	Csf2	0.156933	0.0264174
27	34	Csf2	0.185111	0.0541723
27	35	Csf2	0.224919	0.0935574
27	36	Csf2	0.307006	0.175221
27	37	Csf2	0.459214	0.327006
27	38	Csf2	0.671506	0.538874
27	39	Csf2	0.980042	0.846988
27	40	Csf2	1.23026	1.09678
28	1	Csf2	0.130241	-0.00206697
28	2	Csf2	0.131166	-0.00102349
28	3	Csf2	0.13292	0.00084865
28	4	Csf2	0.13385	0.00189746
28	5	Csf2	0.135902	0.00406745
28	6	Csf2	0.135867	0.00415002
28	7	Csf2	0.135164	0.00356579
28	8	Csf2	0.134408	0.00292834
28	9	Csf2	0.134308	0.00294604
28	10	Csf2	0.136212	0.00496843
28	11	Csf2	0.13426	0.0031344
28	12	Csf2	0.126822	-0.00418518
28	13	Csf2	0.125253	-0.00563561
28	14	Csf2	0.1231	-0.00767071
28	15	Csf2	0.123436	-0.00721627
28	16	Csf2	0.128894	-0.00164083
28	17	Csf2	0.131669	0.00125265
28	18	Csf2	0.130348	4.98671e-05
28	19	Csf2	0.12327	-0.00691035
28	20	Csf2	0.119025	-0.0110371
28	21	Csf2	0.119357	-0.0105868
28	22	Csf2	0.12704	-0.00278531
28	23	Csf2	0.131282	0.00157525
28	24	Csf2	0.133309	0.00372038
28	25	Csf2	0.133028	0.00355698
28	26	Csf2	0.131583	0.00223022
28	27	Csf2	0.130233	0.000998451
28	28	Csf2	0.130515	0.00139884
28	29	Csf2	0.134542	0.00554376
28	30	Csf2	0.137715	0.0088352
28	31	Csf2	0.144852	0.0160903
28	32	Csf2	0.160982	0.0323383
28	33	Csf2	0.19151	0.0629853
28	34	Csf2	0.253709	0.125302
28	35	Csf2	0.344305	0.216016
28	36	Csf2	0.506039	0.377868
28	37	Csf2	0.752047	0.623995
28	38	Csf2	1.01739	0.889457
28	39	Csf2	1.32022	1.1924
28	40	Csf2	1.51203	1.38433
29	1	Csf2	0.101098	-0.00121058
29	2	Csf2	0.101612	-0.000731407
29	3	Csf2	0.101394	-0.000983505
29	4	Csf2	0.100551	-0.00186158
29	5	Csf2	0.101301	-0.00114637
29	6	Csf2	0.106203	0.00372096
29	7	Csf2	0.108097	0.00558095
29	8	Csf2	0.107937	0.00538609
29	9	Csf2	0.1077	0.00511401
29	10	Csf2	0.107189	0.00456821
29	11	Csf2	0.105174	0.0025195
29	12	Csf2	0.0996654	-0.00302419
29	13	Csf2	0.0983103	-0.00441393
29	14	Csf2	0.0959006	-0.00685822
29	15	Csf2	0.096472	-0.00632148
29	16	Csf2	0.102336	-0.000491682
29	17	Csf2	0.105396	0.00253363
29	18	Csf2	0.105079	0.00218197
29	19	Csf2	0.0976464	-0.00528556
29	20	Csf2	0.094212	-0.00875461
29	21	Csf2	0.0949111	-0.00809012
29	22	Csf2	0.101921	-0.00111499
29	23	Csf2	0.103455	0.000384783
29	24	Csf2	0.105169	0.002064
29	25	Csf2	0.106264	0.00312419
29	26	Csf2	0.103355	0.000180258
29	27	Csf2	0.102737	-0.000471727
29	28	Csf2	0.104816	0.00157229
29	29	Csf2	0.1053	0.00202135
29	30	Csf2	0.106042	0.00272948
29	31	Csf2	0.108484	0.00513627
29	32	Csf2	0.114575	0.0111926
29	33	Csf2	0.126122	0.022705
29	34	Csf2	0.149913	0.0464619
29	35	Csf2	0.181485	0.0779993
29	36	Csf2	0.251248	0.147727
29	37	Csf2	0.381537	0.277981
29	38	Csf2	0.568996	0.465406
29	39	Csf2	0.857324	0.7537
29	40	Csf2	1.11253	1.00887
30	1	Csf2	0.112446	-0.00505222
30	2	Csf2	0.11273	-0.00480487
30	3	Csf2	0.116663	-0.000909011
30	4	Csf2	0.117434	-0.000175803
30	5	Csf2	0.117744	9.79494e-05
30	6	Csf2	0.120582	0.00289812
30	7	Csf2	0.12281	0.00508981
30	8	Csf2	0.123323	0.00556507
30	9	Csf2	0.1233	0.00550508
30	10	Csf2	0.124259	0.00642702
30	11	Csf2	0.120612	0.00274358
30	12	Csf2	0.111895	-0.00601015
30	13	Csf2	0.110772	-0.00717102
30	14	Csf2	0.111073	-0.00690659
30	15	Csf2	0.111677	-0.00633986
30	16	Csf2	0.116031	-0.00202246
30	17	Csf2	0.120225	0.00213417
30	18	Csf2	0.119277	0.00114977
30	19	Csf2	0.113741	-0.00442381
30	20	Csf2	0.110805	-0.00739682
30	21	Csf2	0.111331	-0.00690793
30	22	Csf2	0.11836	8.40144e-05
30	23	Csf2	0.119625	0.00131254
30	24	Csf2	0.119207	0.00085684
30	25	Csf2	0.119197	0.00081024
30	26	Csf2	0.120451	0.00202694
30	27	Csf2	0.120277	0.00181642
30	28	Csf2	0.119248	0.000750102
30	29	Csf2	0.118973	0.000437568
30	30	Csf2	0.121189	0.00261736
30	31	Csf2	0.12455	0.00594086
30	32	Csf2	0.131243	0.0125973
30	33	Csf2	0.142111	0.0234281
30	34	Csf2	0.165322	0.046602
30	35	Csf2	0.197458	0.0787006
30	36	Csf2	0.266258	0.147464
30	37	Csf2	0.394154	0.275323
30	38	Csf2	0.5758	0.456931
30	39	Csf2	0.831856	0.712951
30	40	Csf2	1.03477	0.915833
31	1	Csf2	0.199294	0.000732311
31	2	Csf2	0.199859	0.00122647
31	3	Csf2	0.202503	0.00379937
31	4	Csf2	0.20191	0.00313546
31	5	Csf2	0.201372	0.00252638
31	6	Csf2	0.201849	0.00293321
31	7	Csf2	0.20321	0.00422273
31	8	Csf2	0.204993	0.00593563
31	9	Csf2	0.2051	0.00597198
31	10	Csf2	0.204121	0.00492127
31	11	Csf2	0.200762	0.00149156
31	12	Csf2	0.190883	-0.00845816
31	13	Csf2	0.190013	-0.00939906
31	14	Csf2	0.189863	-0.00961946
31	15	Csf2	0.190343	-0.00920991
31	16	Csf2	0.195283	-0.0043407
31	17	Csf2	0.201721	0.00202602
31	18	Csf2	0.201204	0.0014384
31	19	Csf2	0.19396	-0.0058768
31	20	Csf2	0.189816	-0.0100917
31	21	Csf2	0.19003	-0.00994827
31	22	Csf2	0.199308	-0.000740881
31	23	Csf2	0.200737	0.000617263
31	24	Csf2	0.202315	0.00212399
31	25	Csf2	0.203743	0.00348139
31	26	Csf2	0.204476	0.00414378
31	27	Csf2	0.205016	0.00461277
31	28	Csf2	0.206026	0.00555182
31	29	Csf2	0.209297	0.00875197
31	30	Csf2	0.215733	0.0151172
31	31	Csf2	0.22826	0.0275731
31	32	Csf2	0.248719	0.0479619
31	33	Csf2	0.292844	0.0920163
31	34	Csf2	0.379483	0.178584
31	35	Csf2	0.494379	0.293409
31	36	Csf2	0.680039	0.478998
31	37	Csf2	0.931262	0.730151
31	38	Csf2	1.16432	0.963134
31	39	Csf2	1.42048	1.21922
31	40	Csf2	1.56809	1.36677
32	1	Csf2	0.217674	-0.0290247
32	2	Csf2	0.225521	-0.0222839
32	3	Csf2	0.238801	-0.0101111
32	4	Csf2	0.244957	-0.00506115
32	5	Csf2	0.249197	-0.00192753
32	6	Csf2	0.253256	0.001024
32	7	Csf2	0.256193	0.00285516
32	8	Csf2	0.25921	0.00476534
32	9	Csf2	0.262317	0.00676602
32	10	Csf2	0.266678	0.0100204
32	11	Csf2	0.265887	0.00812186
32	12	Csf2	0.257001	-0.00186988
32	13	Csf2	0.255426	-0.00455161
32	14	Csf2	0.254552	-0.00653258
32	15	Csf2	0.255923	-0.00626779
32	16	Csf2	0.266238	0.00294043
32	17	Csf2	0.27164	0.00723539
32	18	Csf2	0.272454	0.00694317
32	19	Csf2	0.261437	-0.00518018
32	20	Csf2	0.257408	-0.0103161
32	21	Csf2	0.258472	-0.0103587
32	22	Csf2	0.271288	0.00135095
32	23	Csf2	0.276075	0.0050312
32	24	Csf2	0.275798	0.00364712
32	25	Csf2	0.275845	0.00258796
32	26	Csf2	0.275977	0.00161333
32	27	Csf2	0.276997	0.00152618
32	28	Csf2	0.276751	0.000173481
32	29	Csf2	0.278026	0.000341888
32	30	Csf2	0.279134	0.000343401
32	31	Csf2	0.278781	-0.00111662
32	32	Csf2	0.279311	-0.00169318
32	33	Csf2	0.281122	-0.000988066
32	34	Csf2	0.281904	-0.00131274
32	35	Csf2	0.283552	-0.000771534
32	36	Csf2	0.29971	0.0142798
32	37	Csf2	0.33707	0.0505334
32	38	Csf2	0.382903	0.0952594
32	39	Csf2	0.485657	0.196907
32	40	Csf2	0.593946	0.30409
33	1	Csf2	0.119043	0.00247289
33	2	Csf2	0.119525	0.00330829
33	3	Csf2	0.119639	0.00377623
33	4	Csf2	0.11803	0.00252136
33	5	Csf2	0.117702	0.00254649
33	6	Csf2	0.118611	0.00380949
33	7	Csf2	0.117901	0.00345348
33	8	Csf2	0.118152	0.00405814
33	9	Csf2	0.117517	0.0037771
33	10	Csf2	0.116277	0.00289046
33	11	Csf2	0.113615	0.000582665
33	12	Csf2	0.108481	-0.00419755
33	13	Csf2	0.106511	-0.00581379
33	14	Csf2	0.101641	-0.0103297
33	15	Csf2	0.102084	-0.00953315
33	16	Csf2	0.109539	-0.00172414
33	17	Csf2	0.111652	0.000743051
33	18	Csf2	0.110154	-0.000401779
33	19	Csf2	0.10402	-0.00618137
33	20	Csf2	0.100923	-0.00892448
33	21	Csf2	0.10172	-0.00777366
33	22	Csf2	0.110034	0.000894047
33	23	Csf2	0.111364	0.00257738
33	24	Csf2	0.110321	0.00188807
33	25	Csf2	0.110061	0.00198192
33	26	Csf2	0.110752	0.00302738
33	27	Csf2	0.112235	0.00486338
33	28	Csf2	0.11205	0.00503215
33	29	Csf2	0.11312	0.00645679
33	30	Csf2	0.118536	0.012226
33	31	Csf2	0.127927	0.0219707
33	32	Csf2	0.149266	0.043664
33	33	Csf2	0.184881	0.0796323
33	34	Csf2	0.253505	0.14861
33	35	Csf2	0.356434	0.251893
33	36	Csf2	0.527543	0.423356
33	37	Csf2	0.774078	0.670245
33	38	Csf2	1.0272	0.923719
33	39	Csf2	1.31405	1.21093
33	40	Csf2	1.48956	1.38679
34	1	Csf2	0.107285	0.00060757
34	2	Csf2	0.107334	0.000743665
34	3	Csf2	0.10943	0.00292709
34	4	Csf2	0.109719	0.00330414
34	5	Csf2	0.109278	0.00295066
34	6	Csf2	0.109179	0.00293917
34	7	Csf2	0.109819	0.00366725
34	8	Csf2	0.109724	0.00366039
34	9	Csf2	0.109534	0.00355729
34	10	Csf2	0.108775	0.00288625
34	11	Csf2	0.10557	-0.000231255
34	12	Csf2	0.100399	-0.00531402
34	13	Csf2	0.0996297	-0.0059958
34	14	Csf2	0.0989693	-0.00656843
34	15	Csf2	0.0993417	-0.00610841
34	16	Csf2	0.103682	-0.00168065
34	17	Csf2	0.106261	0.000986392
34	18	Csf2	0.106756	0.00156869
34	19	Csf2	0.10064	-0.00445879
34	20	Csf2	0.0952696	-0.00974198
34	21	Csf2	0.095462	-0.00946181
34	22	Csf2	0.102825	-0.00201069
34	23	Csf2	0.104538	-0.000210002
34	24	Csf2	0.10679	0.00212968
34	25	Csf2	0.107511	0.00293757
34	26	Csf2	0.10561	0.0011244
34	27	Csf2	0.104996	0.000598618
34	28	Csf2	0.10589	0.00158026
34	29	Csf2	0.107368	0.00314549
34	30	Csf2	0.109094	0.00495944
34	31	Csf2	0.110906	0.00685903
34	32	Csf2	0.117403	0.0134437
34	33	Csf2	0.129104	0.0252323
34	34	Csf2	0.153505	0.0497215
34	35	Csf2	0.190217	0.0865209
34	36	Csf2	0.267516	0.163908
34	37	Csf2	0.405857	0.302336
34	38	Csf2	0.600067	0.496634
34	39	Csf2	0.877992	0.774647
34	40	Csf2	1.1085	1.00524
35	1	Csf2	0.143168	0.00317563
35	2	Csf2	0.143814	0.0039446
35	3	Csf2	0.143956	0.00420942
35	4	Csf2	0.142066	0.00244342
35	5	Csf2	0.141338	0.00183854
35	6	Csf2	0.141451	0.00207417
35	7	Csf2	0.141532	0.00227858
35	8	Csf2	0.141474	0.00234353
35	9	Csf2	0.142515	0.00350775
35	10	Csf2	0.142986	0.00410111
35	11	Csf2	0.140397	0.00163517
35	12	Csf2	0.135596	-0.00304275
35	13	Csf2	0.134268	-0.00424747
35	14	Csf2	0.130355	-0.00803693
35	15	Csf2	0.130532	-0.0077373
35	16	Csf2	0.137007	-0.0011394
35	17	Csf2	0.141244	0.00322119
35	18	Csf2	0.138126	0.000225935
35	19	Csf2	0.130028	-0.00774859
35	20	Csf2	0.126038	-0.0116152
35	21	Csf2	0.126998	-0.0105324
35	22	Csf2	0.137056	-0.000351331
35	23	Csf2	0.139378	0.00209366
35	24	Csf2	0.138846	0.00168483
35	25	Csf2	0.139138	0.00210012
35	26	Csf2	0.140001	0.00308649
35	27	Csf2	0.140716	0.00392371
35	28	Csf2	0.141938	0.00526965
35	29	Csf2	0.14496	0.0084141
35	30	Csf2	0.151436	0.0150134
35	31	Csf2	0.161279	0.0249791
35	32	Csf2	0.183655	0.0474783
35	33	Csf2	0.22623	0.0901766
35	34	Csf2	0.308099	0.172169
35	35	Csf2	0.429292	0.293485
35	36	Csf2	0.645408	0.509724
35	37	Csf2	0.967175	0.831614
35	38	Csf2	1.30695	1.17152
35	39	Csf2	1.6848	1.54948
35	40	Csf2	1.91467	1.77947
36	1	Csf2	0.126888	0.00227046
36	2	Csf2	0.126832	0.002153
36	3	Csf2	0.127276	0.00253552
36	4	Csf2	0.126183	0.0013818
36	5	Csf2	0.125865	0.00100208
36	6	Csf2	0.127221	0.00229657
36	7	Csf2	0.129032	0.00404698
36	8	Csf2	0.128333	0.00328696
36	9	Csf2	0.127996	0.00288842
36	10	Csf2	0.128668	0.00349934
36	11	Csf2	0.12656	0.00132983
36	12	Csf2	0.119681	-0.00561009
36	13	Csf2	0.118981	-0.00637141
36	14	Csf2	0.118622	-0.00679189
36	15	Csf2	0.119732	-0.00574344
36	16	Csf2	0.12617	0.000633367
36	17	Csf2	0.128317	0.00271888
36	18	Csf2	0.127106	0.00144669
36	19	Csf2	0.120566	-0.0051541
36	20	Csf2	0.117161	-0.00862029
36	21	Csf2	0.11777	-0.00807257
36	22	Csf2	0.126011	0.000107485
36	23	Csf2	0.127749	0.00178433
36	24	Csf2	0.128515	0.00248856
36	25	Csf2	0.127765	0.00167728
36	26	Csf2	0.12708	0.000931219
36	27	Csf2	0.127881	0.00167122
36	28	Csf2	0.128427	0.00215572
36	29	Csf2	0.128851	0.00251839
36	30	Csf2	0.132357	0.00596316
36	31	Csf2	0.13869	0.0122355
36	32	Csf2	0.149025	0.0225092
36	33	Csf2	0.170573	0.0439951
36	34	Csf2	0.213998	0.0873589
36	35	Csf2	0.278151	0.151451
36	36	Csf2	0.400339	0.273578
36	37	Csf2	0.60299	0.476168
36	38	Csf2	0.84621	0.719326
36	39	Csf2	1.14424	1.01729
36	40	Csf2	1.3475	1.22049
37	1	Csf2	0.0953271	0.00271709
37	2	Csf2	0.0955435	0.00300913
37	3	Csf2	0.0956742	0.00321543
37	4	Csf2	0.0942092	0.00182613
37	5	Csf2	0.0935866	0.00127909
37	6	Csf2	0.0942309	0.00199908
37	7	Csf2	0.0960172	0.00386094
37	8	Csf2	0.0970948	0.0050142
37	9	Csf2	0.0979152	0.00591016
37	10	Csf2	0.0969359	0.00500652
37	11	Csf2	0.0921973	0.000343526
37	12	Csf2	0.0841842	-0.007594
37	13	Csf2	0.0829872	-0.00871529
37	14	Csf2	0.0828506	-0.00877637
37	15	Csf2	0.0839456	-0.00760571
37	16	Csf2	0.0904736	-0.00100211
37	17	Csf2	0.0942226	0.00282253
37	18	Csf2	0.0930694	0.00174497
37	19	Csf2	0.0853807	-0.00586814
37	20	Csf2	0.0817536	-0.00941956
37	21	Csf2	0.0827998	-0.00829776
37	22	Csf2	0.0911448	0.000122833
37	23	Csf2	0.0933305	0.00238414
37	24	Csf2	0.0935171	0.00264636
37	25	Csf2	0.0936861	0.00289094
37	26	Csf2	0.09415	0.00343054
37	27	Csf2	0.0940022	0.00335833
37	28	Csf2	0.0943893	0.00382106
37	29	Csf2	0.0960948	0.00560218
37	30	Csf2	0.100431	0.0100143
37	31	Csf2	0.10926	0.0189184
37	32	Csf2	0.127342	0.0370761
37	33	Csf2	0.159975	0.069785
37	34	Csf2	0.221866	0.131751
37	35	Csf2	0.313516	0.223477
37	36	Csf2	0.470539	0.380576
37	37	Csf2	0.701623	0.611735
37	38	Csf2	0.932795	0.842983
37	39	Csf2	1.19604	1.1063
37	40	Csf2	1.35615	1.26649
38	1	Csf2	0.0877551	0.00364164
38	2	Csf2	0.087618	0.00378103
38	3	Csf2	0.0884104	0.00484994
38	4	Csf2	0.0885136	0.00522962
38	5	Csf2	0.0881243	0.00511683
38	6	Csf2	0.0862151	0.00348422
38	7	Csf2	0.085462	0.0030076
38	8	Csf2	0.0864883	0.00431046
38	9	Csf2	0.0859205	0.00401914
38	10	Csf2	0.0841791	0.00255425
38	11	Csf2	0.082594	0.00124566
38	12	Csf2	0.0746887	-0.00638309
38	13	Csf2	0.0729453	-0.00785
38	14	Csf2	0.0725895	-0.00792934
38	15	Csf2	0.0731138	-0.00712852
38	16	Csf2	0.0771394	-0.00282633
38	17	Csf2	0.0782307	-0.00145853
38	18	Csf2	0.078485	-0.000927746
38	19	Csf2	0.0723916	-0.00674462
38	20	Csf2	0.068072	-0.0107877
38	21	Csf2	0.0691165	-0.00946664
38	22	Csf2	0.0780715	-0.000235184
38	23	Csf2	0.0798491	0.00181891
38	24	Csf2	0.0793237	0.00157007
38	25	Csf2	0.0787	0.00122284
38	26	Csf2	0.0778876	0.000687004
38	27	Csf2	0.0776194	0.000695254
38	28	Csf2	0.078613	0.0019654
38	29	Csf2	0.079675	0.00330394
38	30	Csf2	0.0798253	0.00373079
38	31	Csf2	0.0806682	0.00485017
38	32	Csf2	0.0836171	0.00807556
38	33	Csf2	0.0889721	0.0137071
38	34	Csf2	0.101316	0.0263273
38	35	Csf2	0.11634	0.0416283
38	36	Csf2	0.15517	0.0807348
38	37	Csf2	0.232642	0.158483
38	38	Csf2	0.349578	0.275695
38	39	Csf2	0.545806	0.4722
38	40	Csf2	0.727316	0.653986
39	1	Csf2	0.0944669	0.00116995
39	2	Csf2	0.0951147	0.00189019
39	3	Csf2	0.0946723	0.00152018
39	4	Csf2	0.0951277	0.00204808
39	5	Csf2	0.0951178	0.00211061
39	6	Csf2	0.0952292	0.00229444
39	7	Csf2	0.0966817	0.00381931
39	8	Csf2	0.0966426	0.00385268
39	9	Csf2	0.096661	0.00394348
39	10	Csf2	0.0974118	0.00476678
39	11	Csf2	0.0940952	0.00152259
39	12	Csf2	0.0881129	-0.0043873
39	13	Csf2	0.0867001	-0.00572767
39	14	Csf2	0.0840584	-0.00829697
39	15	Csf2	0.0843905	-0.0078924
39	16	Csf2	0.0904439	-0.00176655
39	17	Csf2	0.0935383	0.00140021
39	18	Csf2	0.0922677	0.000202081
39	19	Csf2	0.0853829	-0.00661025
39	20	Csf2	0.0834332	-0.0084876
39	21	Csf2	0.0848437	-0.00700462
39	22	Csf2	0.0921797	0.000403812
39	23	Csf2	0.0928669	0.00116345
39	24	Csf2	0.0925956	0.00096461
39	25	Csf2	0.0938437	0.00228509
39	26	Csf2	0.0947108	0.00322462
39	27	Csf2	0.0962981	0.0048844
39	28	Csf2	0.0958409	0.00449961
39	29	Csf2	0.0965362	0.00526734
39	30	Csf2	0.102857	0.0116604
39	31	Csf2	0.112233	0.0211093
39	32	Csf2	0.130861	0.0398096
39	33	Csf2	0.169689	0.0787099
39	34	Csf2	0.242031	0.151124
39	35	Csf2	0.348766	0.257931
39	36	Csf2	0.535863	0.445101
39	37	Csf2	0.812726	0.722037
39	38	Csf2	1.09954	1.00893
39	39	Csf2	1.41925	1.32871
39	40	Csf2	1.60851	1.51804
40	1	Csf2	0.139342	0.00202125
40	2	Csf2	0.140913	0.00365965
40	3	Csf2	0.140546	0.00335952
40	4	Csf2	0.139945	0.00282533
40	5	Csf2	0.139909	0.00285606
40	6	Csf2	0.141425	0.00443868
40	7	Csf2	0.14162	0.00470081
40	8	Csf2	0.140774	0.00392128
40	9	Csf2	0.139958	0.00317278
40	10	Csf2	0.139557	0.00283819
40	11	Csf2	0.137812	0.00116043
40	12	Csf2	0.129168	-0.00741703
40	13	Csf2	0.128209	-0.0083093
40	14	Csf2	0.128437	-0.00801398
40	15	Csf2	0.128745	-0.00763919
40	16	Csf2	0.132849	-0.00346835
40	17	Csf2	0.138811	0.00256014
40	18	Csf2	0.138725	0.00254149
40	19	Csf2	0.131885	-0.00423165
40	20	Csf2	0.126973	-0.00907731
40	21	Csf2	0.1274	-0.00858357
40	22	Csf2	0.135807	-0.000109472
40	23	Csf2	0.137177	0.00132767
40	24	Csf2	0.137959	0.00217593
40	25	Csf2	0.137614	0.00189833
40	26	Csf2	0.13634	0.00069124
40	27	Csf2	0.135993	0.000411056
40	28	Csf2	0.137577	0.00206174
40	29	Csf2	0.138563	0.00311443
40	30	Csf2	0.13898	0.00359796
40	31	Csf2	0.142512	0.00719679
40	32	Csf2	0.145315	0.0100668
40	33	Csf2	0.157033	0.021852
40	34	Csf2	0.18143	0.0463156
40	35	Csf2	0.21128	0.0762323
40	36	Csf2	0.282866	0.147885
40	37	Csf2	0.416267	0.281354
40	38	Csf2	0.598331	0.463484
40	39	Csf2	0.866244	0.731464
40	40	Csf2	1.09335	0.958637
41	1	Csf2	0.120198	0.000222037
41	2	Csf2	0.120248	0.000463747
41	3	Csf2	0.122389	0.00279704
41	4	Csf2	0.122298	0.00289833
41	5	Csf2	0.122164	0.00295728
41	6	Csf2	0.122775	0.00376032
41	7	Csf2	0.122337	0.00351454
41	8	Csf2	0.120351	0.0017211
41	9	Csf2	0.119819	0.00138058
41	10	Csf2	0.121226	0.00298018
41	11	Csf2	0.1198	0.00174631
41	12	Csf2	0.11351	-0.00435161
41	13	Csf2	0.112156	-0.00551337
41	14	Csf2	0.109607	-0.0078699
41	15	Csf2	0.10955	-0.0077347
41	16	Csf2	0.115853	-0.00123877
41	17	Csf2	0.119201	0.00230129
41	18	Csf2	0.117415	0.000707417
41	19	Csf2	0.109566	-0.00694893
41	20	Csf2	0.10554	-0.0107828
41	21	Csf2	0.106847	-0.00928425
41	22	Csf2	0.116246	0.000307185
41	23	Csf2	0.118448	0.0027017
41	24	Csf2	0.118492	0.00293851
41	25	Csf2	0.118393	0.00303086
41	26	Csf2	0.119489	0.00431975
41	27	Csf2	0.121445	0.00646792
41	28	Csf2	0.121979	0.00719397
41	29	Csf2	0.124675	0.0100825
41	30	Csf2	0.134156	0.0197553
41	31	Csf2	0.151436	0.0372281
41	32	Csf2	0.184632	0.0706165
41	33	Csf2	0.244959	0.131135
41	34	Csf2	0.357643	0.244011
41	35	Csf2	0.511834	0.398396
41	36	Csf2	0.738559	0.625312
41	37	Csf2	1.02374	0.910686
41	38	Csf2	1.26372	1.15086
41	39	Csf2	1.51858	1.40591
41	40	Csf2	1.65721	1.54473
42	1	Csf2	0.126341	-0.00249706
42	2	Csf2	0.126393	-0.00208837
42	3	Csf2	0.128705	0.000579848
42	4	Csf2	0.130154	0.0023866
42	5	Csf2	0.131964	0.00455327
42	6	Csf2	0.131698	0.00464434
42	7	Csf2	0.129283	0.00258575
42	8	Csf2	0.128508	0.00216739
42	9	Csf2	0.129188	0.00320456
42	10	Csf2	0.12935	0.00372356
42	11	Csf2	0.12549	0.000220628
42	12	Csf2	0.12038	-0.00453259
42	13	Csf2	0.119154	-0.00540231
42	14	Csf2	0.115671	-0.00852777
42	15	Csf2	0.115857	-0.00798561
42	16	Csf2	0.121913	-0.00157256
42	17	Csf2	0.125468	0.00233913
42	18	Csf2	0.12315	0.000378837
42	19	Csf2	0.118111	-0.00430361
42	20	Csf2	0.113629	-0.00842923
42	21	Csf2	0.113058	-0.00864317
42	22	Csf2	0.118969	-0.00237455
42	23	Csf2	0.123467	0.00247988
42	24	Csf2	0.123034	0.00240354
42	25	Csf2	0.12222	0.00194696
42	26	Csf2	0.122871	0.00295417
42	27	Csf2	0.124837	0.00527747
42	28	Csf2	0.129128	0.00992547
42	29	Csf2	0.135455	0.0166096
42	30	Csf2	0.142268	0.0237788
42	31	Csf2	0.161844	0.0437123
42	32	Csf2	0.197954	0.0801785
42	33	Csf2	0.27205	0.154631
42	34	Csf2	0.408477	0.291415
42	35	Csf2	0.603797	0.487092
42	36	Csf2	0.909044	0.792697
42	37	Csf2	1.3062	1.19021
42	38	Csf2	1.6548	1.53917
42	39	Csf2	1.9937	1.87842
42	40	Csf2	2.16459	2.04967
43	1	Csf2	0.122835	0.000378844
43	2	Csf2	0.123729	0.00140465
43	3	Csf2	0.124015	0.00182228
43	4	Csf2	0.124198	0.00213687
43	5	Csf2	0.124832	0.00290179
43	6	Csf2	0.12453	0.00273115
43	7	Csf2	0.124815	0.00314734
43	8	Csf2	0.126429	0.00489254
43	9	Csf2	0.126644	0.00523924
43	10	Csf2	0.126518	0.00524437
43	11	Csf2	0.122414	0.00127158
43	12	Csf2	0.113095	-0.00791553
43	13	Csf2	0.112172	-0.00870696
43	14	Csf2	0.113209	-0.00753898
43	15	Csf2	0.114224	-0.00639243
43	16	Csf2	0.118693	-0.00179218
43	17	Csf2	0.120187	-0.000167064
43	18	Csf2	0.120723	0.000500307
43	19	Csf2	0.114674	-0.00541706
43	20	Csf2	0.111528	-0.00843161
43	21	Csf2	0.112553	-0.00727528
43	22	Csf2	0.121115	0.00141842
43	23	Csf2	0.120151	0.000585898
43	24	Csf2	0.119899	0.00046525
43	25	Csf2	0.123639	0.0043363
43	26	Csf2	0.122287	0.00311592
43	27	Csf2	0.12171	0.00267032
43	28	Csf2	0.123054	0.00414528
43	29	Csf2	0.125789	0.00701223
43	30	Csf2	0.130239	0.011593
43	31	Csf2	0.137911	0.0193964
43	32	Csf2	0.152635	0.0342522
43	33	Csf2	0.180121	0.061869
43	34	Csf2	0.238106	0.119986
43	35	Csf2	0.322327	0.204338
43	36	Csf2	0.475746	0.357888
43	37	Csf2	0.712268	0.594542
43	38	Csf2	0.978892	0.861298
43	39	Csf2	1.29527	1.17781
43	40	Csf2	1.50091	1.38358
44	1	Csf2	0.15507	0.000737288
44	2	Csf2	0.154805	0.000893888
44	3	Csf2	0.152359	-0.00113054
44	4	Csf2	0.152013	-0.00105522
44	5	Csf2	0.1544	0.00175373
44	6	Csf2	0.156197	0.00397232
44	7	Csf2	0.156221	0.00441776
44	8	Csf2	0.156054	0.00467213
44	9	Csf2	0.155928	0.00496773
44	10	Csf2	0.152249	0.00171021
44	11	Csf2	0.150578	0.000460509
44	12	Csf2	0.146904	-0.00279189
44	13	Csf2	0.145453	-0.00382167
44	14	Csf2	0.1406	-0.00825329
44	15	Csf2	0.140975	-0.00745658
44	16	Csf2	0.148835	0.000824953
44	17	Csf2	0.151139	0.00354975
44	18	Csf2	0.149891	0.00272326
44	19	Csf2	0.141533	-0.00521284
44	20	Csf2	0.13662	-0.00970516
44	21	Csf2	0.137089	-0.00881392
44	22	Csf2	0.146316	0.000834544
44	23	Csf2	0.148403	0.00334256
44	24	Csf2	0.143416	-0.00122243
44	25	Csf2	0.143371	-0.000846161
44	26	Csf2	0.149369	0.005573
44	27	Csf2	0.149135	0.00576092
44	28	Csf2	0.148699	0.00574632
44	29	Csf2	0.151826	0.00929432
44	30	Csf2	0.15917	0.0170598
44	31	Csf2	0.169797	0.0281082
44	32	Csf2	0.187462	0.0461944
44	33	Csf2	0.226718	0.0858723
44	34	Csf2	0.304822	0.164398
44	35	Csf2	0.421119	0.281116
44	36	Csf2	0.623702	0.484121
44	37	Csf2	0.930371	0.791211
44	38	Csf2	1.27139	1.13265
44	39	Csf2	1.65567	1.51736
44	40	Csf2	1.89727	1.75937
45	1	Csf2	0.114287	0.00143495
45	2	Csf2	0.114304	0.00153936
45	3	Csf2	0.116027	0.00335043
45	4	Csf2	0.115012	0.00242285
45	5	Csf2	0.11209	-0.000411381
45	6	Csf2	0.111735	-0.000678471
45	7	Csf2	0.114001	0.00167584
45	8	Csf2	0.11486	0.00262183
45	9	Csf2	0.117194	0.0050444
45	10	Csf2	0.117614	0.00555222
45	11	Csf2	0.115088	0.00311381
45	12	Csf2	0.108916	-0.00297063
45	13	Csf2	0.107495	-0.00430353
45	14	Csf2	0.105642	-0.00606896
45	15	Csf2	0.105527	-0.00609595
45	16	Csf2	0.109705	-0.00183023
45	17	Csf2	0.113222	0.00177459
45	18	Csf2	0.112028	0.000668187
45	19	Csf2	0.106263	-0.00500899
45	20	Csf2	0.101506	-0.00967818
45	21	Csf2	0.101715	-0.00938208
45	22	Csf2	0.109955	-0.0010543
45	23	Csf2	0.114104	0.003183
45	24	Csf2	0.112542	0.0017087
45	25	Csf2	0.111624	0.000878625
45	26	Csf2	0.111627	0.000969118
45	27	Csf2	0.111867	0.00129699
45	28	Csf2	0.113771	0.00328875
45	29	Csf2	0.114335	0.00394014
45	30	Csf2	0.1163	0.0059932
45	31	Csf2	0.12098	0.010761
45	32	Csf2	0.129348	0.0192167
45	33	Csf2	0.146696	0.0366519
45	34	Csf2	0.18237	0.0724137
45	35	Csf2	0.236138	0.12627
45	36	Csf2	0.344993	0.235212
45	37	Csf2	0.529834	0.420142
45	38	Csf2	0.76565	0.656045
45	39	Csf2	1.07147	0.961956
45	40	Csf2	1.30122	1.19179
46	1	Csf2	0.116436	-0.000331279
46	2	Csf2	0.116823	0.000186174
46	3	Csf2	0.119395	0.00288769
46	4	Csf2	0.119228	0.00284998
46	5	Csf2	0.119102	0.00285408
46	6	Csf2	0.12048	0.00436158
46	7	Csf2	0.119865	0.003876
46	8	Csf2	0.119232	0.00337271
46	9	Csf2	0.118849	0.00312019
46	10	Csf2	0.117919	0.00231953
46	11	Csf2	0.115694	0.00022471
46	12	Csf2	0.111137	-0.00420287
46	13	Csf2	0.109905	-0.00530487
46	14	Csf2	0.106063	-0.00901729
46	15	Csf2	0.106418	-0.0085321
46	16	Csf2	0.113183	-0.00163782
46	17	Csf2	0.114551	-0.000140442
46	18	Csf2	0.11313	-0.00143157
46	19	Csf2	0.109395	-0.00503665
46	20	Csf2	0.107094	-0.00720797
46	21	Csf2	0.107613	-0.00655892
46	22	Csf2	0.114947	0.000904284
46	23	Csf2	0.116211	0.00229845
46	24	Csf2	0.115115	0.00133229
46	25	Csf2	0.114653	0.000999637
46	26	Csf2	0.114975	0.0014519
46	27	Csf2	0.115482	0.00208882
46	28	Csf2	0.116262	0.00299785
46	29	Csf2	0.11766	0.00452572
46	30	Csf2	0.119609	0.00660506
46	31	Csf2	0.124168	0.0112931
46	32	Csf2	0.134613	0.0218684
46	33	Csf2	0.151987	0.0393715
46	34	Csf2	0.191476	0.0789906
46	35	Csf2	0.250965	0.13861
46	36	Csf2	0.367527	0.255301
46	37	Csf2	0.573538	0.461441
46	38	Csf2	0.850109	0.738142
46	39	Csf2	1.22024	1.1084
46	40	Csf2	1.50248	1.39077
47	1	Csf2	0.0954984	0.000392532
47	2	Csf2	0.0956044	0.000381949
47	3	Csf2	0.0980332	0.00269414
47	4	Csf2	0.0982253	0.00276961
47	5	Csf2	0.0980775	0.00250529
47	6	Csf2	0.099003	0.00331416
47	7	Csf2	0.0990645	0.00325906
47	8	Csf2	0.0989097	0.00298767
47	9	Csf2	0.0998187	0.00378012
47	10	Csf2	0.10087	0.0047146
47	11	Csf2	0.0983143	0.00204253
47	12	Csf2	0.092511	-0.00387727
47	13	Csf2	0.0909668	-0.00553805
47	14	Csf2	0.0879453	-0.00867613
47	15	Csf2	0.0883548	-0.00838331
47	16	Csf2	0.0946667	-0.00218795
47	17	Csf2	0.0988706	0.00189939
47	18	Csf2	0.0981998	0.00111201
47	19	Csf2	0.0916464	-0.00555803
47	20	Csf2	0.0878467	-0.00947431
47	21	Csf2	0.0882788	-0.00915872
47	22	Csf2	0.0955683	-0.00198586
47	23	Csf2	0.0974122	-0.000258531
47	24	Csf2	0.0978021	1.47529e-05
47	25	Csf2	0.100325	0.00242088
47	26	Csf2	0.0997385	0.00171806
47	27	Csf2	0.0996232	0.00148613
47	28	Csf2	0.10207	0.00381614
47	29	Csf2	0.104228	0.00585779
47	30	Csf2	0.107193	0.00870583
47	31	Csf2	0.116142	0.0175383
47	32	Csf2	0.133146	0.0344256
47	33	Csf2	0.165642	0.066805
47	34	Csf2	0.229366	0.130413
47	35	Csf2	0.327873	0.228803
47	36	Csf2	0.507495	0.408309
47	37	Csf2	0.795784	0.696481
47	38	Csf2	1.12758	1.02817
47	39	Csf2	1.51888	1.41934
47	40	Csf2	1.76878	1.66913
48	1	Csf2	0.1222	0.00155049
48	2	Csf2	0.122299	0.00178706
48	3	Csf2	0.123114	0.00274046
48	4	Csf2	0.123273	0.00303722
48	5	Csf2	0.123879	0.00378143
48	6	Csf2	0.124282	0.00432262
48	7	Csf2	0.123961	0.00414036
48	8	Csf2	0.12358	0.00389669
48	9	Csf2	0.1238	0.00425546
48	10	Csf2	0.123317	0.00390987
48	11	Csf2	0.1194	0.000130975
48	12	Csf2	0.112763	-0.00636707
48	13	Csf2	0.111206	-0.00778635
48	14	Csf2	0.107936	-0.0109181
48	15	Csf2	0.108798	-0.00991802
48	16	Csf2	0.116971	-0.00160719
48	17	Csf2	0.120093	0.00165276
48	18	Csf2	0.119414	0.00111203
48	19	Csf2	0.112719	-0.00544481
48	20	Csf2	0.109874	-0.00815109
48	21	Csf2	0.110509	-0.0073781
48	22	Csf2	0.118552	0.000802393
48	23	Csf2	0.119845	0.00223429
48	24	Csf2	0.119108	0.0016347
48	25	Csf2	0.118832	0.00149685
48	26	Csf2	0.118495	0.00129791
48	27	Csf2	0.119479	0.00242032
48	28	Csf2	0.120385	0.00346424
48	29	Csf2	0.121716	0.00493351
48	30	Csf2	0.122951	0.00630658
48	31	Csf2	0.127782	0.0112759
48	32	Csf2	0.13594	0.0195721
48	33	Csf2	0.151545	0.0353157
48	34	Csf2	0.183706	0.0676143
48	35	Csf2	0.231978	0.116024
48	36	Csf2	0.331664	0.215849
48	37	Csf2	0.511279	0.395602
48	38	Csf2	0.753873	0.638334
48	39	Csf2	1.09036	0.974957
48	40	Csf2	1.3509	1.23563
49	1	ACTIN1	0.00993721	-0.00445534
49	2	ACTIN1	0.0101247	-0.00302149
49	3	ACTIN1	0.00949488	-0.00240503
49	4	ACTIN1	0.008522	-0.00213159
49	5	ACTIN1	0.00776195	-0.00164532
49	6	ACTIN1	0.00710143	-0.00105952
49	7	ACTIN1	0.00730753	0.000392903
49	8	ACTIN1	0.0103326	0.00466433
49	9	ACTIN1	0.0103009	0.00587887
49	10	ACTIN1	0.0080001	0.00482444
49	11	ACTIN1	0.00396189	0.00203255
49	12	ACTIN1	-0.00412171	-0.00480474
49	13	ACTIN1	-0.00542448	-0.00486119
49	14	ACTIN1	-0.00269531	-0.000885692
49	15	ACTIN1	0.000742184	0.00379812
49	16	ACTIN1	0.0152765	0.0195788
49	17	ACTIN1	0.0333248	0.0388734
49	18	ACTIN1	0.0610092	0.0678041
49	19	ACTIN1	0.108748	0.116789
49	20	ACTIN1	0.180918	0.190206
49	21	ACTIN1	0.321181	0.331715
49	22	ACTIN1	0.556919	0.568699
49	23	ACTIN1	0.84413	0.857157
49	24	ACTIN1	1.14486	1.15914
49	25	ACTIN1	1.41202	1.42754
49	26	ACTIN1	1.62011	1.63687
49	27	ACTIN1	1.76706	1.78507
49	28	ACTIN1	1.87715	1.89641
49	29	ACTIN1	1.96129	1.9818
49	30	ACTIN1	2.0148	2.03655
49	31	ACTIN1	2.06169	2.08469
49	32	ACTIN1	2.10336	2.1276
49	33	ACTIN1	2.12152	2.14701
49	34	ACTIN1	2.13352	2.16025
49	35	ACTIN1	2.12251	2.15049
49	36	ACTIN1	2.13114	2.16037
49	37	ACTIN1	2.12541	2.15588
49	38	ACTIN1	2.12809	2.15981
49	39	ACTIN1	2.17002	2.20299
[truncated: 1,881 more rows]

## Sheet: Results
Block Type	96-Well Block (0.2mL)
Calibration Background is expired	Yes
Calibration Background performed on	01-02-2020
Calibration Normalization FAM-ROX is expired	Yes
Calibration Normalization FAM-ROX performed on	01-02-2020
Calibration Normalization VIC-ROX is expired	Yes
Calibration Normalization VIC-ROX performed on	01-02-2020
Calibration Pure Dye FAM is expired	Yes
Calibration Pure Dye FAM performed on	01-02-2020
Calibration Pure Dye NED is expired	Yes
Calibration Pure Dye NED performed on	01-02-2020
Calibration Pure Dye ROX is expired	Yes
Calibration Pure Dye ROX performed on	01-02-2020
Calibration Pure Dye SYBR is expired	Yes
Calibration Pure Dye SYBR performed on	01-02-2020
Calibration Pure Dye TAMRA is expired	Yes
Calibration Pure Dye TAMRA performed on	01-02-2020
Calibration Pure Dye VIC is expired	Yes
Calibration Pure Dye VIC performed on	01-02-2020
Calibration ROI is expired	Yes
Calibration ROI performed on	01-02-2020
Calibration Uniformity is expired	Yes
Calibration Uniformity performed on	01-02-2020
Chemistry	SYBR_GREEN
Date Created	08-24-2021 15:55:36 CST
Experiment Barcode
Experiment Comment
Experiment File Name	D:\DATA\WYH\Csf2 2021-08-24 140514.eds
Experiment Name	2021-08-24 140514
Experiment Run End Time	08-25-2021 00:05:44 CST
Experiment Type	Comparative Cт (ΔΔCт)
Instrument Name	287880698
Instrument Serial Number	287880698
Instrument Type	QuantStudio Dx
Passive Reference	ROX
Quantification Cycle Method	Ct
Run Results Valid	No
Signal Smoothing On	true
Stage/ Cycle where Analysis is performed	Stage 2, Step 3
User Name
Well	Well Position	Omit	Sample Name	Target Name	Task	Reporter	Quencher	Quantity	Quantity Mean	Quantity SD	RQ	RQ Min	RQ Max	CT	Ct Mean	Ct SD	Delta Ct	Delta Ct Mean	Delta Ct SD	Delta Ct SE	Delta Delta Ct	Automatic Ct Threshold	Ct Threshold	Automatic Baseline	Baseline Start	Baseline End	Comments	Tm1	Tm2	Tm3	HIGHSD	MTP	EXPFAIL	NOAMP	PRFDROP
1	A1	FALSE	Sample 1	ACTIN1	UNKNOWN	SYBR	None							21.360	21.3175	0.0608101						TRUE	0.198104	TRUE	1	40		85.4371			N	N	N	N	N
2	A2	FALSE	Sample 2	ACTIN1	UNKNOWN	SYBR	None							21.315	20.7437	0.807551						TRUE	0.198104	TRUE	1	40		85.4371			Y	N	N	N	N
3	A3	FALSE	Sample 3	ACTIN1	UNKNOWN	SYBR	None							21.018	20.9311	0.123031						TRUE	0.198104	TRUE	1	40		85.5339			N	N	N	N	N
4	A4	FALSE	Sample 4	ACTIN1	UNKNOWN	SYBR	None							24.053	23.9521	0.142905						TRUE	0.198104	TRUE	1	40		85.4371			N	N	N	N	N
5	A5	FALSE	Sample 5	ACTIN1	UNKNOWN	SYBR	None							22.446	22.4376	0.0118955						TRUE	0.198104	TRUE	1	40		85.5339			N	N	N	N	N
6	A6	FALSE	Sample 6	ACTIN1	UNKNOWN	SYBR	None							22.271	22.3079	0.0528461						TRUE	0.198104	TRUE	1	40		85.6307			N	N	N	N	N
7	A7	FALSE	Sample 7	ACTIN1	UNKNOWN	SYBR	None							20.937	20.8813	0.0789798						TRUE	0.198104	TRUE	1	40		85.5339			N	N	N	N	N
8	A8	FALSE	Sample 8	ACTIN1	UNKNOWN	SYBR	None							20.656	20.9129	0.363247						TRUE	0.198104	TRUE	1	40		85.4371			N	N	N	N	N
9	A9	FALSE	Sample 9	ACTIN1	UNKNOWN	SYBR	None							21.570	21.4985	0.10054						TRUE	0.198104	TRUE	1	40		85.4371			N	N	N	N	N
10	A10	FALSE	Sample 10	ACTIN1	UNKNOWN	SYBR	None							22.480	22.4523	0.0392404						TRUE	0.198104	TRUE	1	40		85.4371			N	N	N	N	N
11	A11	FALSE	Sample 11	ACTIN1	UNKNOWN	SYBR	None							21.734	21.6645	0.0979641						TRUE	0.198104	TRUE	1	40		85.4371			N	N	N	N	N
12	A12	FALSE	Sample 12	ACTIN1	UNKNOWN	SYBR	None							21.837	21.8139	0.0325185						TRUE	0.198104	TRUE	1	40		85.3404			N	N	N	N	N
13	B1	FALSE	Sample 1	ACTIN1	UNKNOWN	SYBR	None							21.274	21.3175	0.0608101						TRUE	0.198104	TRUE	1	40		85.4371			N	N	N	N	N
14	B2	FALSE	Sample 2	ACTIN1	UNKNOWN	SYBR	None							20.173	20.7437	0.807551						TRUE	0.198104	TRUE	1	40		85.5339			Y	N	N	N	N
15	B3	FALSE	Sample 3	ACTIN1	UNKNOWN	SYBR	None							20.844	20.9311	0.123031						TRUE	0.198104	TRUE	1	40		85.5339			N	N	N	N	N
16	B4	FALSE	Sample 4	ACTIN1	UNKNOWN	SYBR	None							23.851	23.9521	0.142905						TRUE	0.198104	TRUE	1	40		85.6307			N	N	N	N	N
17	B5	FALSE	Sample 5	ACTIN1	UNKNOWN	SYBR	None							22.429	22.4376	0.0118955						TRUE	0.198104	TRUE	1	40		85.6307			N	N	N	N	N
18	B6	FALSE	Sample 6	ACTIN1	UNKNOWN	SYBR	None							22.345	22.3079	0.0528461						TRUE	0.198104	TRUE	1	40		85.6307			N	N	N	N	N
19	B7	FALSE	Sample 7	ACTIN1	UNKNOWN	SYBR	None							20.825	20.8813	0.0789798						TRUE	0.198104	TRUE	1	40		85.5339			N	N	N	N	N
20	B8	FALSE	Sample 8	ACTIN1	UNKNOWN	SYBR	None							21.170	20.9129	0.363247						TRUE	0.198104	TRUE	1	40		85.4371			N	N	N	N	N
21	B9	FALSE	Sample 9	ACTIN1	UNKNOWN	SYBR	None							21.427	21.4985	0.10054						TRUE	0.198104	TRUE	1	40		85.4371			N	N	N	N	N
22	B10	FALSE	Sample 10	ACTIN1	UNKNOWN	SYBR	None							22.425	22.4523	0.0392404						TRUE	0.198104	TRUE	1	40		85.4371			N	N	N	N	N
23	B11	FALSE	Sample 11	ACTIN1	UNKNOWN	SYBR	None							21.595	21.6645	0.0979641						TRUE	0.198104	TRUE	1	40		85.4371			N	N	N	N	N
24	B12	FALSE	Sample 12	ACTIN1	UNKNOWN	SYBR	None							21.791	21.8139	0.0325185						TRUE	0.198104	TRUE	1	40		85.3404			N	N	N	N	N
25	C1	FALSE	Sample 1	Csf2	UNKNOWN	SYBR	None				1	0.0667153	14.9891	35.134	34.227	1.28235		12.9096	1.28379	0.907774	0	TRUE	0.0844538	TRUE	1	40		85.1468			Y	N	N	N	Y
26	C2	FALSE	Sample 2	Csf2	UNKNOWN	SYBR	None				0.217218	0.03545	1.33099	35.648	35.8561	0.294583		15.1123	0.859603	0.607831	2.20278	TRUE	0.0844538	TRUE	1	40		76.7273			N	N	N	N	Y
27	C3	FALSE	Sample 3	Csf2	UNKNOWN	SYBR	None				0.898417	0.0687012	11.7488	34.853	33.9952	1.21286		13.0641	1.21908	0.862021	0.154543	TRUE	0.0844538	TRUE	1	40		81.9532			Y	N	N	N	Y
28	C4	FALSE	Sample 4	Csf2	UNKNOWN	SYBR	None				6.01376	0.504834	71.6381	33.449	34.2734	1.16612		10.3213	1.17484	0.83074	-2.58827	TRUE	0.0844538	TRUE	1	40		77.0176	82.1468	66.2755	Y	Y	N	N	N
29	C5	FALSE	Sample 5	Csf2	UNKNOWN	SYBR	None				3.16096	0.046517	214.796	35.101	33.6868	2.00049		11.2492	2.00052	1.41458	-1.66036	TRUE	0.0844538	TRUE	1	40		80.9855			Y	N	N	N	N
30	C6	FALSE	Sample 6	Csf2	UNKNOWN	SYBR	None				3.11011	0.034358	281.53	35.091	33.5805	2.13585		11.2726	2.1365	1.51074	-1.63697	TRUE	0.0844538	TRUE	1	40		73.1466			Y	N	N	N	N
31	C7	FALSE	Sample 7	Csf2	UNKNOWN	SYBR	None				1.55398	0.547565	4.41019	32.810	33.1549	0.48828		12.2736	0.494627	0.349754	-0.635971	TRUE	0.0844538	TRUE	1	40		77.2112			N	N	N	N	N
32	C8	FALSE	Sample 8	Csf2	UNKNOWN	SYBR	None				0.354363	0.000280892	447.051	37.699	35.3192	3.36623		14.4063	3.38577	2.3941	1.4967	TRUE	0.0844538	TRUE	1	40		79.6306	66.1787		Y	Y	N	N	N
33	C9	FALSE	Sample 9	Csf2	UNKNOWN	SYBR	None				1.58785	0.235168	10.7211	33.105	33.741	0.900027		12.2425	0.905626	0.640374	-0.667072	TRUE	0.0844538	TRUE	1	40		76.9209	81.2758	66.2755	Y	Y	N	N	N
34	C10	FALSE	Sample 10	Csf2	UNKNOWN	SYBR	None				1.69141	0.590966	4.84099	34.955	34.6037	0.497093		12.1513	0.498639	0.352591	-0.758225	TRUE	0.0844538	TRUE	1	40		77.0176			N	N	N	N	N
35	C11	FALSE	Sample 11	Csf2	UNKNOWN	SYBR	None				2.71742	1.21528	6.07624	32.871	33.1318	0.368794		11.4673	0.381583	0.26982	-1.44224	TRUE	0.0844538	TRUE	1	40		85.6307			N	N	N	N	N
36	C12	FALSE	Sample 12	Csf2	UNKNOWN	SYBR	None				1.37467	0.645942	2.92553	34.012	34.2644	0.356658		12.4505	0.358137	0.253241	-0.459086	TRUE	0.0844538	TRUE	1	40		79.1467	66.1787	63.469	N	Y	N	N	N
37	D1	FALSE	Sample 1	Csf2	UNKNOWN	SYBR	None				1	0.0667153	14.9891	33.320	34.227	1.28235		12.9096	1.28379	0.907774	0	TRUE	0.0844538	TRUE	1	40		77.2112			Y	N	N	N	N
38	D2	FALSE	Sample 2	Csf2	UNKNOWN	SYBR	None				0.217218	0.03545	1.33099	36.064	35.8561	0.294583		15.1123	0.859603	0.607831	2.20278	TRUE	0.0844538	TRUE	1	40		76.9209			N	N	N	N	Y
39	D3	FALSE	Sample 3	Csf2	UNKNOWN	SYBR	None				0.898417	0.0687012	11.7488	33.138	33.9952	1.21286		13.0641	1.21908	0.862021	0.154543	TRUE	0.0844538	TRUE	1	40		82.05	76.8241		Y	Y	N	N	N
40	D4	FALSE	Sample 4	Csf2	UNKNOWN	SYBR	None				6.01376	0.504834	71.6381	35.098	34.2734	1.16612		10.3213	1.17484	0.83074	-2.58827	TRUE	0.0844538	TRUE	1	40		77.1144			Y	N	N	N	N
41	D5	FALSE	Sample 5	Csf2	UNKNOWN	SYBR	None				3.16096	0.046517	214.796	32.272	33.6868	2.00049		11.2492	2.00052	1.41458	-1.66036	TRUE	0.0844538	TRUE	1	40		77.308			Y	N	N	N	N
42	D6	FALSE	Sample 6	Csf2	UNKNOWN	SYBR	None				3.11011	0.034358	281.53	32.070	33.5805	2.13585		11.2726	2.1365	1.51074	-1.63697	TRUE	0.0844538	TRUE	1	40		85.7275	81.179	66.2755	Y	Y	N	N	N
43	D7	FALSE	Sample 7	Csf2	UNKNOWN	SYBR	None				1.55398	0.547565	4.41019	33.500	33.1549	0.48828		12.2736	0.494627	0.349754	-0.635971	TRUE	0.0844538	TRUE	1	40		80.2112			N	N	N	N	N
44	D8	FALSE	Sample 8	Csf2	UNKNOWN	SYBR	None				0.354363	0.000280892	447.051	32.939	35.3192	3.36623		14.4063	3.38577	2.3941	1.4967	TRUE	0.0844538	TRUE	1	40		85.7275			Y	N	N	N	N
45	D9	FALSE	Sample 9	Csf2	UNKNOWN	SYBR	None				1.58785	0.235168	10.7211	34.377	33.741	0.900027		12.2425	0.905626	0.640374	-0.667072	TRUE	0.0844538	TRUE	1	40		78.6628			Y	N	N	N	N
46	D10	FALSE	Sample 10	Csf2	UNKNOWN	SYBR	None				1.69141	0.590966	4.84099	34.252	34.6037	0.497093		12.1513	0.498639	0.352591	-0.758225	TRUE	0.0844538	TRUE	1	40		85.7275	76.437	81.7597	N	Y	N	N	N
47	D11	FALSE	Sample 11	Csf2	UNKNOWN	SYBR	None				2.71742	1.21528	6.07624	33.393	33.1318	0.368794		11.4673	0.381583	0.26982	-1.44224	TRUE	0.0844538	TRUE	1	40		85.6307	82.4371		N	Y	N	N	N
48	D12	FALSE	Sample 12	Csf2	UNKNOWN	SYBR	None				1.37467	0.645942	2.92553	34.517	34.2644	0.356658		12.4505	0.358137	0.253241	-0.459086	TRUE	0.0844538	TRUE	1	40		76.1467			N	N	N	N	Y
49	E1	FALSE	Sample 13	ACTIN1	UNKNOWN	SYBR	None							20.009	19.9827	0.0367116						TRUE	0.198104	TRUE	1	40		85.5339			N	N	N	N	N
50	E2	FALSE	Sample 14	ACTIN1	UNKNOWN	SYBR	None							22.258	22.3513	0.132489						TRUE	0.198104	TRUE	1	40		85.5339			N	N	N	N	N
51	E3	FALSE	Sample 15	ACTIN1	UNKNOWN	SYBR	None							20.621	20.7003	0.112143						TRUE	0.198104	TRUE	1	40		85.6307			N	N	N	N	N
52	E4	FALSE	Sample 16	ACTIN1	UNKNOWN	SYBR	None							19.898	19.8926	0.00748663						TRUE	0.198104	TRUE	1	40		85.6307			N	N	N	N	N
53	E5	FALSE	Sample 17	ACTIN1	UNKNOWN	SYBR	None							22.683	22.6188	0.0913852						TRUE	0.198104	TRUE	1	40		85.7275			N	N	N	N	N
54	E6	FALSE	Sample 18	ACTIN1	UNKNOWN	SYBR	None							21.663	21.7121	0.0698424						TRUE	0.198104	TRUE	1	40		85.5339			N	N	N	N	N
55	E7	FALSE	Sample 19	ACTIN1	UNKNOWN	SYBR	None							19.534	20.1376	0.853045						TRUE	0.198104	TRUE	1	40		85.5339			Y	N	N	N	N
56	E8	FALSE	Sample 20	ACTIN1	UNKNOWN	SYBR	None							19.502	19.5657	0.0893999						TRUE	0.198104	TRUE	1	40		85.5339			N	N	N	N	N
57	E9	FALSE	Sample 21	ACTIN1	UNKNOWN	SYBR	None							19.767	19.8723	0.148219						TRUE	0.198104	TRUE	1	40		85.4371			N	N	N	N	N
58	E10	FALSE	Sample 22	ACTIN1	UNKNOWN	SYBR	None							22.173	21.9895	0.258902						TRUE	0.198104	TRUE	1	40		85.5339			N	N	N	N	N
59	E11	FALSE	Sample 23	ACTIN1	UNKNOWN	SYBR	None							21.351	21.368	0.023636						TRUE	0.198104	TRUE	1	40		85.4371			N	N	N	N	N
60	E12	FALSE	Sample 24	ACTIN1	UNKNOWN	SYBR	None							20.002	19.7916	0.297109						TRUE	0.198104	TRUE	1	40		85.3404			N	N	N	N	N
61	F1	FALSE	Sample 13	ACTIN1	UNKNOWN	SYBR	None							19.957	19.9827	0.0367116						TRUE	0.198104	TRUE	1	40		85.5339			N	N	N	N	N
62	F2	FALSE	Sample 14	ACTIN1	UNKNOWN	SYBR	None							22.445	22.3513	0.132489						TRUE	0.198104	TRUE	1	40		85.5339			N	N	N	N	N
63	F3	FALSE	Sample 15	ACTIN1	UNKNOWN	SYBR	None							20.780	20.7003	0.112143						TRUE	0.198104	TRUE	1	40		85.5339			N	N	N	N	N
64	F4	FALSE	Sample 16	ACTIN1	UNKNOWN	SYBR	None							19.887	19.8926	0.00748663						TRUE	0.198104	TRUE	1	40		85.6307			N	N	N	N	N
65	F5	FALSE	Sample 17	ACTIN1	UNKNOWN	SYBR	None							22.554	22.6188	0.0913852						TRUE	0.198104	TRUE	1	40		85.6307			N	N	N	N	N
66	F6	FALSE	Sample 18	ACTIN1	UNKNOWN	SYBR	None							21.761	21.7121	0.0698424						TRUE	0.198104	TRUE	1	40		85.5339			N	N	N	N	N
67	F7	FALSE	Sample 19	ACTIN1	UNKNOWN	SYBR	None							20.741	20.1376	0.853045						TRUE	0.198104	TRUE	1	40		85.5339			Y	N	N	N	N
68	F8	FALSE	Sample 20	ACTIN1	UNKNOWN	SYBR	None							19.629	19.5657	0.0893999						TRUE	0.198104	TRUE	1	40		85.4371			N	N	N	N	N
69	F9	FALSE	Sample 21	ACTIN1	UNKNOWN	SYBR	None							19.977	19.8723	0.148219						TRUE	0.198104	TRUE	1	40		85.3404			N	N	N	N	N
70	F10	FALSE	Sample 22	ACTIN1	UNKNOWN	SYBR	None							21.806	21.9895	0.258902						TRUE	0.198104	TRUE	1	40		85.4371			N	N	N	N	N
71	F11	FALSE	Sample 23	ACTIN1	UNKNOWN	SYBR	None							21.385	21.368	0.023636						TRUE	0.198104	TRUE	1	40		85.3404			N	N	N	N	N
72	F12	FALSE	Sample 24	ACTIN1	UNKNOWN	SYBR	None							19.582	19.7916	0.297109						TRUE	0.198104	TRUE	1	40		85.3404			N	N	N	N	N
73	G1	FALSE	Sample 13	Csf2	UNKNOWN	SYBR	None				0.357753	0.0691323	1.85134	34.926	34.3752	0.77862		14.3925	0.779485	0.551179	1.48296	TRUE	0.0844538	TRUE	1	40		76.7273			Y	N	N	N	N
74	G2	FALSE	Sample 14	Csf2	UNKNOWN	SYBR	None				2.20971	0.961124	5.08033	33.854	34.117	0.371874		11.7657	0.394771	0.279145	-1.14386	TRUE	0.0844538	TRUE	1	40		81.8564	76.5338		N	Y	N	N	N
75	G3	FALSE	Sample 15	Csf2	UNKNOWN	SYBR	None				0.723139	0.46445	1.12591	33.952	34.0775	0.177486		13.3772	0.209946	0.148454	0.467656	TRUE	0.0844538	TRUE	1	40		85.7275	81.6629		N	Y	N	N	N
76	G4	FALSE	Sample 16	Csf2	UNKNOWN	SYBR	None				0.553309	0.38655	0.792009	33.536	33.656	0.169906		13.7634	0.170071	0.120259	0.853843	TRUE	0.0844538	TRUE	1	40		85.7275	76.5338	81.7597	N	Y	N	N	N
77	G5	FALSE	Sample 17	Csf2	UNKNOWN	SYBR	None				0.257094	0.00601039	10.9971	36.230	37.488	1.77869		14.8692	1.78104	1.25938	1.95963	TRUE	0.0844538	TRUE	1	40		76.7273	84.8565	66.0819	Y	Y	N	N	N
78	G6	FALSE	Sample 18	Csf2	UNKNOWN	SYBR	None				1.56693	0.0269283	91.1774	32.612	33.9737	1.9257		12.2616	1.92697	1.36257	-0.647937	TRUE	0.0844538	TRUE	1	40		85.7275	81.4693		Y	Y	N	N	N
79	G7	FALSE	Sample 19	Csf2	UNKNOWN	SYBR	None				0.528742	0.0854542	3.27155	33.869	33.9665	0.138541		13.8289	0.864222	0.611097	0.919364	TRUE	0.0844538	TRUE	1	40		85.6307	81.6629		N	Y	N	N	N
80	G8	FALSE	Sample 20	Csf2	UNKNOWN	SYBR	None				1.01587	0.0741446	13.9186	33.328	32.4525	1.23796		12.8869	1.24119	0.877651	-0.0227118	TRUE	0.0844538	TRUE	1	40		80.5983	76.3402	66.2755	Y	Y	N	N	N
81	G9	FALSE	Sample 21	Csf2	UNKNOWN	SYBR	None				0.479511	0.146609	1.56833	34.225	33.8422	0.542015		13.9699	0.561916	0.397335	1.06037	TRUE	0.0844538	TRUE	1	40		81.8564	76.437		Y	Y	N	N	N
82	G10	FALSE	Sample 22	Csf2	UNKNOWN	SYBR	None				2.78594	1.07512	7.21918	33.159	33.4209	0.3699		11.4314	0.451504	0.319261	-1.47816	TRUE	0.0844538	TRUE	1	40		77.1144			N	N	N	N	N
83	G11	FALSE	Sample 23	Csf2	UNKNOWN	SYBR	None				0.620871			34.965	34.9652			13.5972			0.687634	TRUE	0.0844538	TRUE	1	40		77.5983			N	N	N	N	N
84	G12	FALSE	Sample 24	Csf2	UNKNOWN	SYBR	None				0.276723	0.00766547	9.98968	35.739	34.5547	1.67443		14.7631	1.70059	1.2025	1.85349	TRUE	0.0844538	TRUE	1	40		76.7273			Y	N	N	N	N
85	H1	FALSE	Sample 13	Csf2	UNKNOWN	SYBR	None				0.357753	0.0691323	1.85134	33.825	34.3752	0.77862		14.3925	0.779485	0.551179	1.48296	TRUE	0.0844538	TRUE	1	40		81.5661			Y	N	N	N	Y
86	H2	FALSE	Sample 14	Csf2	UNKNOWN	SYBR	None				2.20971	0.961124	5.08033	34.380	34.117	0.371874		11.7657	0.394771	0.279145	-1.14386	TRUE	0.0844538	TRUE	1	40		79.5338	76.7273	66.1787	N	Y	N	N	N
87	H3	FALSE	Sample 15	Csf2	UNKNOWN	SYBR	None				0.723139	0.46445	1.12591	34.203	34.0775	0.177486		13.3772	0.209946	0.148454	0.467656	TRUE	0.0844538	TRUE	1	40		81.9532			N	N	N	N	N
88	H4	FALSE	Sample 16	Csf2	UNKNOWN	SYBR	None				0.553309	0.38655	0.792009	33.776	33.656	0.169906		13.7634	0.170071	0.120259	0.853843	TRUE	0.0844538	TRUE	1	40		85.8242	76.5338		N	Y	N	N	N
89	H5	FALSE	Sample 17	Csf2	UNKNOWN	SYBR	None				0.257094	0.00601039	10.9971	38.746	37.488	1.77869		14.8692	1.78104	1.25938	1.95963	TRUE	0.0844538	TRUE	1	40		72.1788			Y	N	N	N	N
90	H6	FALSE	Sample 18	Csf2	UNKNOWN	SYBR	None				1.56693	0.0269283	91.1774	35.335	33.9737	1.9257		12.2616	1.92697	1.36257	-0.647937	TRUE	0.0844538	TRUE	1	40		77.0176			Y	N	N	N	N
91	H7	FALSE	Sample 19	Csf2	UNKNOWN	SYBR	None				0.528742	0.0854542	3.27155	34.064	33.9665	0.138541		13.8289	0.864222	0.611097	0.919364	TRUE	0.0844538	TRUE	1	40		85.7275	81.6629		N	Y	N	N	N
92	H8	FALSE	Sample 20	Csf2	UNKNOWN	SYBR	None				1.01587	0.0741446	13.9186	31.577	32.4525	1.23796		12.8869	1.24119	0.877651	-0.0227118	TRUE	0.0844538	TRUE	1	40		81.6629	85.6307	76.437	Y	Y	N	N	N
93	H9	FALSE	Sample 21	Csf2	UNKNOWN	SYBR	None				0.479511	0.146609	1.56833	33.459	33.8422	0.542015		13.9699	0.561916	0.397335	1.06037	TRUE	0.0844538	TRUE	1	40		85.6307	78.6628	66.2755	Y	Y	N	N	N
94	H10	FALSE	Sample 22	Csf2	UNKNOWN	SYBR	None				2.78594	1.07512	7.21918	33.682	33.4209	0.3699		11.4314	0.451504	0.319261	-1.47816	TRUE	0.0844538	TRUE	1	40		85.5339	76.3402	81.6629	N	Y	N	N	N
95	H11	FALSE	Sample 23	Csf2	UNKNOWN	SYBR	None							Undetermined	34.9652							TRUE	0.0844538	TRUE	1	40		61.4367			N	N	Y	Y	N
96	H12	FALSE	Sample 24	Csf2	UNKNOWN	SYBR	None				0.276723	0.00766547	9.98968	33.371	34.5547	1.67443		14.7631	1.70059	1.2025	1.85349	TRUE	0.0844538	TRUE	1	40		81.5661	85.5339	76.1467	Y	Y	N	N	N
Analysis Type	Singleplex
Endogenous Control	ACTIN1
RQ Min/Max Confidence Level	95.0
Reference Sample	Sample 1
