# Supplementary material for: A FAK Inhibitor Boosts Anti-PD1 Immunotherapy in a Hepatocellular Carcinoma Mouse Model
Source: Front Pharmacol. 2022 Jan 18;12:820446. doi: 10.3389/fphar.2021.820446 (PMC8804348; doi:10.3389/fphar.2021.820446)
Supplement: Supplementary file 6 [file DataSheet2.ZIP › q-PCR date/Cxcl13 2021-08-23 153227_.xls]

## Sheet: Sample Setup
Block Type	96-Well Block (0.2mL)
Calibration Background is expired	Yes
Calibration Background performed on	01-02-2020
Calibration Normalization FAM-ROX is expired	Yes
Calibration Normalization FAM-ROX performed on	01-02-2020
Calibration Normalization VIC-ROX is expired	Yes
Calibration Normalization VIC-ROX performed on	01-02-2020
Calibration Pure Dye FAM is expired	Yes
Calibration Pure Dye FAM performed on	01-02-2020
Calibration Pure Dye NED is expired	Yes
Calibration Pure Dye NED performed on	01-02-2020
Calibration Pure Dye ROX is expired	Yes
Calibration Pure Dye ROX performed on	01-02-2020
Calibration Pure Dye SYBR is expired	Yes
Calibration Pure Dye SYBR performed on	01-02-2020
Calibration Pure Dye TAMRA is expired	Yes
Calibration Pure Dye TAMRA performed on	01-02-2020
Calibration Pure Dye VIC is expired	Yes
Calibration Pure Dye VIC performed on	01-02-2020
Calibration ROI is expired	Yes
Calibration ROI performed on	01-02-2020
Calibration Uniformity is expired	Yes
Calibration Uniformity performed on	01-02-2020
Chemistry	SYBR_GREEN
Date Created	08-23-2021 19:49:02 CST
Experiment Barcode
Experiment Comment
Experiment File Name	D:\DATA\WYH\CXCL13 2021-08-23 172352.eds
Experiment Name	2021-08-23 172352
Experiment Run End Time	08-24-2021 03:24:12 CST
Experiment Type	Comparative Cт (ΔΔCт)
Instrument Name	287880698
Instrument Serial Number	287880698
Instrument Type	QuantStudio Dx
Passive Reference	ROX
Quantification Cycle Method	Ct
Run Results Valid	No
Signal Smoothing On	true
Stage/ Cycle where Analysis is performed	Stage 2, Step 3
User Name
Well	Well Position	Sample Name	Sample Color	Biogroup Name	Biogroup Color	Target Name	Target Color	Task	Reporter	Quencher	Quantity	Comments
1	A1	Sample 1	RGB(198,113,113)			ACTIN1	RGB(176,23,31)	UNKNOWN	SYBR	None
2	A2	Sample 2	RGB(0,245,255)			ACTIN1	RGB(176,23,31)	UNKNOWN	SYBR	None
3	A3	Sample 3	RGB(238,220,130)			ACTIN1	RGB(176,23,31)	UNKNOWN	SYBR	None
4	A4	Sample 4	RGB(238,238,0)			ACTIN1	RGB(176,23,31)	UNKNOWN	SYBR	None
5	A5	Sample 5	RGB(142,142,56)			ACTIN1	RGB(176,23,31)	UNKNOWN	SYBR	None
6	A6	Sample 6	RGB(238,44,44)			ACTIN1	RGB(176,23,31)	UNKNOWN	SYBR	None
7	A7	Sample 7	RGB(51,161,201)			ACTIN1	RGB(176,23,31)	UNKNOWN	SYBR	None
8	A8	Sample 8	RGB(176,23,31)			ACTIN1	RGB(176,23,31)	UNKNOWN	SYBR	None
9	A9	Sample 9	RGB(0,0,255)			ACTIN1	RGB(176,23,31)	UNKNOWN	SYBR	None
10	A10	Sample 10	RGB(0,139,69)			ACTIN1	RGB(176,23,31)	UNKNOWN	SYBR	None
11	A11	Sample 11	RGB(255,127,0)			ACTIN1	RGB(176,23,31)	UNKNOWN	SYBR	None
12	A12	Sample 12	RGB(139,137,112)			ACTIN1	RGB(176,23,31)	UNKNOWN	SYBR	None
13	B1	Sample 1	RGB(198,113,113)			ACTIN1	RGB(176,23,31)	UNKNOWN	SYBR	None
14	B2	Sample 2	RGB(0,245,255)			ACTIN1	RGB(176,23,31)	UNKNOWN	SYBR	None
15	B3	Sample 3	RGB(238,220,130)			ACTIN1	RGB(176,23,31)	UNKNOWN	SYBR	None
16	B4	Sample 4	RGB(238,238,0)			ACTIN1	RGB(176,23,31)	UNKNOWN	SYBR	None
17	B5	Sample 5	RGB(142,142,56)			ACTIN1	RGB(176,23,31)	UNKNOWN	SYBR	None
18	B6	Sample 6	RGB(238,44,44)			ACTIN1	RGB(176,23,31)	UNKNOWN	SYBR	None
19	B7	Sample 7	RGB(51,161,201)			ACTIN1	RGB(176,23,31)	UNKNOWN	SYBR	None
20	B8	Sample 8	RGB(176,23,31)			ACTIN1	RGB(176,23,31)	UNKNOWN	SYBR	None
21	B9	Sample 9	RGB(0,0,255)			ACTIN1	RGB(176,23,31)	UNKNOWN	SYBR	None
22	B10	Sample 10	RGB(0,139,69)			ACTIN1	RGB(176,23,31)	UNKNOWN	SYBR	None
23	B11	Sample 11	RGB(255,127,0)			ACTIN1	RGB(176,23,31)	UNKNOWN	SYBR	None
24	B12	Sample 12	RGB(139,137,112)			ACTIN1	RGB(176,23,31)	UNKNOWN	SYBR	None
25	C1	Sample 1	RGB(198,113,113)			CXCL13	RGB(176,23,31)	UNKNOWN	SYBR	None
26	C2	Sample 2	RGB(0,245,255)			CXCL13	RGB(176,23,31)	UNKNOWN	SYBR	None
27	C3	Sample 3	RGB(238,220,130)			CXCL13	RGB(176,23,31)	UNKNOWN	SYBR	None
28	C4	Sample 4	RGB(238,238,0)			CXCL13	RGB(176,23,31)	UNKNOWN	SYBR	None
29	C5	Sample 5	RGB(142,142,56)			CXCL13	RGB(176,23,31)	UNKNOWN	SYBR	None
30	C6	Sample 6	RGB(238,44,44)			CXCL13	RGB(176,23,31)	UNKNOWN	SYBR	None
31	C7	Sample 7	RGB(51,161,201)			CXCL13	RGB(176,23,31)	UNKNOWN	SYBR	None
32	C8	Sample 8	RGB(176,23,31)			CXCL13	RGB(176,23,31)	UNKNOWN	SYBR	None
33	C9	Sample 9	RGB(0,0,255)			CXCL13	RGB(176,23,31)	UNKNOWN	SYBR	None
34	C10	Sample 10	RGB(0,139,69)			CXCL13	RGB(176,23,31)	UNKNOWN	SYBR	None
35	C11	Sample 11	RGB(255,127,0)			CXCL13	RGB(176,23,31)	UNKNOWN	SYBR	None
36	C12	Sample 12	RGB(139,137,112)			CXCL13	RGB(176,23,31)	UNKNOWN	SYBR	None
37	D1	Sample 1	RGB(198,113,113)			CXCL13	RGB(176,23,31)	UNKNOWN	SYBR	None
38	D2	Sample 2	RGB(0,245,255)			CXCL13	RGB(176,23,31)	UNKNOWN	SYBR	None
39	D3	Sample 3	RGB(238,220,130)			CXCL13	RGB(176,23,31)	UNKNOWN	SYBR	None
40	D4	Sample 4	RGB(238,238,0)			CXCL13	RGB(176,23,31)	UNKNOWN	SYBR	None
41	D5	Sample 5	RGB(142,142,56)			CXCL13	RGB(176,23,31)	UNKNOWN	SYBR	None
42	D6	Sample 6	RGB(238,44,44)			CXCL13	RGB(176,23,31)	UNKNOWN	SYBR	None
43	D7	Sample 7	RGB(51,161,201)			CXCL13	RGB(176,23,31)	UNKNOWN	SYBR	None
44	D8	Sample 8	RGB(176,23,31)			CXCL13	RGB(176,23,31)	UNKNOWN	SYBR	None
45	D9	Sample 9	RGB(0,0,255)			CXCL13	RGB(176,23,31)	UNKNOWN	SYBR	None
46	D10	Sample 10	RGB(0,139,69)			CXCL13	RGB(176,23,31)	UNKNOWN	SYBR	None
47	D11	Sample 11	RGB(255,127,0)			CXCL13	RGB(176,23,31)	UNKNOWN	SYBR	None
48	D12	Sample 12	RGB(139,137,112)			CXCL13	RGB(176,23,31)	UNKNOWN	SYBR	None
49	E1	Sample 13	RGB(176,23,31)			ACTIN1	RGB(176,23,31)	UNKNOWN	SYBR	None
50	E2	Sample 14	RGB(0,0,255)			ACTIN1	RGB(176,23,31)	UNKNOWN	SYBR	None
51	E3	Sample 15	RGB(0,139,69)			ACTIN1	RGB(176,23,31)	UNKNOWN	SYBR	None
52	E4	Sample 16	RGB(255,127,0)			ACTIN1	RGB(176,23,31)	UNKNOWN	SYBR	None
53	E5	Sample 17	RGB(139,137,112)			ACTIN1	RGB(176,23,31)	UNKNOWN	SYBR	None
54	E6	Sample 18	RGB(238,121,66)			ACTIN1	RGB(176,23,31)	UNKNOWN	SYBR	None
55	E7	Sample 19	RGB(142,56,142)			ACTIN1	RGB(176,23,31)	UNKNOWN	SYBR	None
56	E8	Sample 20	RGB(198,113,113)			ACTIN1	RGB(176,23,31)	UNKNOWN	SYBR	None
57	E9	Sample 21	RGB(0,245,255)			ACTIN1	RGB(176,23,31)	UNKNOWN	SYBR	None
58	E10	Sample 22	RGB(238,220,130)			ACTIN1	RGB(176,23,31)	UNKNOWN	SYBR	None
59	E11	Sample 23	RGB(238,238,0)			ACTIN1	RGB(176,23,31)	UNKNOWN	SYBR	None
60	E12	Sample 24	RGB(142,142,56)			ACTIN1	RGB(176,23,31)	UNKNOWN	SYBR	None
61	F1	Sample 13	RGB(176,23,31)			ACTIN1	RGB(176,23,31)	UNKNOWN	SYBR	None
62	F2	Sample 14	RGB(0,0,255)			ACTIN1	RGB(176,23,31)	UNKNOWN	SYBR	None
63	F3	Sample 15	RGB(0,139,69)			ACTIN1	RGB(176,23,31)	UNKNOWN	SYBR	None
64	F4	Sample 16	RGB(255,127,0)			ACTIN1	RGB(176,23,31)	UNKNOWN	SYBR	None
65	F5	Sample 17	RGB(139,137,112)			ACTIN1	RGB(176,23,31)	UNKNOWN	SYBR	None
66	F6	Sample 18	RGB(238,121,66)			ACTIN1	RGB(176,23,31)	UNKNOWN	SYBR	None
67	F7	Sample 19	RGB(142,56,142)			ACTIN1	RGB(176,23,31)	UNKNOWN	SYBR	None
68	F8	Sample 20	RGB(198,113,113)			ACTIN1	RGB(176,23,31)	UNKNOWN	SYBR	None
69	F9	Sample 21	RGB(0,245,255)			ACTIN1	RGB(176,23,31)	UNKNOWN	SYBR	None
70	F10	Sample 22	RGB(238,220,130)			ACTIN1	RGB(176,23,31)	UNKNOWN	SYBR	None
71	F11	Sample 23	RGB(238,238,0)			ACTIN1	RGB(176,23,31)	UNKNOWN	SYBR	None
72	F12	Sample 24	RGB(142,142,56)			ACTIN1	RGB(176,23,31)	UNKNOWN	SYBR	None
73	G1	Sample 13	RGB(176,23,31)			CXCL13	RGB(176,23,31)	UNKNOWN	SYBR	None
74	G2	Sample 14	RGB(0,0,255)			CXCL13	RGB(176,23,31)	UNKNOWN	SYBR	None
75	G3	Sample 15	RGB(0,139,69)			CXCL13	RGB(176,23,31)	UNKNOWN	SYBR	None
76	G4	Sample 16	RGB(255,127,0)			CXCL13	RGB(176,23,31)	UNKNOWN	SYBR	None
77	G5	Sample 17	RGB(139,137,112)			CXCL13	RGB(176,23,31)	UNKNOWN	SYBR	None
78	G6	Sample 18	RGB(238,121,66)			CXCL13	RGB(176,23,31)	UNKNOWN	SYBR	None
79	G7	Sample 19	RGB(142,56,142)			CXCL13	RGB(176,23,31)	UNKNOWN	SYBR	None
80	G8	Sample 20	RGB(198,113,113)			CXCL13	RGB(176,23,31)	UNKNOWN	SYBR	None
81	G9	Sample 21	RGB(0,245,255)			CXCL13	RGB(176,23,31)	UNKNOWN	SYBR	None
82	G10	Sample 22	RGB(238,220,130)			CXCL13	RGB(176,23,31)	UNKNOWN	SYBR	None
83	G11	Sample 23	RGB(238,238,0)			CXCL13	RGB(176,23,31)	UNKNOWN	SYBR	None
84	G12	Sample 24	RGB(142,142,56)			CXCL13	RGB(176,23,31)	UNKNOWN	SYBR	None
85	H1	Sample 13	RGB(176,23,31)			CXCL13	RGB(176,23,31)	UNKNOWN	SYBR	None
86	H2	Sample 14	RGB(0,0,255)			CXCL13	RGB(176,23,31)	UNKNOWN	SYBR	None
87	H3	Sample 15	RGB(0,139,69)			CXCL13	RGB(176,23,31)	UNKNOWN	SYBR	None
88	H4	Sample 16	RGB(255,127,0)			CXCL13	RGB(176,23,31)	UNKNOWN	SYBR	None
89	H5	Sample 17	RGB(139,137,112)			CXCL13	RGB(176,23,31)	UNKNOWN	SYBR	None
90	H6	Sample 18	RGB(238,121,66)			CXCL13	RGB(176,23,31)	UNKNOWN	SYBR	None
91	H7	Sample 19	RGB(142,56,142)			CXCL13	RGB(176,23,31)	UNKNOWN	SYBR	None
92	H8	Sample 20	RGB(198,113,113)			CXCL13	RGB(176,23,31)	UNKNOWN	SYBR	None
93	H9	Sample 21	RGB(0,245,255)			CXCL13	RGB(176,23,31)	UNKNOWN	SYBR	None
94	H10	Sample 22	RGB(238,220,130)			CXCL13	RGB(176,23,31)	UNKNOWN	SYBR	None
95	H11	Sample 23	RGB(238,238,0)			CXCL13	RGB(176,23,31)	UNKNOWN	SYBR	None
96	H12	Sample 24	RGB(142,142,56)			CXCL13	RGB(176,23,31)	UNKNOWN	SYBR	None

## Sheet: Amplification Data
Block Type	96-Well Block (0.2mL)
Calibration Background is expired	Yes
Calibration Background performed on	01-02-2020
Calibration Normalization FAM-ROX is expired	Yes
Calibration Normalization FAM-ROX performed on	01-02-2020
Calibration Normalization VIC-ROX is expired	Yes
Calibration Normalization VIC-ROX performed on	01-02-2020
Calibration Pure Dye FAM is expired	Yes
Calibration Pure Dye FAM performed on	01-02-2020
Calibration Pure Dye NED is expired	Yes
Calibration Pure Dye NED performed on	01-02-2020
Calibration Pure Dye ROX is expired	Yes
Calibration Pure Dye ROX performed on	01-02-2020
Calibration Pure Dye SYBR is expired	Yes
Calibration Pure Dye SYBR performed on	01-02-2020
Calibration Pure Dye TAMRA is expired	Yes
Calibration Pure Dye TAMRA performed on	01-02-2020
Calibration Pure Dye VIC is expired	Yes
Calibration Pure Dye VIC performed on	01-02-2020
Calibration ROI is expired	Yes
Calibration ROI performed on	01-02-2020
Calibration Uniformity is expired	Yes
Calibration Uniformity performed on	01-02-2020
Chemistry	SYBR_GREEN
Date Created	08-23-2021 19:49:02 CST
Experiment Barcode
Experiment Comment
Experiment File Name	D:\DATA\WYH\CXCL13 2021-08-23 172352.eds
Experiment Name	2021-08-23 172352
Experiment Run End Time	08-24-2021 03:24:12 CST
Experiment Type	Comparative Cт (ΔΔCт)
Instrument Name	287880698
Instrument Serial Number	287880698
Instrument Type	QuantStudio Dx
Passive Reference	ROX
Quantification Cycle Method	Ct
Run Results Valid	No
Signal Smoothing On	true
Stage/ Cycle where Analysis is performed	Stage 2, Step 3
User Name
Well	Cycle	Target Name	Rn	Delta Rn
1	1	ACTIN1	0.0494438	0.00448374
1	2	ACTIN1	0.0492979	0.00378478
1	3	ACTIN1	0.0465974	0.000531151
1	4	ACTIN1	0.0420793	-0.00453996
1	5	ACTIN1	0.042319	-0.00485334
1	6	ACTIN1	0.0487183	0.000992837
1	7	ACTIN1	0.056064	0.00778551
1	8	ACTIN1	0.0568833	0.00805176
1	9	ACTIN1	0.0532199	0.00383527
1	10	ACTIN1	0.0445751	-0.00536257
1	11	ACTIN1	0.0439315	-0.00655929
1	12	ACTIN1	0.0496474	-0.00139641
1	13	ACTIN1	0.0520296	0.000432718
1	14	ACTIN1	0.052816	0.000665996
1	15	ACTIN1	0.0522301	-0.000472975
1	16	ACTIN1	0.052248	-0.00100811
1	17	ACTIN1	0.0557066	0.00189739
1	18	ACTIN1	0.062788	0.00842572
1	19	ACTIN1	0.0896413	0.0347259
1	20	ACTIN1	0.126338	0.0708697
1	21	ACTIN1	0.190623	0.134602
1	22	ACTIN1	0.324741	0.268166
1	23	ACTIN1	0.530327	0.473199
1	24	ACTIN1	0.738447	0.680766
1	25	ACTIN1	0.9976	0.939366
1	26	ACTIN1	1.2857	1.22692
1	27	ACTIN1	1.49095	1.43161
1	28	ACTIN1	1.63615	1.57625
1	29	ACTIN1	1.72481	1.66437
1	30	ACTIN1	1.77468	1.71368
1	31	ACTIN1	1.85192	1.79037
1	32	ACTIN1	1.90501	1.8429
1	33	ACTIN1	1.91422	1.85156
1	34	ACTIN1	1.935	1.87179
1	35	ACTIN1	1.96452	1.90075
1	36	ACTIN1	2.0076	1.94329
1	37	ACTIN1	2.043	1.97813
1	38	ACTIN1	2.04794	1.98252
1	39	ACTIN1	2.05936	1.99338
1	40	ACTIN1	2.09424	2.02771
2	1	ACTIN1	0.145242	0.00441443
2	2	ACTIN1	0.145007	0.0050749
2	3	ACTIN1	0.14259	0.00355256
2	4	ACTIN1	0.13492	-0.0032218
2	5	ACTIN1	0.134781	-0.00246588
2	6	ACTIN1	0.140895	0.00454269
2	7	ACTIN1	0.135999	0.000542021
2	8	ACTIN1	0.134602	4.04704e-05
2	9	ACTIN1	0.13468	0.00101367
2	10	ACTIN1	0.128112	-0.0046591
2	11	ACTIN1	0.127841	-0.00403581
2	12	ACTIN1	0.132067	0.00108521
2	13	ACTIN1	0.132281	0.00219435
2	14	ACTIN1	0.128798	-0.000392927
2	15	ACTIN1	0.12817	-0.00012595
2	16	ACTIN1	0.129331	0.00193049
2	17	ACTIN1	0.131207	0.00470173
2	18	ACTIN1	0.140719	0.0151089
2	19	ACTIN1	0.166073	0.0413573
2	20	ACTIN1	0.205727	0.0819064
2	21	ACTIN1	0.27896	0.156035
2	22	ACTIN1	0.420666	0.298636
2	23	ACTIN1	0.643889	0.522754
2	24	ACTIN1	0.87344	0.7532
2	25	ACTIN1	1.15143	1.03209
2	26	ACTIN1	1.44716	1.32871
2	27	ACTIN1	1.65045	1.5329
2	28	ACTIN1	1.79627	1.67962
2	29	ACTIN1	1.88991	1.77415
2	30	ACTIN1	1.93519	1.82032
2	31	ACTIN1	2.01056	1.89659
2	32	ACTIN1	2.06065	1.94758
2	33	ACTIN1	2.06941	1.95722
2	34	ACTIN1	2.08898	1.97769
2	35	ACTIN1	2.11883	2.00843
2	36	ACTIN1	2.16536	2.05586
2	37	ACTIN1	2.19038	2.08177
2	38	ACTIN1	2.19431	2.0866
2	39	ACTIN1	2.21206	2.10525
2	40	ACTIN1	2.24693	2.14101
3	1	ACTIN1	0.485219	0.00630155
3	2	ACTIN1	0.486538	0.00892001
3	3	ACTIN1	0.48429	0.00797053
3	4	ACTIN1	0.472729	-0.00229117
3	5	ACTIN1	0.47208	-0.00164098
3	6	ACTIN1	0.478833	0.00641121
3	7	ACTIN1	0.469458	-0.00166511
3	8	ACTIN1	0.466899	-0.00292438
3	9	ACTIN1	0.465728	-0.00279627
3	10	ACTIN1	0.458336	-0.00888877
3	11	ACTIN1	0.45891	-0.00701576
3	12	ACTIN1	0.465084	0.000457461
3	13	ACTIN1	0.466698	0.00336971
3	14	ACTIN1	0.466167	0.00413878
3	15	ACTIN1	0.464695	0.00396561
3	16	ACTIN1	0.46034	0.000909139
3	17	ACTIN1	0.460776	0.00264506
3	18	ACTIN1	0.47268	0.0158478
3	19	ACTIN1	0.504991	0.0494584
3	20	ACTIN1	0.546789	0.0925554
3	21	ACTIN1	0.622608	0.169673
3	22	ACTIN1	0.786214	0.334578
3	23	ACTIN1	1.03975	0.589414
3	24	ACTIN1	1.26666	0.817623
3	25	ACTIN1	1.53984	1.0921
3	26	ACTIN1	1.82837	1.38193
3	27	ACTIN1	2.01662	1.57148
3	28	ACTIN1	2.14942	1.70558
3	29	ACTIN1	2.22745	1.78491
3	30	ACTIN1	2.27534	1.8341
3	31	ACTIN1	2.34988	1.90993
3	32	ACTIN1	2.39066	1.95202
3	33	ACTIN1	2.39728	1.95994
3	34	ACTIN1	2.41698	1.98094
3	35	ACTIN1	2.44675	2.01201
3	36	ACTIN1	2.49059	2.05714
3	37	ACTIN1	2.52146	2.08931
3	38	ACTIN1	2.52696	2.09611
3	39	ACTIN1	2.54433	2.11478
3	40	ACTIN1	2.58517	2.15692
4	1	ACTIN1	0.151175	0.00354678
4	2	ACTIN1	0.151011	0.0051844
4	3	ACTIN1	0.146812	0.00278841
4	4	ACTIN1	0.140961	-0.00126062
4	5	ACTIN1	0.140411	-8.57936e-06
4	6	ACTIN1	0.142712	0.00409467
4	7	ACTIN1	0.134551	-0.00226403
4	8	ACTIN1	0.131921	-0.00309203
4	9	ACTIN1	0.130774	-0.00243713
4	10	ACTIN1	0.128013	-0.00339605
4	11	ACTIN1	0.128216	-0.00139067
4	12	ACTIN1	0.130222	0.00241685
4	13	ACTIN1	0.129308	0.00330557
4	14	ACTIN1	0.126432	0.00223164
4	15	ACTIN1	0.124282	0.00188329
4	16	ACTIN1	0.119322	-0.00127421
4	17	ACTIN1	0.117197	-0.00159712
4	18	ACTIN1	0.118316	0.00132431
4	19	ACTIN1	0.126983	0.011793
4	20	ACTIN1	0.132668	0.0192803
4	21	ACTIN1	0.143536	0.0319509
4	22	ACTIN1	0.177591	0.0678076
4	23	ACTIN1	0.23897	0.130989
4	24	ACTIN1	0.314242	0.208063
4	25	ACTIN1	0.455661	0.351284
4	26	ACTIN1	0.692667	0.590092
4	27	ACTIN1	0.97377	0.872997
4	28	ACTIN1	1.26946	1.17049
4	29	ACTIN1	1.51255	1.41538
4	30	ACTIN1	1.687	1.59163
4	31	ACTIN1	1.84749	1.75393
4	32	ACTIN1	1.96888	1.87712
4	33	ACTIN1	2.01057	1.92061
4	34	ACTIN1	2.05731	1.96915
4	35	ACTIN1	2.11329	2.02694
4	36	ACTIN1	2.17246	2.08791
4	37	ACTIN1	2.21831	2.13556
4	38	ACTIN1	2.2286	2.14765
4	39	ACTIN1	2.25118	2.17203
4	40	ACTIN1	2.28753	2.21018
5	1	ACTIN1	0.17443	0.00835526
5	2	ACTIN1	0.174534	0.00987027
5	3	ACTIN1	0.169168	0.00591617
5	4	ACTIN1	0.161521	-0.000319079
5	5	ACTIN1	0.160569	0.000140201
5	6	ACTIN1	0.162466	0.00344864
5	7	ACTIN1	0.154445	-0.00316088
5	8	ACTIN1	0.152348	-0.00384647
5	9	ACTIN1	0.152616	-0.00216719
5	10	ACTIN1	0.148379	-0.00499218
5	11	ACTIN1	0.14856	-0.00339984
5	12	ACTIN1	0.151889	0.00134085
5	13	ACTIN1	0.150319	0.00118241
5	14	ACTIN1	0.148733	0.0010082
5	15	ACTIN1	0.148217	0.00190313
5	16	ACTIN1	0.147251	0.00234829
5	17	ACTIN1	0.144088	0.000597747
5	18	ACTIN1	0.145545	0.00346547
5	19	ACTIN1	0.160579	0.0199113
5	20	ACTIN1	0.180204	0.0409477
5	21	ACTIN1	0.213034	0.0751892
5	22	ACTIN1	0.28904	0.152607
5	23	ACTIN1	0.419568	0.284546
5	24	ACTIN1	0.587564	0.453954
5	25	ACTIN1	0.845202	0.713003
5	26	ACTIN1	1.18066	1.04987
5	27	ACTIN1	1.47919	1.34981
5	28	ACTIN1	1.72398	1.59601
5	29	ACTIN1	1.89003	1.76347
5	30	ACTIN1	1.99422	1.86908
5	31	ACTIN1	2.10444	1.98071
5	32	ACTIN1	2.18303	2.06072
5	33	ACTIN1	2.19996	2.07906
5	34	ACTIN1	2.22893	2.10944
5	35	ACTIN1	2.27087	2.15279
5	36	ACTIN1	2.31976	2.20309
5	37	ACTIN1	2.35355	2.23829
5	38	ACTIN1	2.36241	2.24856
5	39	ACTIN1	2.38837	2.27593
5	40	ACTIN1	2.42186	2.31083
6	1	ACTIN1	0.177383	0.00598135
6	2	ACTIN1	0.177221	0.00717239
6	3	ACTIN1	0.173012	0.00431601
6	4	ACTIN1	0.166104	-0.00124036
6	5	ACTIN1	0.16513	-0.000861575
6	6	ACTIN1	0.167148	0.00250908
6	7	ACTIN1	0.161788	-0.00149879
6	8	ACTIN1	0.160461	-0.00147328
6	9	ACTIN1	0.1604	-0.000182275
6	10	ACTIN1	0.154853	-0.00437674
6	11	ACTIN1	0.154814	-0.00306313
6	12	ACTIN1	0.15796	0.00143514
6	13	ACTIN1	0.156471	0.00129813
6	14	ACTIN1	0.154846	0.00102557
6	15	ACTIN1	0.153382	0.000914645
6	16	ACTIN1	0.151002	-0.000112998
6	17	ACTIN1	0.151073	0.00131058
6	18	ACTIN1	0.156577	0.008167
6	19	ACTIN1	0.172387	0.0253285
6	20	ACTIN1	0.192005	0.0462993
6	21	ACTIN1	0.229031	0.0846775
6	22	ACTIN1	0.313793	0.170792
6	23	ACTIN1	0.457605	0.315957
6	24	ACTIN1	0.63445	0.494154
6	25	ACTIN1	0.902645	0.763702
6	26	ACTIN1	1.24064	1.10305
6	27	ACTIN1	1.53258	1.39634
6	28	ACTIN1	1.76664	1.63175
6	29	ACTIN1	1.92173	1.7882
6	30	ACTIN1	2.01513	1.88294
6	31	ACTIN1	2.11901	1.98818
6	32	ACTIN1	2.19168	2.06221
6	33	ACTIN1	2.20686	2.07874
6	34	ACTIN1	2.23347	2.1067
6	35	ACTIN1	2.27291	2.1475
6	36	ACTIN1	2.32772	2.20365
6	37	ACTIN1	2.36067	2.23796
6	38	ACTIN1	2.36667	2.24531
6	39	ACTIN1	2.38492	2.26491
6	40	ACTIN1	2.41983	2.30118
7	1	ACTIN1	0.168428	0.00586822
7	2	ACTIN1	0.168439	0.00751206
7	3	ACTIN1	0.163939	0.00464596
7	4	ACTIN1	0.156636	-0.00102428
7	5	ACTIN1	0.155614	-0.000412823
7	6	ACTIN1	0.157863	0.00346993
7	7	ACTIN1	0.152838	7.85147e-05
7	8	ACTIN1	0.150282	-0.000844477
7	9	ACTIN1	0.1463	-0.00319311
7	10	ACTIN1	0.142392	-0.00546838
7	11	ACTIN1	0.142603	-0.00362423
7	12	ACTIN1	0.144559	-3.46265e-05
7	13	ACTIN1	0.143209	0.000248362
7	14	ACTIN1	0.140905	-0.000422055
7	15	ACTIN1	0.140999	0.00130556
7	16	ACTIN1	0.143336	0.00527566
7	17	ACTIN1	0.144934	0.00850696
7	18	ACTIN1	0.154462	0.0196679
7	19	ACTIN1	0.18188	0.0487192
7	20	ACTIN1	0.229203	0.097676
7	21	ACTIN1	0.314191	0.184298
7	22	ACTIN1	0.472075	0.343815
7	23	ACTIN1	0.718916	0.592289
7	24	ACTIN1	0.975202	0.850208
7	25	ACTIN1	1.268	1.14464
7	26	ACTIN1	1.56063	1.4389
7	27	ACTIN1	1.76237	1.64228
7	28	ACTIN1	1.90758	1.78912
7	29	ACTIN1	1.99481	1.87798
7	30	ACTIN1	2.04681	1.93162
7	31	ACTIN1	2.12185	2.00829
7	32	ACTIN1	2.16812	2.05619
7	33	ACTIN1	2.17611	2.06582
7	34	ACTIN1	2.19573	2.08707
7	35	ACTIN1	2.2314	2.12437
7	36	ACTIN1	2.27452	2.16913
7	37	ACTIN1	2.30148	2.19772
7	38	ACTIN1	2.30654	2.20442
7	39	ACTIN1	2.32406	2.22357
7	40	ACTIN1	2.35887	2.26001
8	1	ACTIN1	0.180612	0.00694065
8	2	ACTIN1	0.179477	0.00694176
8	3	ACTIN1	0.174429	0.00302957
8	4	ACTIN1	0.169633	-0.000631104
8	5	ACTIN1	0.169389	0.000260855
8	6	ACTIN1	0.171941	0.00394955
8	7	ACTIN1	0.166953	9.67149e-05
8	8	ACTIN1	0.165902	0.000181523
8	9	ACTIN1	0.163837	-0.000746829
8	10	ACTIN1	0.15834	-0.00510839
8	11	ACTIN1	0.156242	-0.0060706
8	12	ACTIN1	0.157055	-0.00412133
8	13	ACTIN1	0.160735	0.000694329
8	14	ACTIN1	0.159985	0.00108051
8	15	ACTIN1	0.159742	0.00197375
8	16	ACTIN1	0.162044	0.00541144
8	17	ACTIN1	0.168182	0.0126851
8	18	ACTIN1	0.184507	0.0301456
8	19	ACTIN1	0.219819	0.0665941
8	20	ACTIN1	0.280847	0.128758
8	21	ACTIN1	0.388004	0.237051
8	22	ACTIN1	0.586966	0.437149
8	23	ACTIN1	0.877935	0.729254
8	24	ACTIN1	1.15571	1.00816
8	25	ACTIN1	1.44044	1.29404
8	26	ACTIN1	1.71679	1.57151
8	27	ACTIN1	1.89877	1.75464
8	28	ACTIN1	2.02614	1.88314
8	29	ACTIN1	2.1068	1.96493
8	30	ACTIN1	2.16587	2.02514
8	31	ACTIN1	2.21853	2.07894
8	32	ACTIN1	2.25581	2.11736
8	33	ACTIN1	2.27152	2.1342
8	34	ACTIN1	2.28345	2.14726
8	35	ACTIN1	2.31216	2.17711
8	36	ACTIN1	2.35343	2.21952
8	37	ACTIN1	2.37659	2.24381
8	38	ACTIN1	2.38157	2.24993
8	39	ACTIN1	2.40145	2.27095
8	40	ACTIN1	2.43069	2.30131
9	1	ACTIN1	0.36199	0.00763374
9	2	ACTIN1	0.359258	0.0059567
9	3	ACTIN1	0.337861	-0.0143857
9	4	ACTIN1	0.33457	-0.0166224
9	5	ACTIN1	0.342504	-0.00763433
9	6	ACTIN1	0.356604	0.00751988
9	7	ACTIN1	0.365187	0.0171582
9	8	ACTIN1	0.369082	0.0221069
9	9	ACTIN1	0.360869	0.0149491
9	10	ACTIN1	0.344657	-0.000208684
9	11	ACTIN1	0.342001	-0.00181029
9	12	ACTIN1	0.341712	-0.00104423
9	13	ACTIN1	0.338341	-0.00336133
9	14	ACTIN1	0.335299	-0.00534868
9	15	ACTIN1	0.334194	-0.00539878
9	16	ACTIN1	0.332619	-0.00591961
9	17	ACTIN1	0.333108	-0.00437674
9	18	ACTIN1	0.341111	0.00468146
9	19	ACTIN1	0.365628	0.0302527
9	20	ACTIN1	0.397867	0.0635461
9	21	ACTIN1	0.448532	0.115266
9	22	ACTIN1	0.563984	0.231772
9	23	ACTIN1	0.771402	0.440245
9	24	ACTIN1	0.974851	0.644749
9	25	ACTIN1	1.25509	0.926038
9	26	ACTIN1	1.57471	1.24672
9	27	ACTIN1	1.83159	1.50465
9	28	ACTIN1	2.03785	1.71197
9	29	ACTIN1	2.12533	1.8005
9	30	ACTIN1	2.1724	1.84863
9	31	ACTIN1	2.26208	1.93936
9	32	ACTIN1	2.30636	1.9847
9	33	ACTIN1	2.3134	1.99278
9	34	ACTIN1	2.3331	2.01354
9	35	ACTIN1	2.36027	2.04177
9	36	ACTIN1	2.39788	2.08044
9	37	ACTIN1	2.40879	2.09239
9	38	ACTIN1	2.41102	2.09568
9	39	ACTIN1	2.43257	2.11828
9	40	ACTIN1	2.46692	2.15369
10	1	ACTIN1	0.18031	0.00382699
10	2	ACTIN1	0.180102	0.00560217
10	3	ACTIN1	0.174867	0.00235021
10	4	ACTIN1	0.168763	-0.00176943
10	5	ACTIN1	0.168374	-0.000175849
10	6	ACTIN1	0.171355	0.00478872
10	7	ACTIN1	0.164266	-0.000316694
10	8	ACTIN1	0.161642	-0.000956468
10	9	ACTIN1	0.159488	-0.00112735
10	10	ACTIN1	0.153946	-0.00468572
10	11	ACTIN1	0.153539	-0.00310939
10	12	ACTIN1	0.155751	0.00108654
10	13	ACTIN1	0.154058	0.00137667
10	14	ACTIN1	0.150611	-8.67313e-05
10	15	ACTIN1	0.149142	0.000427635
10	16	ACTIN1	0.146981	0.000249797
10	17	ACTIN1	0.146695	0.00194806
10	18	ACTIN1	0.150271	0.00750768
10	19	ACTIN1	0.163759	0.022979
10	20	ACTIN1	0.181563	0.0427668
10	21	ACTIN1	0.216343	0.07953
10	22	ACTIN1	0.294568	0.159739
10	23	ACTIN1	0.431974	0.299128
10	24	ACTIN1	0.602153	0.47129
10	25	ACTIN1	0.864089	0.73521
10	26	ACTIN1	1.20183	1.07493
10	27	ACTIN1	1.50236	1.37745
10	28	ACTIN1	1.74562	1.62269
10	29	ACTIN1	1.90982	1.78887
10	30	ACTIN1	2.01078	1.89182
10	31	ACTIN1	2.12295	2.00598
10	32	ACTIN1	2.1976	2.08261
10	33	ACTIN1	2.21518	2.10217
10	34	ACTIN1	2.25051	2.13948
10	35	ACTIN1	2.28912	2.18008
10	36	ACTIN1	2.33836	2.2313
10	37	ACTIN1	2.37252	2.26744
10	38	ACTIN1	2.38003	2.27694
10	39	ACTIN1	2.40218	2.30107
10	40	ACTIN1	2.44095	2.34182
11	1	ACTIN1	0.196119	0.00296787
11	2	ACTIN1	0.196588	0.00410438
11	3	ACTIN1	0.194908	0.00309186
11	4	ACTIN1	0.188352	-0.00279737
11	5	ACTIN1	0.188281	-0.00220099
11	6	ACTIN1	0.194037	0.0042215
11	7	ACTIN1	0.191339	0.00219091
11	8	ACTIN1	0.189679	0.00119791
11	9	ACTIN1	0.186608	-0.00120598
11	10	ACTIN1	0.180517	-0.00662965
11	11	ACTIN1	0.181603	-0.0048763
11	12	ACTIN1	0.187288	0.00147521
11	13	ACTIN1	0.186866	0.00172102
11	14	ACTIN1	0.187135	0.00265669
11	15	ACTIN1	0.186104	0.00229267
11	16	ACTIN1	0.182006	-0.00113748
11	17	ACTIN1	0.1826	0.000123013
11	18	ACTIN1	0.193191	0.0113814
11	19	ACTIN1	0.21624	0.0350972
11	20	ACTIN1	0.246328	0.0658529
11	21	ACTIN1	0.303511	0.123702
11	22	ACTIN1	0.420126	0.240985
11	23	ACTIN1	0.615426	0.436952
11	24	ACTIN1	0.825904	0.648097
11	25	ACTIN1	1.09991	0.922775
11	26	ACTIN1	1.40388	1.22741
11	27	ACTIN1	1.62646	1.45065
11	28	ACTIN1	1.79403	1.61889
11	29	ACTIN1	1.89872	1.72425
11	30	ACTIN1	1.95614	1.78233
11	31	ACTIN1	2.03737	1.86424
11	32	ACTIN1	2.08892	1.91645
11	33	ACTIN1	2.0995	1.9277
11	34	ACTIN1	2.12441	1.95327
11	35	ACTIN1	2.16126	1.99079
11	36	ACTIN1	2.20499	2.03519
11	37	ACTIN1	2.23028	2.06115
11	38	ACTIN1	2.23467	2.06621
11	39	ACTIN1	2.25023	2.08243
11	40	ACTIN1	2.2821	2.11497
12	1	ACTIN1	0.210584	0.00655059
12	2	ACTIN1	0.210012	0.00710242
12	3	ACTIN1	0.206307	0.0045227
12	4	ACTIN1	0.199189	-0.00147152
12	5	ACTIN1	0.198616	-0.00092031
12	6	ACTIN1	0.202122	0.00371015
12	7	ACTIN1	0.196328	-0.000959074
12	8	ACTIN1	0.194537	-0.00162553
12	9	ACTIN1	0.193328	-0.00170977
12	10	ACTIN1	0.188602	-0.0053117
12	11	ACTIN1	0.189374	-0.00341484
12	12	ACTIN1	0.193419	0.00175462
12	13	ACTIN1	0.192114	0.00157345
12	14	ACTIN1	0.190132	0.000716305
12	15	ACTIN1	0.189554	0.00126222
12	16	ACTIN1	0.18904	0.00187329
12	17	ACTIN1	0.189576	0.00353372
12	18	ACTIN1	0.196905	0.0119875
12	19	ACTIN1	0.219975	0.0361814
12	20	ACTIN1	0.246161	0.0634917
12	21	ACTIN1	0.293673	0.112128
12	22	ACTIN1	0.403964	0.223544
12	23	ACTIN1	0.581976	0.40268
12	24	ACTIN1	0.783754	0.605583
12	25	ACTIN1	1.0582	0.881149
12	26	ACTIN1	1.37713	1.2012
12	27	ACTIN1	1.62512	1.45032
12	28	ACTIN1	1.81225	1.63858
12	29	ACTIN1	1.92845	1.75591
12	30	ACTIN1	2.00077	1.82935
12	31	ACTIN1	2.09002	1.91972
12	32	ACTIN1	2.1472	1.97802
12	33	ACTIN1	2.15781	1.98976
12	34	ACTIN1	2.17853	2.0116
12	35	ACTIN1	2.21265	2.04685
12	36	ACTIN1	2.25998	2.0953
12	37	ACTIN1	2.28531	2.12176
12	38	ACTIN1	2.29059	2.12816
12	39	ACTIN1	2.31066	2.14936
12	40	ACTIN1	2.34162	2.18144
13	1	ACTIN1	0.169516	0.00625842
13	2	ACTIN1	0.16996	0.00633507
13	3	ACTIN1	0.167875	0.00388386
13	4	ACTIN1	0.161042	-0.00331565
13	5	ACTIN1	0.162243	-0.00248161
13	6	ACTIN1	0.171525	0.0064334
13	7	ACTIN1	0.167105	0.00164762
13	8	ACTIN1	0.165817	-7.12361e-06
13	9	ACTIN1	0.165881	-0.000309752
13	10	ACTIN1	0.161135	-0.00542295
13	11	ACTIN1	0.161586	-0.00533884
13	12	ACTIN1	0.166879	-0.000412022
13	13	ACTIN1	0.169308	0.00165061
13	14	ACTIN1	0.167679	-0.000345729
13	15	ACTIN1	0.167671	-0.000719913
13	16	ACTIN1	0.170493	0.00173568
13	17	ACTIN1	0.172127	0.00300242
13	18	ACTIN1	0.180566	0.0110752
13	19	ACTIN1	0.209068	0.0392106
13	20	ACTIN1	0.251925	0.0817007
13	21	ACTIN1	0.328696	0.158105
13	22	ACTIN1	0.480745	0.309788
13	23	ACTIN1	0.719331	0.548007
13	24	ACTIN1	0.96771	0.79602
13	25	ACTIN1	1.26671	1.09466
13	26	ACTIN1	1.58003	1.40761
13	27	ACTIN1	1.79808	1.62528
13	28	ACTIN1	1.95822	1.78507
13	29	ACTIN1	2.05963	1.88611
13	30	ACTIN1	2.11943	1.94554
13	31	ACTIN1	2.20422	2.02997
13	32	ACTIN1	2.25881	2.08418
13	33	ACTIN1	2.26984	2.09485
13	34	ACTIN1	2.29284	2.11748
13	35	ACTIN1	2.32596	2.15024
13	36	ACTIN1	2.37208	2.19599
13	37	ACTIN1	2.4017	2.22524
13	38	ACTIN1	2.40864	2.23182
13	39	ACTIN1	2.43055	2.25336
13	40	ACTIN1	2.46584	2.28829
14	1	ACTIN1	0.0901194	0.00425251
14	2	ACTIN1	0.0902103	0.00467516
14	3	ACTIN1	0.0894207	0.00421736
14	4	ACTIN1	0.0834429	-0.00142872
14	5	ACTIN1	0.0834005	-0.00113935
14	6	ACTIN1	0.0887312	0.00452312
14	7	ACTIN1	0.0845038	0.000627505
14	8	ACTIN1	0.0825912	-0.000953262
14	9	ACTIN1	0.0808183	-0.00239443
14	10	ACTIN1	0.0765216	-0.00635936
14	11	ACTIN1	0.0771694	-0.00537982
14	12	ACTIN1	0.0826008	0.000383345
14	13	ACTIN1	0.0843155	0.00242986
14	14	ACTIN1	0.0831174	0.00156346
14	15	ACTIN1	0.0826876	0.00146551
14	16	ACTIN1	0.0833351	0.00244478
14	17	ACTIN1	0.0848528	0.00429423
14	18	ACTIN1	0.0953635	0.0151366
14	19	ACTIN1	0.118426	0.0385308
14	20	ACTIN1	0.154307	0.0747439
14	21	ACTIN1	0.222947	0.143715
14	22	ACTIN1	0.359194	0.280294
14	23	ACTIN1	0.573484	0.494916
14	24	ACTIN1	0.800748	0.722512
14	25	ACTIN1	1.07921	1.0013
14	26	ACTIN1	1.38341	1.30584
14	27	ACTIN1	1.59787	1.52062
14	28	ACTIN1	1.7495	1.67259
14	29	ACTIN1	1.84835	1.77177
14	30	ACTIN1	1.91113	1.83489
14	31	ACTIN1	1.99474	1.91882
14	32	ACTIN1	2.04361	1.96803
14	33	ACTIN1	2.05189	1.97664
14	34	ACTIN1	2.0723	1.99739
14	35	ACTIN1	2.10466	2.03007
14	36	ACTIN1	2.15516	2.08091
14	37	ACTIN1	2.18271	2.10879
14	38	ACTIN1	2.18937	2.11578
14	39	ACTIN1	2.21438	2.14112
14	40	ACTIN1	2.24361	2.17068
15	1	ACTIN1	0.151508	0.00499739
15	2	ACTIN1	0.151826	0.00507809
15	3	ACTIN1	0.150495	0.00350903
15	4	ACTIN1	0.14681	-0.00041324
15	5	ACTIN1	0.147624	0.000163568
15	6	ACTIN1	0.152421	0.00472322
15	7	ACTIN1	0.146148	-0.00178685
15	8	ACTIN1	0.144559	-0.00361331
15	9	ACTIN1	0.145819	-0.00259066
15	10	ACTIN1	0.144977	-0.00367025
15	11	ACTIN1	0.145806	-0.00307847
15	12	ACTIN1	0.149314	0.000192069
15	13	ACTIN1	0.150719	0.00135992
15	14	ACTIN1	0.151702	0.00210566
15	15	ACTIN1	0.151621	0.0017873
15	16	ACTIN1	0.151384	0.00131202
15	17	ACTIN1	0.153743	0.0034336
15	18	ACTIN1	0.167145	0.016599
15	19	ACTIN1	0.198464	0.04768
15	20	ACTIN1	0.246853	0.0958322
15	21	ACTIN1	0.334288	0.183029
15	22	ACTIN1	0.499005	0.347509
15	23	ACTIN1	0.75482	0.603087
15	24	ACTIN1	1.00523	0.85326
15	25	ACTIN1	1.29118	1.13897
15	26	ACTIN1	1.57468	1.42223
15	27	ACTIN1	1.76522	1.61254
15	28	ACTIN1	1.90292	1.75
15	29	ACTIN1	1.98584	1.83268
15	30	ACTIN1	2.03305	1.87966
15	31	ACTIN1	2.10458	1.95095
15	32	ACTIN1	2.14915	1.99528
15	33	ACTIN1	2.15703	2.00292
15	34	ACTIN1	2.17764	2.02329
15	35	ACTIN1	2.20903	2.05445
15	36	ACTIN1	2.25263	2.09781
15	37	ACTIN1	2.27828	2.12323
15	38	ACTIN1	2.28374	2.12845
15	39	ACTIN1	2.3038	2.14826
15	40	ACTIN1	2.33159	2.17582
16	1	ACTIN1	0.193263	-0.000188756
16	2	ACTIN1	0.193473	0.00119486
16	3	ACTIN1	0.190909	-0.000195168
16	4	ACTIN1	0.186058	-0.00387293
16	5	ACTIN1	0.186395	-0.00236269
16	6	ACTIN1	0.192263	0.00467853
16	7	ACTIN1	0.189388	0.00297688
16	8	ACTIN1	0.186882	0.00164436
16	9	ACTIN1	0.18288	-0.00118424
16	10	ACTIN1	0.178395	-0.00449515
16	11	ACTIN1	0.179538	-0.00217877
16	12	ACTIN1	0.184907	0.00436342
16	13	ACTIN1	0.182913	0.00354293
16	14	ACTIN1	0.179425	0.00122777
16	15	ACTIN1	0.177684	0.0006607
16	16	ACTIN1	0.17427	-0.00158005
16	17	ACTIN1	0.171451	-0.00322559
16	18	ACTIN1	0.172546	-0.000957498
16	19	ACTIN1	0.182217	0.00988765
16	20	ACTIN1	0.187658	0.0165021
16	21	ACTIN1	0.198389	0.0284059
16	22	ACTIN1	0.235531	0.0667219
16	23	ACTIN1	0.299325	0.131689
16	24	ACTIN1	0.371689	0.205227
16	25	ACTIN1	0.515446	0.350157
16	26	ACTIN1	0.756229	0.592113
16	27	ACTIN1	1.04756	0.884621
16	28	ACTIN1	1.3534	1.19163
16	29	ACTIN1	1.61257	1.45197
16	30	ACTIN1	1.79329	1.63386
16	31	ACTIN1	1.95969	1.80144
16	32	ACTIN1	2.07792	1.92084
16	33	ACTIN1	2.11286	1.95696
16	34	ACTIN1	2.15921	2.00448
16	35	ACTIN1	2.21179	2.05824
16	36	ACTIN1	2.27689	2.12451
16	37	ACTIN1	2.31465	2.16344
16	38	ACTIN1	2.32294	2.1729
16	39	ACTIN1	2.34882	2.19995
16	40	ACTIN1	2.39013	2.24244
17	1	ACTIN1	0.136691	0.00779561
17	2	ACTIN1	0.135641	0.00836872
17	3	ACTIN1	0.130896	0.00524629
17	4	ACTIN1	0.123888	-0.000138115
17	5	ACTIN1	0.122721	0.000317674
17	6	ACTIN1	0.12431	0.00352933
17	7	ACTIN1	0.118617	-0.000541424
17	8	ACTIN1	0.115752	-0.00178344
17	9	ACTIN1	0.112552	-0.00336079
17	10	ACTIN1	0.108095	-0.0061949
17	11	ACTIN1	0.107894	-0.00477272
17	12	ACTIN1	0.110844	-0.000199444
17	13	ACTIN1	0.111142	0.00172093
17	14	ACTIN1	0.10742	-0.000377961
17	15	ACTIN1	0.106065	-0.000110672
17	16	ACTIN1	0.106086	0.00153362
17	17	ACTIN1	0.108061	0.00513163
17	18	ACTIN1	0.112586	0.0112789
17	19	ACTIN1	0.12661	0.026926
17	20	ACTIN1	0.147526	0.049465
17	21	ACTIN1	0.185161	0.0887223
17	22	ACTIN1	0.267958	0.173143
17	23	ACTIN1	0.413079	0.319886
17	24	ACTIN1	0.596427	0.504857
17	25	ACTIN1	0.865089	0.775141
17	26	ACTIN1	1.20833	1.12001
17	27	ACTIN1	1.50977	1.42307
17	28	ACTIN1	1.74885	1.66377
17	29	ACTIN1	1.90886	1.82541
17	30	ACTIN1	2.00846	1.92663
17	31	ACTIN1	2.11568	2.03547
17	32	ACTIN1	2.19047	2.11188
17	33	ACTIN1	2.20593	2.12897
17	34	ACTIN1	2.23312	2.15778
17	35	ACTIN1	2.27225	2.19853
17	36	ACTIN1	2.32406	2.25196
17	37	ACTIN1	2.35261	2.28213
17	38	ACTIN1	2.35761	2.28876
17	39	ACTIN1	2.37688	2.30966
17	40	ACTIN1	2.41305	2.34745
18	1	ACTIN1	0.119613	0.0020294
18	2	ACTIN1	0.119732	0.00384108
18	3	ACTIN1	0.117875	0.00367749
18	4	ACTIN1	0.111687	-0.000818076
18	5	ACTIN1	0.110582	-0.000229481
18	6	ACTIN1	0.112417	0.00329833
18	7	ACTIN1	0.10758	0.00015443
18	8	ACTIN1	0.104983	-0.000749304
18	9	ACTIN1	0.101422	-0.00261709
18	10	ACTIN1	0.0970002	-0.00534606
18	11	ACTIN1	0.0966386	-0.00401451
18	12	ACTIN1	0.0984033	-0.000556711
18	13	ACTIN1	0.0977546	0.000487621
18	14	ACTIN1	0.0977772	0.00220331
18	15	ACTIN1	0.0968618	0.00298098
18	16	ACTIN1	0.0937168	0.00152907
18	17	ACTIN1	0.0939805	0.0034858
18	18	ACTIN1	0.100937	0.0121359
18	19	ACTIN1	0.116769	0.0296607
18	20	ACTIN1	0.137837	0.0524218
18	21	ACTIN1	0.176967	0.0932444
18	22	ACTIN1	0.263335	0.181306
18	23	ACTIN1	0.41068	0.330344
18	24	ACTIN1	0.597827	0.519184
18	25	ACTIN1	0.875567	0.798617
18	26	ACTIN1	1.22018	1.14492
18	27	ACTIN1	1.52032	1.44675
18	28	ACTIN1	1.75232	1.68045
18	29	ACTIN1	1.90296	1.83278
18	30	ACTIN1	1.99564	1.92715
18	31	ACTIN1	2.10004	2.03325
18	32	ACTIN1	2.17466	2.10956
18	33	ACTIN1	2.19115	2.12774
18	34	ACTIN1	2.22124	2.15953
18	35	ACTIN1	2.25798	2.19796
18	36	ACTIN1	2.31004	2.25171
18	37	ACTIN1	2.33793	2.2813
18	38	ACTIN1	2.34294	2.288
18	39	ACTIN1	2.36272	2.30948
18	40	ACTIN1	2.39681	2.34525
19	1	ACTIN1	0.13382	0.00630606
19	2	ACTIN1	0.133553	0.00737739
19	3	ACTIN1	0.128836	0.0039984
19	4	ACTIN1	0.122614	-0.000886085
19	5	ACTIN1	0.121997	-0.000164237
19	6	ACTIN1	0.124606	0.00378325
19	7	ACTIN1	0.119576	9.14254e-05
19	8	ACTIN1	0.117684	-0.000463138
19	9	ACTIN1	0.115171	-0.00163784
19	10	ACTIN1	0.109344	-0.00612678
19	11	ACTIN1	0.108859	-0.00527351
19	12	ACTIN1	0.111678	-0.00111646
19	13	ACTIN1	0.112432	0.000975812
19	14	ACTIN1	0.11022	0.000102326
19	15	ACTIN1	0.110217	0.00143705
19	16	ACTIN1	0.112721	0.00527978
19	17	ACTIN1	0.115064	0.00896087
19	18	ACTIN1	0.126705	0.0219399
19	19	ACTIN1	0.159443	0.056016
19	20	ACTIN1	0.210745	0.108656
19	21	ACTIN1	0.300644	0.199893
19	22	ACTIN1	0.472536	0.373124
19	23	ACTIN1	0.731996	0.633922
19	24	ACTIN1	0.99447	0.897734
19	25	ACTIN1	1.28877	1.19337
19	26	ACTIN1	1.58723	1.49317
19	27	ACTIN1	1.78513	1.6924
19	28	ACTIN1	1.9229	1.83152
19	29	ACTIN1	2.00623	1.91619
19	30	ACTIN1	2.05223	1.96352
19	31	ACTIN1	2.12403	2.03666
19	32	ACTIN1	2.17475	2.08872
19	33	ACTIN1	2.18347	2.09877
19	34	ACTIN1	2.20057	2.11721
19	35	ACTIN1	2.23131	2.14929
19	36	ACTIN1	2.27457	2.19389
19	37	ACTIN1	2.30375	2.22441
19	38	ACTIN1	2.30888	2.23088
19	39	ACTIN1	2.32406	2.2474
19	40	ACTIN1	2.35301	2.27768
20	1	ACTIN1	0.148787	0.00828674
20	2	ACTIN1	0.148647	0.00915845
20	3	ACTIN1	0.144108	0.00563009
20	4	ACTIN1	0.137474	7.01078e-06
20	5	ACTIN1	0.136378	-7.7787e-05
20	6	ACTIN1	0.137758	0.00231308
20	7	ACTIN1	0.134048	-0.000385844
20	8	ACTIN1	0.131964	-0.00145851
20	9	ACTIN1	0.128177	-0.00423439
20	10	ACTIN1	0.125985	-0.00541573
20	11	ACTIN1	0.126418	-0.00397182
20	12	ACTIN1	0.128651	-0.000727847
20	13	ACTIN1	0.12839	2.26843e-05
20	14	ACTIN1	0.12842	0.00106368
20	15	ACTIN1	0.128646	0.00230041
20	16	ACTIN1	0.130269	0.00493497
20	17	ACTIN1	0.135438	0.011115
20	18	ACTIN1	0.15107	0.0277582
20	19	ACTIN1	0.190872	0.0685708
20	20	ACTIN1	0.253108	0.131818
20	21	ACTIN1	0.364996	0.244717
20	22	ACTIN1	0.567725	0.448457
20	23	ACTIN1	0.862217	0.74396
20	24	ACTIN1	1.13947	1.02222
20	25	ACTIN1	1.43102	1.31479
20	26	ACTIN1	1.71102	1.5958
20	27	ACTIN1	1.88817	1.77396
20	28	ACTIN1	2.00918	1.89598
20	29	ACTIN1	2.08274	1.97055
20	30	ACTIN1	2.12077	2.00959
20	31	ACTIN1	2.18333	2.07316
20	32	ACTIN1	2.22408	2.11492
20	33	ACTIN1	2.2309	2.12275
20	34	ACTIN1	2.24861	2.14147
20	35	ACTIN1	2.27929	2.17316
20	36	ACTIN1	2.32697	2.22185
20	37	ACTIN1	2.35405	2.24995
20	38	ACTIN1	2.35769	2.2546
20	39	ACTIN1	2.37115	2.26907
20	40	ACTIN1	2.40265	2.30158
21	1	ACTIN1	0.200601	-0.000449132
21	2	ACTIN1	0.201279	0.000224832
21	3	ACTIN1	0.20332	0.00226262
21	4	ACTIN1	0.200132	-0.000929191
21	5	ACTIN1	0.200959	-0.000106023
21	6	ACTIN1	0.206738	0.00566983
21	7	ACTIN1	0.201651	0.000579294
21	8	ACTIN1	0.199923	-0.00115215
21	9	ACTIN1	0.198542	-0.00253685
21	10	ACTIN1	0.196159	-0.00492308
21	11	ACTIN1	0.197097	-0.00398881
21	12	ACTIN1	0.201115	2.52928e-05
21	13	ACTIN1	0.202739	0.00164597
21	14	ACTIN1	0.199704	-0.00139258
21	15	ACTIN1	0.199814	-0.00128542
21	16	ACTIN1	0.203714	0.00261079
21	17	ACTIN1	0.204627	0.00352031
21	18	ACTIN1	0.20973	0.00861969
21	19	ACTIN1	0.232377	0.0312625
21	20	ACTIN1	0.264752	0.0636343
21	21	ACTIN1	0.324107	0.122985
21	22	ACTIN1	0.447392	0.246268
21	23	ACTIN1	0.647743	0.446615
21	24	ACTIN1	0.870064	0.668933
21	25	ACTIN1	1.15506	0.953928
21	26	ACTIN1	1.47043	1.26929
21	27	ACTIN1	1.70346	1.50232
21	28	ACTIN1	1.87463	1.67348
21	29	ACTIN1	1.98543	1.78428
21	30	ACTIN1	2.05141	1.85026
21	31	ACTIN1	2.13517	1.93401
21	32	ACTIN1	2.19285	1.99169
21	33	ACTIN1	2.20535	2.00418
21	34	ACTIN1	2.23218	2.03102
21	35	ACTIN1	2.26595	2.06478
21	36	ACTIN1	2.31088	2.1097
21	37	ACTIN1	2.34447	2.14329
21	38	ACTIN1	2.35239	2.15121
21	39	ACTIN1	2.37422	2.17304
21	40	ACTIN1	2.4059	2.20471
22	1	ACTIN1	0.146551	0.00664104
22	2	ACTIN1	0.145123	0.00680624
22	3	ACTIN1	0.139557	0.00283435
22	4	ACTIN1	0.13424	-0.000889573
22	5	ACTIN1	0.133312	-0.000223391
22	6	ACTIN1	0.134225	0.00228279
22	7	ACTIN1	0.130102	-0.000246511
22	8	ACTIN1	0.128112	-0.000642379
22	9	ACTIN1	0.125243	-0.00191757
22	10	ACTIN1	0.121592	-0.00397534
22	11	ACTIN1	0.121776	-0.00219743
22	12	ACTIN1	0.123944	0.00156409
22	13	ACTIN1	0.122301	0.00151469
22	14	ACTIN1	0.119022	-0.000170209
22	15	ACTIN1	0.11779	0.00019167
22	16	ACTIN1	0.116305	0.000300645
22	17	ACTIN1	0.115985	0.00157416
22	18	ACTIN1	0.118951	0.00613372
22	19	ACTIN1	0.133267	0.0220431
22	20	ACTIN1	0.152244	0.0426144
22	21	ACTIN1	0.187181	0.0791446
22	22	ACTIN1	0.264955	0.158512
22	23	ACTIN1	0.400785	0.295936
22	24	ACTIN1	0.574584	0.471329
22	25	ACTIN1	0.84468	0.743019
22	26	ACTIN1	1.18909	1.08902
22	27	ACTIN1	1.49803	1.39955
22	28	ACTIN1	1.74944	1.65256
22	29	ACTIN1	1.92004	1.82476
22	30	ACTIN1	2.02529	1.93159
22	31	ACTIN1	2.13707	2.04497
22	32	ACTIN1	2.21145	2.12094
22	33	ACTIN1	2.22945	2.14054
22	34	ACTIN1	2.2665	2.17918
22	35	ACTIN1	2.30448	2.21875
22	36	ACTIN1	2.35399	2.26986
22	37	ACTIN1	2.3866	2.30406
22	38	ACTIN1	2.39257	2.31163
22	39	ACTIN1	2.41111	2.33176
22	40	ACTIN1	2.45027	2.37252
23	1	ACTIN1	0.153326	0.00911266
23	2	ACTIN1	0.152941	0.0105091
23	3	ACTIN1	0.146417	0.00576642
23	4	ACTIN1	0.137889	-0.000981051
23	5	ACTIN1	0.136225	-0.000863434
23	6	ACTIN1	0.137027	0.00171954
23	7	ACTIN1	0.131943	-0.00158281
23	8	ACTIN1	0.130633	-0.00111171
23	9	ACTIN1	0.129402	-0.000561943
23	10	ACTIN1	0.122607	-0.00557599
23	11	ACTIN1	0.12197	-0.00443196
23	12	ACTIN1	0.125274	0.000653046
23	13	ACTIN1	0.124727	0.00188703
23	14	ACTIN1	0.121975	0.000916393
23	15	ACTIN1	0.120971	0.00169393
23	16	ACTIN1	0.119969	0.00247256
23	17	ACTIN1	0.121548	0.00583266
23	18	ACTIN1	0.132502	0.0185681
23	19	ACTIN1	0.15455	0.0423974
23	20	ACTIN1	0.190645	0.0802728
23	21	ACTIN1	0.257399	0.148809
23	22	ACTIN1	0.38631	0.2795
23	23	ACTIN1	0.598597	0.493569
23	24	ACTIN1	0.838411	0.735164
23	25	ACTIN1	1.14014	1.03868
23	26	ACTIN1	1.46685	1.36717
23	27	ACTIN1	1.70696	1.60906
23	28	ACTIN1	1.88366	1.78754
23	29	ACTIN1	1.99091	1.89657
23	30	ACTIN1	2.05248	1.95992
23	31	ACTIN1	2.13641	2.04563
23	32	ACTIN1	2.19326	2.10426
23	33	ACTIN1	2.20415	2.11694
23	34	ACTIN1	2.22744	2.142
23	35	ACTIN1	2.26241	2.17875
23	36	ACTIN1	2.3093	2.22742
23	37	ACTIN1	2.33885	2.25876
23	38	ACTIN1	2.34395	2.26564
23	39	ACTIN1	2.36185	2.28532
23	40	ACTIN1	2.39887	2.32412
24	1	ACTIN1	0.155318	0.00664267
24	2	ACTIN1	0.154625	0.00707028
24	3	ACTIN1	0.15085	0.00441628
24	4	ACTIN1	0.144254	-0.00105857
24	5	ACTIN1	0.143773	-0.000419679
24	6	ACTIN1	0.14748	0.00440818
24	7	ACTIN1	0.142594	0.000642809
24	8	ACTIN1	0.140001	-0.000828798
24	9	ACTIN1	0.13598	-0.00372926
24	10	ACTIN1	0.132298	-0.00629058
24	11	ACTIN1	0.133022	-0.00444563
24	12	ACTIN1	0.137737	0.00138935
24	13	ACTIN1	0.137224	0.00199764
24	14	ACTIN1	0.132432	-0.00167408
24	15	ACTIN1	0.131857	-0.00112762
24	16	ACTIN1	0.134257	0.00239279
24	17	ACTIN1	0.135071	0.00432716
24	18	ACTIN1	0.140963	0.0113403
24	19	ACTIN1	0.162881	0.0343791
24	20	ACTIN1	0.191698	0.0643161
24	21	ACTIN1	0.243589	0.117328
24	22	ACTIN1	0.354197	0.229057
24	23	ACTIN1	0.536709	0.412689
24	24	ACTIN1	0.74718	0.624281
24	25	ACTIN1	1.02934	0.907567
24	26	ACTIN1	1.35521	1.23455
24	27	ACTIN1	1.60444	1.4849
24	28	ACTIN1	1.79027	1.67186
24	29	ACTIN1	1.90588	1.78859
24	30	ACTIN1	1.97904	1.86287
24	31	ACTIN1	2.06796	1.9529
24	32	ACTIN1	2.11976	2.00583
24	33	ACTIN1	2.13195	2.01914
24	34	ACTIN1	2.16206	2.05037
24	35	ACTIN1	2.19174	2.08117
24	36	ACTIN1	2.24109	2.13164
24	37	ACTIN1	2.26837	2.16004
24	38	ACTIN1	2.274	2.16679
24	39	ACTIN1	2.29527	2.18918
24	40	ACTIN1	2.33056	2.2256
25	1	CXCL13	0.194269	0.00699213
25	2	CXCL13	0.194462	0.00752927
25	3	CXCL13	0.190643	0.00405381
25	4	CXCL13	0.185526	-0.000719981
25	5	CXCL13	0.18565	-0.000252776
25	6	CXCL13	0.189792	0.00423317
25	7	CXCL13	0.184883	-0.00033312
25	8	CXCL13	0.183731	-0.00114122
25	9	CXCL13	0.184049	-0.000479641
25	10	CXCL13	0.180858	-0.00332721
25	11	CXCL13	0.181614	-0.00222796
25	12	CXCL13	0.186325	0.00282683
25	13	CXCL13	0.185871	0.00271567
25	14	CXCL13	0.18385	0.00103813
25	15	CXCL13	0.182757	0.000288939
25	16	CXCL13	0.180086	-0.00203809
25	17	CXCL13	0.175544	-0.00623669
25	18	CXCL13	0.175162	-0.00627601
25	19	CXCL13	0.179394	-0.00170049
25	20	CXCL13	0.177747	-0.00300331
25	21	CXCL13	0.177719	-0.00268863
25	22	CXCL13	0.184387	0.0043234
25	23	CXCL13	0.185034	0.0053134
25	24	CXCL13	0.185009	0.0056318
25	25	CXCL13	0.190023	0.0109894
25	26	CXCL13	0.209	0.0303101
25	27	CXCL13	0.234256	0.0559097
25	28	CXCL13	0.284915	0.106912
25	29	CXCL13	0.372773	0.195114
25	30	CXCL13	0.518746	0.34143
25	31	CXCL13	0.758858	0.581885
25	32	CXCL13	1.05981	0.883177
25	33	CXCL13	1.31417	1.13788
25	34	CXCL13	1.49113	1.31519
25	35	CXCL13	1.61507	1.43947
25	36	CXCL13	1.72822	1.55296
25	37	CXCL13	1.82317	1.64826
25	38	CXCL13	1.84914	1.67457
25	39	CXCL13	1.89437	1.72014
25	40	CXCL13	1.94731	1.77343
26	1	CXCL13	0.10938	0.00522836
26	2	CXCL13	0.109439	0.00636043
26	3	CXCL13	0.107386	0.00538069
26	4	CXCL13	0.101929	0.000997614
26	5	CXCL13	0.100596	0.000737982
26	6	CXCL13	0.101109	0.00232403
26	7	CXCL13	0.0974499	-0.000261613
26	8	CXCL13	0.0961415	-0.000496621
26	9	CXCL13	0.0947993	-0.000765506
26	10	CXCL13	0.0901247	-0.00436673
26	11	CXCL13	0.0898256	-0.00359241
26	12	CXCL13	0.0932001	0.000855423
26	13	CXCL13	0.0924548	0.00118346
26	14	CXCL13	0.0905387	0.000340712
26	15	CXCL13	0.0885546	-0.000569989
26	16	CXCL13	0.0838603	-0.00419094
26	17	CXCL13	0.0813444	-0.00563353
26	18	CXCL13	0.0817956	-0.00410896
26	19	CXCL13	0.0851706	0.000339371
26	20	CXCL13	0.0834857	-0.000272085
26	21	CXCL13	0.08335	0.000665509
26	22	CXCL13	0.0875248	0.00591365
26	23	CXCL13	0.0850715	0.00453379
26	24	CXCL13	0.0804505	0.000986148
26	25	CXCL13	0.0808584	0.00246741
26	26	CXCL13	0.0882996	0.0109819
26	27	CXCL13	0.0975035	0.0212592
26	28	CXCL13	0.112533	0.0373617
26	29	CXCL13	0.139763	0.0656657
26	30	CXCL13	0.186749	0.113724
26	31	CXCL13	0.288381	0.21643
26	32	CXCL13	0.456377	0.3855
26	33	CXCL13	0.688025	0.618221
26	34	CXCL13	0.978597	0.909866
26	35	CXCL13	1.2309	1.16324
26	36	CXCL13	1.40409	1.33751
26	37	CXCL13	1.52522	1.45971
26	38	CXCL13	1.56778	1.50334
26	39	CXCL13	1.62496	1.5616
26	40	CXCL13	1.69066	1.62837
27	1	CXCL13	0.118186	0.00431246
27	2	CXCL13	0.11825	0.00517449
27	3	CXCL13	0.116452	0.00417523
27	4	CXCL13	0.109511	-0.00196714
27	5	CXCL13	0.109297	-0.00138288
27	6	CXCL13	0.115459	0.00557712
27	7	CXCL13	0.112777	0.0036937
27	8	CXCL13	0.110345	0.0020596
27	9	CXCL13	0.106099	-0.00138809
27	10	CXCL13	0.103299	-0.00338979
27	11	CXCL13	0.103496	-0.00239464
27	12	CXCL13	0.106207	0.00111487
27	13	CXCL13	0.105494	0.00120061
27	14	CXCL13	0.103074	-0.000421735
27	15	CXCL13	0.101086	-0.00161115
27	16	CXCL13	0.096255	-0.00564369
27	17	CXCL13	0.0943007	-0.00679961
27	18	CXCL13	0.0947414	-0.00556056
27	19	CXCL13	0.0973879	-0.00211573
27	20	CXCL13	0.0960632	-0.00264209
27	21	CXCL13	0.0963194	-0.00158761
27	22	CXCL13	0.103389	0.00628066
27	23	CXCL13	0.109113	0.0128029
27	24	CXCL13	0.111419	0.0159074
27	25	CXCL13	0.123837	0.0291237
27	26	CXCL13	0.157533	0.0636172
27	27	CXCL13	0.212001	0.118884
27	28	CXCL13	0.311324	0.219005
27	29	CXCL13	0.473738	0.382218
27	30	CXCL13	0.712875	0.622153
27	31	CXCL13	1.03491	0.944985
27	32	CXCL13	1.3403	1.25117
27	33	CXCL13	1.52003	1.4317
27	34	CXCL13	1.64177	1.55424
27	35	CXCL13	1.74199	1.65526
27	36	CXCL13	1.84729	1.76136
27	37	CXCL13	1.93116	1.84603
27	38	CXCL13	1.95234	1.868
27	39	CXCL13	1.99083	1.90729
27	40	CXCL13	2.04213	1.95939
28	1	CXCL13	0.171493	0.00846274
28	2	CXCL13	0.171369	0.0101125
28	3	CXCL13	0.167353	0.00786965
28	4	CXCL13	0.159209	0.001499
28	5	CXCL13	0.157654	0.00171658
28	6	CXCL13	0.159249	0.00508461
28	7	CXCL13	0.152829	0.000438344
28	8	CXCL13	0.149384	-0.0012335
28	9	CXCL13	0.145852	-0.00299202
28	10	CXCL13	0.141278	-0.00579337
28	11	CXCL13	0.141158	-0.00414024
28	12	CXCL13	0.144323	0.000798188
28	13	CXCL13	0.142911	0.00115908
28	14	CXCL13	0.13766	-0.00231798
28	15	CXCL13	0.135385	-0.00282008
28	16	CXCL13	0.131752	-0.00468017
28	17	CXCL13	0.128006	-0.00665271
28	18	CXCL13	0.128068	-0.00481781
28	19	CXCL13	0.131842	0.00072982
28	20	CXCL13	0.12858	-0.000759042
28	21	CXCL13	0.127801	0.000235434
28	22	CXCL13	0.131399	0.00560599
28	23	CXCL13	0.127936	0.0039165
28	24	CXCL13	0.124816	0.00256969
28	25	CXCL13	0.125057	0.00458403
28	26	CXCL13	0.128619	0.00991963
28	27	CXCL13	0.131926	0.0149992
28	28	CXCL13	0.135855	0.0207013
28	29	CXCL13	0.144211	0.0308308
28	30	CXCL13	0.157821	0.0462138
28	31	CXCL13	0.196871	0.0870371
28	32	CXCL13	0.267703	0.159642
28	33	CXCL13	0.386993	0.280706
28	34	CXCL13	0.581674	0.47716
28	35	CXCL13	0.850724	0.747983
28	36	CXCL13	1.12829	1.02732
28	37	CXCL13	1.31183	1.21263
28	38	CXCL13	1.37539	1.27797
28	39	CXCL13	1.42911	1.33346
28	40	CXCL13	1.48515	1.39128
29	1	CXCL13	0.123936	0.00909644
29	2	CXCL13	0.123817	0.0104157
29	3	CXCL13	0.119848	0.00788588
29	4	CXCL13	0.112897	0.00237295
29	5	CXCL13	0.111202	0.00211725
29	6	CXCL13	0.111214	0.00356729
29	7	CXCL13	0.105731	-0.000476381
29	8	CXCL13	0.103801	-0.000967785
29	9	CXCL13	0.102295	-0.00103486
29	10	CXCL13	0.0973767	-0.00451482
29	11	CXCL13	0.096675	-0.00377783
29	12	CXCL13	0.0985341	-0.000479978
29	13	CXCL13	0.0971171	-0.000458343
29	14	CXCL13	0.0937355	-0.00240122
29	15	CXCL13	0.091391	-0.00330696
29	16	CXCL13	0.089338	-0.00392121
29	17	CXCL13	0.0857972	-0.00602331
29	18	CXCL13	0.0855527	-0.0048291
29	19	CXCL13	0.0877621	-0.00118096
29	20	CXCL13	0.0848686	-0.00263578
29	21	CXCL13	0.0850872	-0.00097841
29	22	CXCL13	0.090951	0.00632404
29	23	CXCL13	0.0909306	0.00774246
29	24	CXCL13	0.0887265	0.00697706
29	25	CXCL13	0.0896149	0.00930416
29	26	CXCL13	0.0974506	0.0185786
29	27	CXCL13	0.108371	0.0309378
29	28	CXCL13	0.129431	0.0534367
29	29	CXCL13	0.166007	0.091451
29	30	CXCL13	0.235788	0.162671
29	31	CXCL13	0.37242	0.300742
29	32	CXCL13	0.587681	0.517441
29	33	CXCL13	0.867478	0.798677
29	34	CXCL13	1.17752	1.11016
29	35	CXCL13	1.41817	1.35225
29	36	CXCL13	1.57746	1.51298
29	37	CXCL13	1.6906	1.62755
29	38	CXCL13	1.73424	1.67263
29	39	CXCL13	1.79611	1.73594
29	40	CXCL13	1.85861	1.79988
30	1	CXCL13	0.123349	0.00670757
30	2	CXCL13	0.123243	0.00721626
30	3	CXCL13	0.119405	0.00399331
30	4	CXCL13	0.114194	-0.000602312
30	5	CXCL13	0.113843	-0.000337946
30	6	CXCL13	0.117552	0.00398577
30	7	CXCL13	0.115682	0.00273058
30	8	CXCL13	0.113871	0.00153537
30	9	CXCL13	0.112154	0.000433333
30	10	CXCL13	0.106865	-0.00424101
30	11	CXCL13	0.106124	-0.00436643
30	12	CXCL13	0.109557	-0.000318299
30	13	CXCL13	0.111238	0.00197718
30	14	CXCL13	0.108656	1.08915e-05
30	15	CXCL13	0.106794	-0.00123574
30	16	CXCL13	0.103091	-0.004324
30	17	CXCL13	0.100902	-0.00589847
30	18	CXCL13	0.101272	-0.00491273
30	19	CXCL13	0.104604	-0.000965739
30	20	CXCL13	0.103085	-0.00186951
30	21	CXCL13	0.10346	-0.000879624
30	22	CXCL13	0.108806	0.00508114
30	23	CXCL13	0.107849	0.00473987
30	24	CXCL13	0.107959	0.00546435
30	25	CXCL13	0.113243	0.0113633
30	26	CXCL13	0.124342	0.023078
30	27	CXCL13	0.139653	0.0390041
30	28	CXCL13	0.171747	0.0717128
30	29	CXCL13	0.228492	0.129073
30	30	CXCL13	0.3285	0.229696
30	31	CXCL13	0.513027	0.414838
30	32	CXCL13	0.778418	0.680844
30	33	CXCL13	1.05488	0.957924
30	34	CXCL13	1.28109	1.18475
30	35	CXCL13	1.41117	1.31544
30	36	CXCL13	1.51203	1.41691
30	37	CXCL13	1.59853	1.50403
30	38	CXCL13	1.62797	1.53409
30	39	CXCL13	1.67662	1.58335
30	40	CXCL13	1.73111	1.63846
31	1	CXCL13	0.12298	0.00882857
31	2	CXCL13	0.121578	0.00891964
31	3	CXCL13	0.118832	0.00766625
31	4	CXCL13	0.113243	0.00356991
31	5	CXCL13	0.111543	0.00336151
31	6	CXCL13	0.110948	0.00425989
31	7	CXCL13	0.105409	0.000213171
31	8	CXCL13	0.101617	-0.00208656
31	9	CXCL13	0.097534	-0.0046768
31	10	CXCL13	0.0962783	-0.00443985
31	11	CXCL13	0.0965315	-0.00269412
31	12	CXCL13	0.0976355	-9.75527e-05
31	13	CXCL13	0.0964691	0.000228618
31	14	CXCL13	0.09253	-0.00221797
31	15	CXCL13	0.0902153	-0.00304008
31	16	CXCL13	0.08556	-0.00620281
31	17	CXCL13	0.0824427	-0.00782762
31	18	CXCL13	0.0823162	-0.00646155
31	19	CXCL13	0.0846795	-0.00260562
31	20	CXCL13	0.0854394	-0.000353205
31	21	CXCL13	0.0875475	0.00324747
31	22	CXCL13	0.0898465	0.00703899
31	23	CXCL13	0.0874751	0.00616016
31	24	CXCL13	0.0867801	0.00695777
31	25	CXCL13	0.089959	0.0116292
31	26	CXCL13	0.0999299	0.0230926
31	27	CXCL13	0.109464	0.0341189
31	28	CXCL13	0.130192	0.0563403
31	29	CXCL13	0.16721	0.0948509
31	30	CXCL13	0.228344	0.157477
31	31	CXCL13	0.35572	0.286346
31	32	CXCL13	0.558946	0.491064
31	33	CXCL13	0.828786	0.762397
31	34	CXCL13	1.13999	1.0751
31	35	CXCL13	1.38279	1.31938
31	36	CXCL13	1.53433	1.47242
31	37	CXCL13	1.64464	1.58422
31	38	CXCL13	1.6808	1.62188
31	39	CXCL13	1.73606	1.67862
31	40	CXCL13	1.79538	1.73944
32	1	CXCL13	0.104045	0.00702234
32	2	CXCL13	0.102958	0.00681275
32	3	CXCL13	0.0990071	0.00373972
32	4	CXCL13	0.0949066	0.000517046
32	5	CXCL13	0.0946588	0.00114701
32	6	CXCL13	0.0969785	0.00434452
32	7	CXCL13	0.0910043	-0.000751823
32	8	CXCL13	0.0893108	-0.00156758
32	9	CXCL13	0.0898713	-0.000129305
32	10	CXCL13	0.085875	-0.00324783
32	11	CXCL13	0.0852696	-0.00297543
32	12	CXCL13	0.0878242	0.000456991
32	13	CXCL13	0.0893282	0.00283883
32	14	CXCL13	0.0877557	0.00214407
32	15	CXCL13	0.0837914	-0.000942389
32	16	CXCL13	0.0791832	-0.00467286
32	17	CXCL13	0.0764446	-0.00653366
32	18	CXCL13	0.0766536	-0.0054468
32	19	CXCL13	0.0797824	-0.00144021
32	20	CXCL13	0.0796337	-0.000711188
32	21	CXCL13	0.0794296	-3.74138e-05
32	22	CXCL13	0.0818796	0.00329037
32	23	CXCL13	0.0825004	0.00478888
32	24	CXCL13	0.0820227	0.00518906
32	25	CXCL13	0.0835389	0.00758305
32	26	CXCL13	0.0928343	0.0177562
32	27	CXCL13	0.106714	0.0325136
32	28	CXCL13	0.136682	0.0633599
32	29	CXCL13	0.186907	0.114462
32	30	CXCL13	0.278099	0.206532
32	31	CXCL13	0.44676	0.376071
32	32	CXCL13	0.690706	0.620895
32	33	CXCL13	0.974345	0.905411
32	34	CXCL13	1.24146	1.1734
32	35	CXCL13	1.42212	1.35494
32	36	CXCL13	1.55387	1.48757
32	37	CXCL13	1.65429	1.58887
32	38	CXCL13	1.68777	1.62322
32	39	CXCL13	1.73612	1.67245
32	40	CXCL13	1.79328	1.73049
33	1	CXCL13	0.147241	0.00878444
33	2	CXCL13	0.146941	0.0104585
33	3	CXCL13	0.141944	0.0074348
33	4	CXCL13	0.134763	0.00222817
33	5	CXCL13	0.132684	0.00212289
33	6	CXCL13	0.131531	0.00294428
33	7	CXCL13	0.125755	-0.000858418
33	8	CXCL13	0.123508	-0.00113147
33	9	CXCL13	0.12035	-0.00231581
33	10	CXCL13	0.115779	-0.00491224
33	11	CXCL13	0.11521	-0.00350764
33	12	CXCL13	0.116729	-1.52776e-05
33	13	CXCL13	0.114573	-0.000196954
33	14	CXCL13	0.110199	-0.0025975
33	15	CXCL13	0.108054	-0.00276828
33	16	CXCL13	0.10455	-0.00429792
33	17	CXCL13	0.103006	-0.00386822
33	18	CXCL13	0.102531	-0.00237005
33	19	CXCL13	0.103065	0.000137862
33	20	CXCL13	0.100775	-0.000177574
33	21	CXCL13	0.100073	0.00109389
33	22	CXCL13	0.101623	0.00461813
33	23	CXCL13	0.0992332	0.0042019
33	24	CXCL13	0.0972928	0.00423543
33	25	CXCL13	0.0983492	0.00726563
33	26	CXCL13	0.105849	0.0167393
33	27	CXCL13	0.118109	0.030973
33	28	CXCL13	0.142553	0.0573916
33	29	CXCL13	0.180601	0.097413
33	30	CXCL13	0.250691	0.169477
33	31	CXCL13	0.387947	0.308706
33	32	CXCL13	0.602788	0.525522
33	33	CXCL13	0.876504	0.801211
33	34	CXCL13	1.1776	1.10428
33	35	CXCL13	1.41524	1.3439
33	36	CXCL13	1.58209	1.51272
33	37	CXCL13	1.70684	1.63944
33	38	CXCL13	1.7561	1.69068
33	39	CXCL13	1.81675	1.7533
33	40	CXCL13	1.88069	1.81921
34	1	CXCL13	0.129416	0.00987193
34	2	CXCL13	0.128232	0.0098533
34	3	CXCL13	0.123074	0.0058608
34	4	CXCL13	0.118074	0.00202662
34	5	CXCL13	0.117363	0.00248105
34	6	CXCL13	0.118426	0.00471003
34	7	CXCL13	0.111617	-0.000932929
34	8	CXCL13	0.109591	-0.0017937
34	9	CXCL13	0.108642	-0.00157673
34	10	CXCL13	0.103748	-0.005305
34	11	CXCL13	0.103545	-0.00434243
34	12	CXCL13	0.106454	-0.000268077
34	13	CXCL13	0.105871	0.000314327
34	14	CXCL13	0.105058	0.000667403
34	15	CXCL13	0.103235	9.837e-06
34	16	CXCL13	0.097315	-0.0047442
34	17	CXCL13	0.0944559	-0.00643765
34	18	CXCL13	0.0949813	-0.00474656
34	19	CXCL13	0.0985909	2.87017e-05
34	20	CXCL13	0.0966974	-0.000699131
34	21	CXCL13	0.0965781	0.000347221
34	22	CXCL13	0.100388	0.00532238
34	23	CXCL13	0.0968921	0.00299259
34	24	CXCL13	0.0946886	0.0019548
34	25	CXCL13	0.0956988	0.00413067
34	26	CXCL13	0.102533	0.0121306
34	27	CXCL13	0.109497	0.0202597
34	28	CXCL13	0.123147	0.0350754
34	29	CXCL13	0.149567	0.0626614
34	30	CXCL13	0.200323	0.114584
34	31	CXCL13	0.302564	0.21799
34	32	CXCL13	0.470827	0.387419
34	33	CXCL13	0.703666	0.621423
34	34	CXCL13	0.980384	0.899307
34	35	CXCL13	1.23947	1.15956
34	36	CXCL13	1.43785	1.3591
34	37	CXCL13	1.57207	1.49449
34	38	CXCL13	1.62234	1.54593
34	39	CXCL13	1.68435	1.6091
34	40	CXCL13	1.74702	1.67294
35	1	CXCL13	0.181354	0.0106254
35	2	CXCL13	0.180349	0.0114817
35	3	CXCL13	0.173743	0.00673591
35	4	CXCL13	0.16572	0.000574547
35	5	CXCL13	0.164687	0.0014022
35	6	CXCL13	0.167154	0.0057301
35	7	CXCL13	0.159868	0.000304435
35	8	CXCL13	0.156812	-0.000890548
35	9	CXCL13	0.153069	-0.00277234
35	10	CXCL13	0.14706	-0.00692039
35	11	CXCL13	0.147101	-0.00501873
35	12	CXCL13	0.151027	0.000767968
35	13	CXCL13	0.149339	0.000941761
35	14	CXCL13	0.146124	-0.000413141
35	15	CXCL13	0.144095	-0.000581047
35	16	CXCL13	0.139591	-0.00322381
35	17	CXCL13	0.135878	-0.00507568
35	18	CXCL13	0.134732	-0.00436101
35	19	CXCL13	0.135395	-0.00183775
35	20	CXCL13	0.133971	-0.00140049
35	21	CXCL13	0.134319	0.000808996
35	22	CXCL13	0.13871	0.00706054
35	23	CXCL13	0.135362	0.00557366
35	24	CXCL13	0.130523	0.00259483
35	25	CXCL13	0.131028	0.00496134
35	26	CXCL13	0.137182	0.0129759
35	27	CXCL13	0.141813	0.0194677
35	28	CXCL13	0.150217	0.0297327
35	29	CXCL13	0.163307	0.0446838
35	30	CXCL13	0.189506	0.072744
35	31	CXCL13	0.250991	0.136089
35	32	CXCL13	0.357479	0.244438
35	33	CXCL13	0.523161	0.411981
35	34	CXCL13	0.776402	0.667083
35	35	CXCL13	1.07507	0.967608
35	36	CXCL13	1.32884	1.22325
35	37	CXCL13	1.4773	1.37357
35	38	CXCL13	1.51945	1.41758
35	39	CXCL13	1.57115	1.47113
35	40	CXCL13	1.63324	1.53509
36	1	CXCL13	0.149682	0.0114709
36	2	CXCL13	0.148574	0.0111939
36	3	CXCL13	0.143923	0.00737466
36	4	CXCL13	0.138527	0.00280984
36	5	CXCL13	0.137466	0.00258083
36	6	CXCL13	0.138003	0.00394883
36	7	CXCL13	0.133109	-0.000112987
36	8	CXCL13	0.131016	-0.00137489
36	9	CXCL13	0.127845	-0.00371424
36	10	CXCL13	0.124058	-0.00666924
36	11	CXCL13	0.124782	-0.00511431
36	12	CXCL13	0.129606	0.000541777
36	13	CXCL13	0.128696	0.00046268
36	14	CXCL13	0.125844	-0.00155728
36	15	CXCL13	0.124861	-0.00170856
36	16	CXCL13	0.123202	-0.00253607
36	17	CXCL13	0.117967	-0.00693972
36	18	CXCL13	0.118134	-0.00594124
36	19	CXCL13	0.124674	0.00143066
36	20	CXCL13	0.123681	0.00126927
36	21	CXCL13	0.122882	0.00130107
36	22	CXCL13	0.126038	0.0052893
36	23	CXCL13	0.125387	0.0054696
36	24	CXCL13	0.122276	0.00319002
36	25	CXCL13	0.123675	0.00542053
36	26	CXCL13	0.133366	0.0159434
36	27	CXCL13	0.137048	0.020457
36	28	CXCL13	0.146382	0.0306219
36	29	CXCL13	0.165206	0.0502776
36	30	CXCL13	0.199845	0.085748
36	31	CXCL13	0.278335	0.16507
36	32	CXCL13	0.414475	0.302041
36	33	CXCL13	0.611271	0.499669
36	34	CXCL13	0.880799	0.770028
36	35	CXCL13	1.14732	1.03738
36	36	CXCL13	1.32762	1.21851
36	37	CXCL13	1.42723	1.31895
36	38	CXCL13	1.4534	1.34595
36	39	CXCL13	1.4999	1.39328
36	40	CXCL13	1.55617	1.45039
37	1	CXCL13	0.107645	0.00791001
37	2	CXCL13	0.107651	0.00873589
37	3	CXCL13	0.104788	0.00669182
37	4	CXCL13	0.0969756	-0.000300295
37	5	CXCL13	0.0964585	2.42359e-06
37	6	CXCL13	0.101832	0.00619537
37	7	CXCL13	0.0973259	0.00250953
37	8	CXCL13	0.0952262	0.00122965
37	9	CXCL13	0.092474	-0.000702782
37	10	CXCL13	0.0864289	-0.00592804
37	11	CXCL13	0.0862998	-0.00523723
37	12	CXCL13	0.0909851	0.000267817
37	13	CXCL13	0.0904507	0.000553258
37	14	CXCL13	0.0880415	-0.00103609
37	15	CXCL13	0.0861847	-0.00207302
37	16	CXCL13	0.0816571	-0.00578079
37	17	CXCL13	0.079022	-0.00759602
37	18	CXCL13	0.0798486	-0.00594965
37	19	CXCL13	0.0847979	-0.000180495
37	20	CXCL13	0.0830271	-0.00113146
37	21	CXCL13	0.0826115	-0.00072726
37	22	CXCL13	0.0868572	0.00433835
37	23	CXCL13	0.0886642	0.0069651
37	24	CXCL13	0.088769	0.00788982
37	25	CXCL13	0.0933117	0.0132523
37	26	CXCL13	0.11159	0.03235
37	27	CXCL13	0.136463	0.0580435
37	28	CXCL13	0.185986	0.108386
37	29	CXCL13	0.271292	0.194512
37	30	CXCL13	0.412573	0.336612
37	31	CXCL13	0.646037	0.570896
37	32	CXCL13	0.941087	0.866766
37	33	CXCL13	1.19154	1.11804
37	34	CXCL13	1.368	1.29532
37	35	CXCL13	1.48656	1.4147
37	36	CXCL13	1.59609	1.52505
37	37	CXCL13	1.68527	1.61505
37	38	CXCL13	1.70974	1.64034
37	39	CXCL13	1.75533	1.68674
37	40	CXCL13	1.80488	1.73712
38	1	CXCL13	0.0664381	0.00154397
38	2	CXCL13	0.0671173	0.00316139
38	3	CXCL13	0.0673444	0.00432661
38	4	CXCL13	0.0617457	-0.000333969
38	5	CXCL13	0.0610555	-8.59983e-05
38	6	CXCL13	0.0639157	0.00371234
38	7	CXCL13	0.05817	-0.00109527
38	8	CXCL13	0.0578282	-0.000498896
38	9	CXCL13	0.0587381	0.00134911
38	10	CXCL13	0.0529348	-0.00351606
38	11	CXCL13	0.0519555	-0.0035572
38	12	CXCL13	0.0553517	0.000777141
38	13	CXCL13	0.0570929	0.00345655
38	14	CXCL13	0.0517765	-0.000921791
38	15	CXCL13	0.0472954	-0.00446476
38	16	CXCL13	0.0462753	-0.00454665
38	17	CXCL13	0.0459068	-0.003977
38	18	CXCL13	0.0465321	-0.00241364
38	19	CXCL13	0.0501131	0.00210559
38	20	CXCL13	0.0493986	0.00232921
38	21	CXCL13	0.0486266	0.0024953
38	22	CXCL13	0.0480781	0.00288493
38	23	CXCL13	0.0443677	0.000112725
38	24	CXCL13	0.0451786	0.00186173
38	25	CXCL13	0.0482306	0.00585185
38	26	CXCL13	0.054374	0.0129334
38	27	CXCL13	0.0598036	0.0193012
38	28	CXCL13	0.0703682	0.0308039
38	29	CXCL13	0.0879859	0.0493598
38	30	CXCL13	0.119833	0.0821451
38	31	CXCL13	0.193481	0.156731
38	32	CXCL13	0.314219	0.278407
38	33	CXCL13	0.491868	0.456994
38	34	CXCL13	0.739196	0.705261
38	35	CXCL13	0.993529	0.960532
38	36	CXCL13	1.17756	1.1455
38	37	CXCL13	1.26683	1.23571
38	38	CXCL13	1.30832	1.27813
38	39	CXCL13	1.38216	1.35291
38	40	CXCL13	1.46666	1.43835
39	1	CXCL13	0.0996513	0.00183436
39	2	CXCL13	0.0993507	0.00251271
39	3	CXCL13	0.0983403	0.0024813
39	4	CXCL13	0.0968132	0.00193315
39	5	CXCL13	0.0967275	0.00282638
39	6	CXCL13	0.0981305	0.0052083
39	7	CXCL13	0.0925764	0.000633178
39	8	CXCL13	0.0906528	-0.000311422
39	9	CXCL13	0.0895545	-0.000430796
39	10	CXCL13	0.0855208	-0.00348559
39	11	CXCL13	0.0855847	-0.00244268
39	12	CXCL13	0.0894525	0.00240409
39	13	CXCL13	0.087674	0.00160453
39	14	CXCL13	0.0815502	-0.00354036
39	15	CXCL13	0.0796299	-0.00448169
39	16	CXCL13	0.0780321	-0.00510053
39	17	CXCL13	0.0745297	-0.00762402
39	18	CXCL13	0.074189	-0.00698568
39	19	CXCL13	0.0770977	-0.00309805
39	20	CXCL13	0.0775438	-0.00167303
39	21	CXCL13	0.0785923	0.000354392
39	22	CXCL13	0.0849887	0.00772981
39	23	CXCL13	0.0902787	0.0139987
39	24	CXCL13	0.0921345	0.0168335
39	25	CXCL13	0.103362	0.0290402
39	26	CXCL13	0.13936	0.0660172
39	27	CXCL13	0.194124	0.12176
39	28	CXCL13	0.297675	0.226289
39	29	CXCL13	0.463271	0.392865
39	30	CXCL13	0.698196	0.628769
39	31	CXCL13	1.01493	0.946483
39	32	CXCL13	1.31366	1.24619
39	33	CXCL13	1.48368	1.41719
39	34	CXCL13	1.60426	1.53875
39	35	CXCL13	1.70182	1.63728
39	36	CXCL13	1.80088	1.73732
39	37	CXCL13	1.88862	1.82605
39	38	CXCL13	1.91204	1.85044
39	39	CXCL13	1.95435	1.89373
39	40	CXCL13	2.00605	1.94641
40	1	CXCL13	0.176208	0.00826571
40	2	CXCL13	0.175751	0.00957431
40	3	CXCL13	0.170838	0.00642654
40	4	CXCL13	0.163021	0.000374393
40	5	CXCL13	0.161451	0.000569076
40	6	CXCL13	0.163353	0.00423628
40	7	CXCL13	0.159738	0.00238638
40	8	CXCL13	0.157288	0.00170165
40	9	CXCL13	0.152785	-0.00103614
40	10	CXCL13	0.147274	-0.0047824
40	11	CXCL13	0.146136	-0.00415519
40	12	CXCL13	0.146532	-0.00199369
40	13	CXCL13	0.146741	-1.97337e-05
40	14	CXCL13	0.145137	0.000141556
40	15	CXCL13	0.143228	-2.49442e-06
40	16	CXCL13	0.138437	-0.00302828
40	17	CXCL13	0.134561	-0.00513909
40	18	CXCL13	0.133551	-0.00438441
40	19	CXCL13	0.134315	-0.00185434
40	20	CXCL13	0.129917	-0.00448721
40	21	CXCL13	0.129265	-0.00337502
40	22	CXCL13	0.132778	0.00190336
40	23	CXCL13	0.132212	0.00310298
40	24	CXCL13	0.128593	0.00124844
40	25	CXCL13	0.128812	0.00323263
40	26	CXCL13	0.132749	0.00893471
40	27	CXCL13	0.135049	0.0130003
40	28	CXCL13	0.144296	0.0240124
40	29	CXCL13	0.161244	0.0427255
40	30	CXCL13	0.188225	0.0714719
40	31	CXCL13	0.259592	0.144604
40	32	CXCL13	0.382	0.268777
40	33	CXCL13	0.570358	0.4589
40	34	CXCL13	0.845008	0.735315
40	35	CXCL13	1.14556	1.03763
40	36	CXCL13	1.36421	1.25804
40	37	CXCL13	1.46591	1.36152
40	38	CXCL13	1.48598	1.38335
40	39	CXCL13	1.51968	1.41881
40	40	CXCL13	1.56623	1.46712
41	1	CXCL13	0.162045	0.002431
41	2	CXCL13	0.161495	0.00310286
41	3	CXCL13	0.159368	0.00219807
41	4	CXCL13	0.153535	-0.00241287
41	5	CXCL13	0.153552	-0.00117316
41	6	CXCL13	0.159187	0.00568366
41	7	CXCL13	0.154436	0.00215559
41	8	CXCL13	0.151616	0.000558164
41	9	CXCL13	0.14989	5.39441e-05
41	10	CXCL13	0.145798	-0.00281558
41	11	CXCL13	0.145283	-0.00210886
41	12	CXCL13	0.146453	0.000283499
41	13	CXCL13	0.144548	-0.00039864
41	14	CXCL13	0.143732	7.27337e-06
41	15	CXCL13	0.142682	0.000180028
41	16	CXCL13	0.139816	-0.00146414
41	17	CXCL13	0.135682	-0.00437609
41	18	CXCL13	0.135276	-0.00355904
41	19	CXCL13	0.138387	0.000773804
41	20	CXCL13	0.135235	-0.00115619
41	21	CXCL13	0.134174	-0.000993984
41	22	CXCL13	0.136914	0.00296781
41	23	CXCL13	0.136047	0.00332281
41	24	CXCL13	0.133775	0.00227392
41	25	CXCL13	0.134515	0.00423557
41	26	CXCL13	0.142068	0.0130106
41	27	CXCL13	0.152492	0.0246571
41	28	CXCL13	0.173853	0.0472406
41	29	CXCL13	0.2152	0.0898104
41	30	CXCL13	0.287152	0.162984
41	31	CXCL13	0.434665	0.31172
41	32	CXCL13	0.662586	0.540863
41	33	CXCL13	0.944627	0.824126
41	34	CXCL13	1.24412	1.12485
41	35	CXCL13	1.46006	1.342
41	36	CXCL13	1.59729	1.48045
41	37	CXCL13	1.70273	1.58712
41	38	CXCL13	1.73072	1.61633
41	39	CXCL13	1.77821	1.66504
41	40	CXCL13	1.84041	1.72846
42	1	CXCL13	0.166257	0.0234714
42	2	CXCL13	0.162955	0.0212173
42	3	CXCL13	0.150413	0.00972331
42	4	CXCL13	0.138372	-0.0012692
42	5	CXCL13	0.137302	-0.00129139
42	6	CXCL13	0.142751	0.00520553
42	7	CXCL13	0.139123	0.00262556
42	8	CXCL13	0.13658	0.0011316
42	9	CXCL13	0.131025	-0.00337541
42	10	CXCL13	0.12734	-0.00601248
42	11	CXCL13	0.127534	-0.0047702
42	12	CXCL13	0.127893	-0.00336372
42	13	CXCL13	0.127254	-0.00295427
42	14	CXCL13	0.130915	0.00175474
42	15	CXCL13	0.128642	0.000529953
42	16	CXCL13	0.124154	-0.00291008
42	17	CXCL13	0.121942	-0.00407372
42	18	CXCL13	0.121432	-0.00353589
42	19	CXCL13	0.122713	-0.00120684
42	20	CXCL13	0.122415	-0.000456375
42	21	CXCL13	0.122572	0.000748772
42	22	CXCL13	0.126124	0.00534837
42	23	CXCL13	0.12431	0.00458299
42	24	CXCL13	0.122248	0.00356875
42	25	CXCL13	0.123203	0.00557255
42	26	CXCL13	0.132399	0.0158161
42	27	CXCL13	0.147447	0.0319119
42	28	CXCL13	0.170553	0.0560662
42	29	CXCL13	0.20895	0.0955115
42	30	CXCL13	0.282198	0.169808
42	31	CXCL13	0.430448	0.319106
42	32	CXCL13	0.656342	0.546048
42	33	CXCL13	0.933147	0.823902
42	34	CXCL13	1.22893	1.12073
42	35	CXCL13	1.44841	1.34126
42	36	CXCL13	1.58612	1.48002
42	37	CXCL13	1.6866	1.58155
42	38	CXCL13	1.71795	1.61394
42	39	CXCL13	1.76739	1.66443
42	40	CXCL13	1.83057	1.72867
43	1	CXCL13	0.152097	0.0101124
43	2	CXCL13	0.150698	0.0102352
43	3	CXCL13	0.146195	0.00725421
43	4	CXCL13	0.139519	0.00210047
43	5	CXCL13	0.137982	0.00208588
43	6	CXCL13	0.137971	0.00359769
43	7	CXCL13	0.13118	-0.00167194
43	8	CXCL13	0.1285	-0.00282883
43	9	CXCL13	0.126194	-0.00361334
43	10	CXCL13	0.123759	-0.00452585
43	11	CXCL13	0.124036	-0.00272693
43	12	CXCL13	0.125408	0.000168205
43	13	CXCL13	0.123028	-0.000690097
43	14	CXCL13	0.123048	0.000852148
43	15	CXCL13	0.119475	-0.00119822
43	16	CXCL13	0.115917	-0.00323388
43	17	CXCL13	0.113217	-0.00441185
43	18	CXCL13	0.112601	-0.00350621
43	19	CXCL13	0.114263	-0.000321197
43	20	CXCL13	0.11243	-0.000631956
43	21	CXCL13	0.111936	0.000395707
43	22	CXCL13	0.11534	0.00532198
43	23	CXCL13	0.114383	0.00588744
43	24	CXCL13	0.10867	0.00169657
43	25	CXCL13	0.109405	0.00395351
43	26	CXCL13	0.118895	0.0149665
43	27	CXCL13	0.128254	0.0258475
43	28	CXCL13	0.145502	0.0446176
43	29	CXCL13	0.178035	0.0786728
43	30	CXCL13	0.236852	0.139012
43	31	CXCL13	0.357747	0.261429
43	32	CXCL13	0.55166	0.456865
43	33	CXCL13	0.814377	0.721104
43	34	CXCL13	1.1243	1.03255
43	35	CXCL13	1.37167	1.28144
43	36	CXCL13	1.53327	1.44456
43	37	CXCL13	1.64091	1.55373
43	38	CXCL13	1.67624	1.59058
43	39	CXCL13	1.72881	1.64467
43	40	CXCL13	1.7858	1.70318
44	1	CXCL13	0.198275	0.0122245
44	2	CXCL13	0.195635	0.0111082
44	3	CXCL13	0.187555	0.00455149
44	4	CXCL13	0.181429	-5.15337e-05
44	5	CXCL13	0.180841	0.000884176
44	6	CXCL13	0.183225	0.00479185
44	7	CXCL13	0.176953	4.31384e-05
44	8	CXCL13	0.17422	-0.00116644
44	9	CXCL13	0.171414	-0.00244947
44	10	CXCL13	0.170054	-0.00228652
44	11	CXCL13	0.16977	-0.0010468
44	12	CXCL13	0.169894	0.000600967
44	13	CXCL13	0.16844	0.000669578
44	14	CXCL13	0.167883	0.00163636
44	15	CXCL13	0.163919	-0.000803969
44	16	CXCL13	0.159497	-0.00370291
44	17	CXCL13	0.153573	-0.00810356
44	18	CXCL13	0.153042	-0.00711121
44	19	CXCL13	0.15704	-0.00158995
44	20	CXCL13	0.156304	-0.000802595
44	21	CXCL13	0.155951	0.000367823
44	22	CXCL13	0.159905	0.00584506
44	23	CXCL13	0.158901	0.00636532
44	24	CXCL13	0.154372	0.00335919
44	25	CXCL13	0.15675	0.0072604
44	26	CXCL13	0.172101	0.0241354
44	27	CXCL13	0.184855	0.0384124
44	28	CXCL13	0.215977	0.0710575
44	29	CXCL13	0.268988	0.125592
44	30	CXCL13	0.36847	0.226597
44	31	CXCL13	0.547832	0.407483
44	32	CXCL13	0.81101	0.672184
44	33	CXCL13	1.11151	0.974208
44	34	CXCL13	1.39452	1.25874
44	35	CXCL13	1.5817	1.44745
44	36	CXCL13	1.71446	1.58172
44	37	CXCL13	1.81925	1.68804
44	38	CXCL13	1.85469	1.725
44	39	CXCL13	1.90795	1.77979
44	40	CXCL13	1.96641	1.83977
45	1	CXCL13	0.157375	0.0137467
45	2	CXCL13	0.155554	0.0133212
45	3	CXCL13	0.150296	0.00945956
45	4	CXCL13	0.140569	0.00112846
45	5	CXCL13	0.139173	0.00112832
45	6	CXCL13	0.142722	0.00607261
45	7	CXCL13	0.136085	0.000832339
45	8	CXCL13	0.133328	-0.000528786
45	9	CXCL13	0.130904	-0.00155709
45	10	CXCL13	0.126099	-0.00496605
45	11	CXCL13	0.125434	-0.0042354
45	12	CXCL13	0.128189	-8.41193e-05
45	13	CXCL13	0.127132	0.000255128
45	14	CXCL13	0.122596	-0.00288502
45	15	CXCL13	0.120643	-0.00344204
45	16	CXCL13	0.117505	-0.00518458
45	17	CXCL13	0.113414	-0.0078795
45	18	CXCL13	0.112861	-0.00703666
45	19	CXCL13	0.115891	-0.00261045
45	20	CXCL13	0.116247	-0.000858427
45	21	CXCL13	0.115809	9.97774e-05
45	22	CXCL13	0.117496	0.00318223
45	23	CXCL13	0.118004	0.00508667
45	24	CXCL13	0.117452	0.00593024
45	25	CXCL13	0.118218	0.00809278
45	26	CXCL13	0.125204	0.016474
45	27	CXCL13	0.139911	0.0325769
45	28	CXCL13	0.165536	0.0595982
45	29	CXCL13	0.211258	0.106717
45	30	CXCL13	0.291266	0.18812
45	31	CXCL13	0.450244	0.348494
45	32	CXCL13	0.687374	0.58702
45	33	CXCL13	0.977473	0.878515
45	34	CXCL13	1.27749	1.17993
45	35	CXCL13	1.50598	1.40981
45	36	CXCL13	1.66183	1.56706
45	37	CXCL13	1.78255	1.68918
45	38	CXCL13	1.82772	1.73574
45	39	CXCL13	1.88375	1.79316
45	40	CXCL13	1.94698	1.85779
46	1	CXCL13	0.163216	0.00791304
46	2	CXCL13	0.162507	0.00864521
46	3	CXCL13	0.158018	0.00559734
46	4	CXCL13	0.151648	0.000668861
46	5	CXCL13	0.150459	0.000920646
46	6	CXCL13	0.1516	0.0035029
46	7	CXCL13	0.145926	-0.000729552
46	8	CXCL13	0.144371	-0.000843232
46	9	CXCL13	0.143733	-4.06699e-05
46	10	CXCL13	0.139241	-0.00309116
46	11	CXCL13	0.138558	-0.00233272
46	12	CXCL13	0.140046	0.000596267
46	13	CXCL13	0.138467	0.000458775
46	14	CXCL13	0.136095	-0.000472621
46	15	CXCL13	0.133205	-0.0019207
46	16	CXCL13	0.128801	-0.00488418
46	17	CXCL13	0.125434	-0.00680952
46	18	CXCL13	0.12504	-0.00576265
46	19	CXCL13	0.128157	-0.00120389
46	20	CXCL13	0.12873	0.000810074
46	21	CXCL13	0.128721	0.00224245
46	22	CXCL13	0.129677	0.00463927
46	23	CXCL13	0.130136	0.00653992
46	24	CXCL13	0.12427	0.0021144
46	25	CXCL13	0.124648	0.00393445
46	26	CXCL13	0.133881	0.0146084
46	27	CXCL13	0.142166	0.0243342
46	28	CXCL13	0.158099	0.0417083
46	29	CXCL13	0.183205	0.0682554
46	30	CXCL13	0.235219	0.121711
46	31	CXCL13	0.342247	0.23018
46	32	CXCL13	0.518869	0.408243
46	33	CXCL13	0.765926	0.656741
46	34	CXCL13	1.06938	0.961635
46	35	CXCL13	1.33739	1.23109
46	36	CXCL13	1.51388	1.40902
46	37	CXCL13	1.62322	1.5198
46	38	CXCL13	1.66303	1.56105
46	39	CXCL13	1.72003	1.61949
46	40	CXCL13	1.7815	1.68241
47	1	CXCL13	0.143301	0.00658122
47	2	CXCL13	0.143235	0.00817588
47	3	CXCL13	0.139578	0.00617856
47	4	CXCL13	0.131777	3.75549e-05
47	5	CXCL13	0.13064	0.000560143
47	6	CXCL13	0.133639	0.00521919
47	7	CXCL13	0.128183	0.0014239
47	8	CXCL13	0.125553	0.000453151
47	9	CXCL13	0.121561	-0.00187816
47	10	CXCL13	0.117853	-0.00392691
47	11	CXCL13	0.118081	-0.00203889
47	12	CXCL13	0.120892	0.002432
47	13	CXCL13	0.119545	0.00274494
47	14	CXCL13	0.116384	0.00124448
47	15	CXCL13	0.112786	-0.000693679
47	16	CXCL13	0.105849	-0.00597065
47	17	CXCL13	0.102894	-0.00726532
47	18	CXCL13	0.102683	-0.00581711
47	19	CXCL13	0.104202	-0.00263814
47	20	CXCL13	0.101152	-0.00402755
47	21	CXCL13	0.0999861	-0.00353359
47	22	CXCL13	0.101079	-0.000781126
47	23	CXCL13	0.100199	-1.03834e-06
47	24	CXCL13	0.0976949	-0.00084473
47	25	CXCL13	0.0982179	0.00133823
47	26	CXCL13	0.102431	0.00721172
47	27	CXCL13	0.104133	0.010573
47	28	CXCL13	0.108983	0.0170833
47	29	CXCL13	0.117711	0.0274717
47	30	CXCL13	0.134572	0.0459918
47	31	CXCL13	0.178693	0.0917731
47	32	CXCL13	0.255474	0.170215
47	33	CXCL13	0.380737	0.297137
47	34	CXCL13	0.587975	0.506035
47	35	CXCL13	0.875487	0.795208
47	36	CXCL13	1.17258	1.09396
47	37	CXCL13	1.37225	1.29529
47	38	CXCL13	1.44973	1.37443
47	39	CXCL13	1.52847	1.45483
47	40	CXCL13	1.60417	1.53219
48	1	CXCL13	0.111654	0.00552164
48	2	CXCL13	0.111631	0.00605652
48	3	CXCL13	0.109134	0.00411884
48	4	CXCL13	0.103874	-0.000583521
48	5	CXCL13	0.103826	-7.23136e-05
48	6	CXCL13	0.108338	0.00499808
48	7	CXCL13	0.104271	0.00148912
48	8	CXCL13	0.102217	-6.02269e-06
48	9	CXCL13	0.0996041	-0.00206093
48	10	CXCL13	0.0973829	-0.00372364
48	11	CXCL13	0.0978857	-0.00266241
48	12	CXCL13	0.101023	0.0010331
48	13	CXCL13	0.100577	0.00114614
48	14	CXCL13	0.100228	0.00135525
48	15	CXCL13	0.0979701	-0.000344376
48	16	CXCL13	0.0942819	-0.00347406
48	17	CXCL13	0.0915905	-0.00560703
48	18	CXCL13	0.0916278	-0.00501131
48	19	CXCL13	0.0947285	-0.00135217
48	20	CXCL13	0.0939378	-0.00158453
48	21	CXCL13	0.0940674	-0.000896451
48	22	CXCL13	0.0979246	0.00351912
48	23	CXCL13	0.0970738	0.00322678
48	24	CXCL13	0.0959768	0.00268824
48	25	CXCL13	0.0965343	0.00380411
48	26	CXCL13	0.101396	0.00922474
48	27	CXCL13	0.107643	0.0160293
48	28	CXCL13	0.119037	0.0279824
48	29	CXCL13	0.1383	0.0478039
48	30	CXCL13	0.173327	0.0833886
48	31	CXCL13	0.253642	0.164263
48	32	CXCL13	0.386805	0.297984
48	33	CXCL13	0.582825	0.494563
48	34	CXCL13	0.848684	0.76098
48	35	CXCL13	1.11359	1.02645
48	36	CXCL13	1.305	1.21842
48	37	CXCL13	1.41988	1.33385
48	38	CXCL13	1.45678	1.37131
48	39	CXCL13	1.50845	1.42353
48	40	CXCL13	1.56308	1.47873
49	1	ACTIN1	0.000126043	0.00899214
49	2	ACTIN1	-0.000559178	0.00809839
49	3	ACTIN1	-0.00370181	0.00474722
49	4	ACTIN1	-0.0130732	-0.0048327
49	5	ACTIN1	-0.0127774	-0.00474543
49	6	ACTIN1	-0.00341364	0.00440979
49	7	ACTIN1	-0.00453586	0.00307903
49	8	ACTIN1	-0.00615315	0.00125321
49	9	ACTIN1	-0.00761519	-0.000417361
49	10	ACTIN1	-0.00887766	-0.00188837
49	11	ACTIN1	-0.00954757	-0.00276681
49	12	ACTIN1	-0.00913002	-0.00255779
49	13	ACTIN1	-0.00647549	-0.000111796
49	14	ACTIN1	-0.00469054	0.00146462
49	15	ACTIN1	-0.00358025	0.00236637
49	16	ACTIN1	0.00287078	0.00860887
49	17	ACTIN1	0.0134379	0.0189675
49	18	ACTIN1	0.0384387	0.0437598
49	19	ACTIN1	0.0939396	0.0990521
49	20	ACTIN1	0.178894	0.183798
49	21	ACTIN1	0.319161	0.323856
49	22	ACTIN1	0.550397	0.554883
49	23	ACTIN1	0.844515	0.848793
49	24	ACTIN1	1.0611	1.06517
49	25	ACTIN1	1.26727	1.27113
49	26	ACTIN1	1.4587	1.46236
49	27	ACTIN1	1.56701	1.57045
49	28	ACTIN1	1.64429	1.64752
49	29	ACTIN1	1.66724	1.67026
49	30	ACTIN1	1.68971	1.69252
49	31	ACTIN1	1.74589	1.7485
49	32	ACTIN1	1.77509	1.77749
49	33	ACTIN1	1.77789	1.78008
49	34	ACTIN1	1.7935	1.79548
49	35	ACTIN1	1.81897	1.82075
49	36	ACTIN1	1.85443	1.856
49	37	ACTIN1	1.86822	1.86958
49	38	ACTIN1	1.87129	1.87244
49	39	ACTIN1	1.89468	1.89563
[truncated: 1,881 more rows]

## Sheet: Results
Block Type	96-Well Block (0.2mL)
Calibration Background is expired	Yes
Calibration Background performed on	01-02-2020
Calibration Normalization FAM-ROX is expired	Yes
Calibration Normalization FAM-ROX performed on	01-02-2020
Calibration Normalization VIC-ROX is expired	Yes
Calibration Normalization VIC-ROX performed on	01-02-2020
Calibration Pure Dye FAM is expired	Yes
Calibration Pure Dye FAM performed on	01-02-2020
Calibration Pure Dye NED is expired	Yes
Calibration Pure Dye NED performed on	01-02-2020
Calibration Pure Dye ROX is expired	Yes
Calibration Pure Dye ROX performed on	01-02-2020
Calibration Pure Dye SYBR is expired	Yes
Calibration Pure Dye SYBR performed on	01-02-2020
Calibration Pure Dye TAMRA is expired	Yes
Calibration Pure Dye TAMRA performed on	01-02-2020
Calibration Pure Dye VIC is expired	Yes
Calibration Pure Dye VIC performed on	01-02-2020
Calibration ROI is expired	Yes
Calibration ROI performed on	01-02-2020
Calibration Uniformity is expired	Yes
Calibration Uniformity performed on	01-02-2020
Chemistry	SYBR_GREEN
Date Created	08-23-2021 19:49:02 CST
Experiment Barcode
Experiment Comment
Experiment File Name	D:\DATA\WYH\CXCL13 2021-08-23 172352.eds
Experiment Name	2021-08-23 172352
Experiment Run End Time	08-24-2021 03:24:12 CST
Experiment Type	Comparative Cт (ΔΔCт)
Instrument Name	287880698
Instrument Serial Number	287880698
Instrument Type	QuantStudio Dx
Passive Reference	ROX
Quantification Cycle Method	Ct
Run Results Valid	No
Signal Smoothing On	true
Stage/ Cycle where Analysis is performed	Stage 2, Step 3
User Name
Well	Well Position	Omit	Sample Name	Target Name	Task	Reporter	Quencher	Quantity	Quantity Mean	Quantity SD	RQ	RQ Min	RQ Max	CT	Ct Mean	Ct SD	Delta Ct	Delta Ct Mean	Delta Ct SD	Delta Ct SE	Delta Delta Ct	Automatic Ct Threshold	Ct Threshold	Automatic Baseline	Baseline Start	Baseline End	Comments	Tm1	Tm2	Tm3	HIGHSD	MTP
1	A1	FALSE	Sample 1	ACTIN1	UNKNOWN	SYBR	None				1	0.718827	1.39116	21.387	21.2763	0.156537		-7.3644	0.156547	0.110695	0	TRUE	0.192059	TRUE	1	40		85.3646			N	N
2	A2	FALSE	Sample 2	ACTIN1	UNKNOWN	SYBR	None				4.2422	1.83884	9.78678	21.202	21.261	0.0836733		-9.44921	0.396399	0.280297	-2.08481	TRUE	0.192059	TRUE	1	40		85.4618			N	N
3	A3	FALSE	Sample 3	ACTIN1	UNKNOWN	SYBR	None				0.516682	0.457043	0.584104	21.012	20.9842	0.0394994		-6.41174	0.0581597	0.0411251	0.952651	TRUE	0.192059	TRUE	1	40		85.5591			N	N
4	A4	FALSE	Sample 4	ACTIN1	UNKNOWN	SYBR	None				1.25291	0.347711	4.51464	23.842	23.849	0.00991564		-7.68968	0.607844	0.42981	-0.325286	TRUE	0.192059	TRUE	1	40		85.4618			N	N
5	A5	FALSE	Sample 5	ACTIN1	UNKNOWN	SYBR	None				1.22262	0.877806	1.70287	22.354	22.2428	0.156909		-7.65437	0.15711	0.111094	-0.289971	TRUE	0.192059	TRUE	1	40		85.5591			N	N
6	A6	FALSE	Sample 6	ACTIN1	UNKNOWN	SYBR	None				1.06545	0.50061	2.26759	22.166	22.1176	0.0686407		-7.45586	0.358168	0.253263	-0.0914602	TRUE	0.192059	TRUE	1	40		85.5591			N	N
7	A7	FALSE	Sample 7	ACTIN1	UNKNOWN	SYBR	None				3.31957	2.51283	4.38533	20.967	20.9364	0.0429736		-9.09539	0.132028	0.0933577	-1.731	TRUE	0.192059	TRUE	1	40		85.5591			N	N
8	A8	FALSE	Sample 8	ACTIN1	UNKNOWN	SYBR	None				2.73808	2.17133	3.45275	20.638	20.6142	0.0343851		-8.81756	0.109972	0.0777619	-1.45316	TRUE	0.192059	TRUE	1	40		85.5591			N	N
9	A9	FALSE	Sample 9	ACTIN1	UNKNOWN	SYBR	None				1.74569	1.32314	2.30319	21.602	21.5731	0.0412432		-8.16819	0.131418	0.0929268	-0.803799	TRUE	0.192059	TRUE	1	40		85.4618			N	N
10	A10	FALSE	Sample 10	ACTIN1	UNKNOWN	SYBR	None				1.67229	1.45562	1.92121	22.270	22.2804	0.0148451		-8.10622	0.0658001	0.0465277	-0.741822	TRUE	0.192059	TRUE	1	40		85.3646			N	N
11	A11	FALSE	Sample 11	ACTIN1	UNKNOWN	SYBR	None				6.7364	2.43393	18.6444	21.559	21.4365	0.173878		-10.1164	0.482736	0.341346	-2.75198	TRUE	0.192059	TRUE	1	40		85.3646			N	N
12	A12	FALSE	Sample 12	ACTIN1	UNKNOWN	SYBR	None				3.61476	3.36463	3.88348	21.701	21.6788	0.0307126		-9.21829	0.0340032	0.0240439	-1.8539	TRUE	0.192059	TRUE	1	40		85.3646			N	N
13	B1	FALSE	Sample 1	ACTIN1	UNKNOWN	SYBR	None				1	0.718827	1.39116	21.166	21.2763	0.156537		-7.3644	0.156547	0.110695	0	TRUE	0.192059	TRUE	1	40		85.4618			N	N
14	B2	FALSE	Sample 2	ACTIN1	UNKNOWN	SYBR	None				4.2422	1.83884	9.78678	21.320	21.261	0.0836733		-9.44921	0.396399	0.280297	-2.08481	TRUE	0.192059	TRUE	1	40		85.4618			N	N
15	B3	FALSE	Sample 3	ACTIN1	UNKNOWN	SYBR	None				0.516682	0.457043	0.584104	20.956	20.9842	0.0394994		-6.41174	0.0581597	0.0411251	0.952651	TRUE	0.192059	TRUE	1	40		85.5591			N	N
16	B4	FALSE	Sample 4	ACTIN1	UNKNOWN	SYBR	None				1.25291	0.347711	4.51464	23.856	23.849	0.00991564		-7.68968	0.607844	0.42981	-0.325286	TRUE	0.192059	TRUE	1	40		85.5591			N	N
17	B5	FALSE	Sample 5	ACTIN1	UNKNOWN	SYBR	None				1.22262	0.877806	1.70287	22.132	22.2428	0.156909		-7.65437	0.15711	0.111094	-0.289971	TRUE	0.192059	TRUE	1	40		85.5591			N	N
18	B6	FALSE	Sample 6	ACTIN1	UNKNOWN	SYBR	None				1.06545	0.50061	2.26759	22.069	22.1176	0.0686407		-7.45586	0.358168	0.253263	-0.0914602	TRUE	0.192059	TRUE	1	40		85.6563			N	N
19	B7	FALSE	Sample 7	ACTIN1	UNKNOWN	SYBR	None				3.31957	2.51283	4.38533	20.906	20.9364	0.0429736		-9.09539	0.132028	0.0933577	-1.731	TRUE	0.192059	TRUE	1	40		85.5591			N	N
20	B8	FALSE	Sample 8	ACTIN1	UNKNOWN	SYBR	None				2.73808	2.17133	3.45275	20.590	20.6142	0.0343851		-8.81756	0.109972	0.0777619	-1.45316	TRUE	0.192059	TRUE	1	40		85.5591			N	N
21	B9	FALSE	Sample 9	ACTIN1	UNKNOWN	SYBR	None				1.74569	1.32314	2.30319	21.544	21.5731	0.0412432		-8.16819	0.131418	0.0929268	-0.803799	TRUE	0.192059	TRUE	1	40		85.4618			N	N
22	B10	FALSE	Sample 10	ACTIN1	UNKNOWN	SYBR	None				1.67229	1.45562	1.92121	22.291	22.2804	0.0148451		-8.10622	0.0658001	0.0465277	-0.741822	TRUE	0.192059	TRUE	1	40		85.4618			N	N
23	B11	FALSE	Sample 11	ACTIN1	UNKNOWN	SYBR	None				6.7364	2.43393	18.6444	21.314	21.4365	0.173878		-10.1164	0.482736	0.341346	-2.75198	TRUE	0.192059	TRUE	1	40		85.3646			N	N
24	B12	FALSE	Sample 12	ACTIN1	UNKNOWN	SYBR	None				3.61476	3.36463	3.88348	21.657	21.6788	0.0307126		-9.21829	0.0340032	0.0240439	-1.8539	TRUE	0.192059	TRUE	1	40		85.3646			N	N
25	C1	FALSE	Sample 1	CXCL13	UNKNOWN	SYBR	None							28.642	28.6407	0.00179512						TRUE	0.155311	TRUE	1	40		78.4596			N	N
26	C2	FALSE	Sample 2	CXCL13	UNKNOWN	SYBR	None							30.436	30.7102	0.387468						TRUE	0.155311	TRUE	1	40		78.5569			N	N
27	C3	FALSE	Sample 3	CXCL13	UNKNOWN	SYBR	None							27.426	27.396	0.042689						TRUE	0.155311	TRUE	1	40		78.7514			N	N
28	C4	FALSE	Sample 4	CXCL13	UNKNOWN	SYBR	None							31.968	31.5387	0.607763						TRUE	0.155311	TRUE	1	40		78.7514	76.32		Y	Y
29	C5	FALSE	Sample 5	CXCL13	UNKNOWN	SYBR	None							29.903	29.8971	0.00794384						TRUE	0.155311	TRUE	1	40		78.5569			N	N
30	C6	FALSE	Sample 6	CXCL13	UNKNOWN	SYBR	None							29.325	29.5734	0.351529						TRUE	0.155311	TRUE	1	40		78.5569			N	N
31	C7	FALSE	Sample 7	CXCL13	UNKNOWN	SYBR	None							29.944	30.0318	0.124838						TRUE	0.155311	TRUE	1	40		78.6541			N	N
32	C8	FALSE	Sample 8	CXCL13	UNKNOWN	SYBR	None							29.506	29.4317	0.104458						TRUE	0.155311	TRUE	1	40		78.5569			N	N
33	C9	FALSE	Sample 9	CXCL13	UNKNOWN	SYBR	None							29.830	29.7413	0.124779						TRUE	0.155311	TRUE	1	40		78.4596			N	N
34	C10	FALSE	Sample 10	CXCL13	UNKNOWN	SYBR	None							30.432	30.3866	0.0641037						TRUE	0.155311	TRUE	1	40		78.3624	82.058		N	Y
35	C11	FALSE	Sample 11	CXCL13	UNKNOWN	SYBR	None							31.234	31.5529	0.450333						TRUE	0.155311	TRUE	1	40		78.4596			N	N
36	C12	FALSE	Sample 12	CXCL13	UNKNOWN	SYBR	None							30.887	30.8971	0.0145929						TRUE	0.155311	TRUE	1	40		78.3624	81.7662		N	Y
37	D1	FALSE	Sample 1	CXCL13	UNKNOWN	SYBR	None							28.639	28.6407	0.00179512						TRUE	0.155311	TRUE	1	40		78.6541			N	N
38	D2	FALSE	Sample 2	CXCL13	UNKNOWN	SYBR	None							30.984	30.7102	0.387468						TRUE	0.155311	TRUE	1	40		78.4596			N	N
39	D3	FALSE	Sample 3	CXCL13	UNKNOWN	SYBR	None							27.366	27.396	0.042689						TRUE	0.155311	TRUE	1	40		78.6541			N	N
40	D4	FALSE	Sample 4	CXCL13	UNKNOWN	SYBR	None							31.109	31.5387	0.607763						TRUE	0.155311	TRUE	1	40		78.7514	85.3646	76.4173	Y	Y
41	D5	FALSE	Sample 5	CXCL13	UNKNOWN	SYBR	None							29.892	29.8971	0.00794384						TRUE	0.155311	TRUE	1	40		78.5569	84.5866		N	Y
42	D6	FALSE	Sample 6	CXCL13	UNKNOWN	SYBR	None							29.822	29.5734	0.351529						TRUE	0.155311	TRUE	1	40		78.6541			N	N
43	D7	FALSE	Sample 7	CXCL13	UNKNOWN	SYBR	None							30.120	30.0318	0.124838						TRUE	0.155311	TRUE	1	40		78.6541			N	N
44	D8	FALSE	Sample 8	CXCL13	UNKNOWN	SYBR	None							29.358	29.4317	0.104458						TRUE	0.155311	TRUE	1	40		78.6541			N	N
45	D9	FALSE	Sample 9	CXCL13	UNKNOWN	SYBR	None							29.653	29.7413	0.124779						TRUE	0.155311	TRUE	1	40		78.3624			N	N
46	D10	FALSE	Sample 10	CXCL13	UNKNOWN	SYBR	None							30.341	30.3866	0.0641037						TRUE	0.155311	TRUE	1	40		78.5569			N	N
47	D11	FALSE	Sample 11	CXCL13	UNKNOWN	SYBR	None							31.871	31.5529	0.450333						TRUE	0.155311	TRUE	1	40		78.4596	81.0854		N	Y
48	D12	FALSE	Sample 12	CXCL13	UNKNOWN	SYBR	None							30.907	30.8971	0.0145929						TRUE	0.155311	TRUE	1	40		78.2651			N	N
49	E1	FALSE	Sample 13	ACTIN1	UNKNOWN	SYBR	None				1.03772	0.994582	1.08273	20.061	20.0479	0.0179593		-7.41782	0.0201343	0.0142371	-0.0534201	TRUE	0.192059	TRUE	1	40		85.5591			N	N
50	E2	FALSE	Sample 14	ACTIN1	UNKNOWN	SYBR	None				3.98303	1.3306	11.9229	22.128	22.1831	0.0778442		-9.35826	0.519909	0.367631	-1.99387	TRUE	0.192059	TRUE	1	40		85.5591			N	N
51	E3	FALSE	Sample 15	ACTIN1	UNKNOWN	SYBR	None				2.59885	2.09038	3.23101	20.800	20.8403	0.0576744		-8.74227	0.103243	0.0730038	-1.37787	TRUE	0.192059	TRUE	1	40		85.5591			N	N
52	E4	FALSE	Sample 16	ACTIN1	UNKNOWN	SYBR	None				3.23048	2.37334	4.39719	19.871	19.7955	0.106078		-9.05614	0.146209	0.103385	-1.69175	TRUE	0.192059	TRUE	1	40		85.5591			N	N
53	E5	FALSE	Sample 17	ACTIN1	UNKNOWN	SYBR	None				2.22067	1.01847	4.84196	22.391	22.4768	0.121179		-8.51539	0.369637	0.261373	-1.15099	TRUE	0.192059	TRUE	1	40		85.6563			N	N
54	E6	FALSE	Sample 18	ACTIN1	UNKNOWN	SYBR	None				5.72743	3.55472	9.22812	21.446	21.5595	0.16043		-9.88228	0.226184	0.159936	-2.51789	TRUE	0.192059	TRUE	1	40		85.5591			N	N
55	E7	FALSE	Sample 19	ACTIN1	UNKNOWN	SYBR	None				0.503648	0.23302	1.08858	19.428	19.3454	0.117527		-6.37488	0.365484	0.258436	0.989513	TRUE	0.192059	TRUE	1	40		85.5591			N	N
56	E8	FALSE	Sample 20	ACTIN1	UNKNOWN	SYBR	None				0.95946	0.836169	1.10093	19.579	19.5989	0.0284319		-7.30469	0.0652203	0.0461177	0.0597057	TRUE	0.192059	TRUE	1	40		85.5591			N	N
57	E9	FALSE	Sample 21	ACTIN1	UNKNOWN	SYBR	None				1.31171	0.81606	2.10841	19.611	19.6274	0.0232556		-7.75585	0.225051	0.159135	-0.39145	TRUE	0.192059	TRUE	1	40		85.4618			N	N
58	E10	FALSE	Sample 22	ACTIN1	UNKNOWN	SYBR	None				3.56802	1.55887	8.16667	22.070	22.0786	0.0125119		-9.19952	0.392653	0.277648	-1.83512	TRUE	0.192059	TRUE	1	40		85.4618			N	N
59	E11	FALSE	Sample 23	ACTIN1	UNKNOWN	SYBR	None				3.68295	2.42446	5.59469	21.221	21.2719	0.0713947		-9.24526	0.198262	0.140192	-1.88086	TRUE	0.192059	TRUE	1	40		85.4618			N	N
60	E12	FALSE	Sample 24	ACTIN1	UNKNOWN	SYBR	None				3.09479	0.266266	35.9706	22.253	22.0692	0.260374		-8.99424	1.16318	0.822493	-1.62984	TRUE	0.192059	TRUE	1	40		85.4618			N	N
61	F1	FALSE	Sample 13	ACTIN1	UNKNOWN	SYBR	None				1.03772	0.994582	1.08273	20.035	20.0479	0.0179593		-7.41782	0.0201343	0.0142371	-0.0534201	TRUE	0.192059	TRUE	1	40		85.4618			N	N
62	F2	FALSE	Sample 14	ACTIN1	UNKNOWN	SYBR	None				3.98303	1.3306	11.9229	22.238	22.1831	0.0778442		-9.35826	0.519909	0.367631	-1.99387	TRUE	0.192059	TRUE	1	40		85.4618			N	N
63	F3	FALSE	Sample 15	ACTIN1	UNKNOWN	SYBR	None				2.59885	2.09038	3.23101	20.881	20.8403	0.0576744		-8.74227	0.103243	0.0730038	-1.37787	TRUE	0.192059	TRUE	1	40		85.5591			N	N
64	F4	FALSE	Sample 16	ACTIN1	UNKNOWN	SYBR	None				3.23048	2.37334	4.39719	19.721	19.7955	0.106078		-9.05614	0.146209	0.103385	-1.69175	TRUE	0.192059	TRUE	1	40		85.5591			N	N
65	F5	FALSE	Sample 17	ACTIN1	UNKNOWN	SYBR	None				2.22067	1.01847	4.84196	22.562	22.4768	0.121179		-8.51539	0.369637	0.261373	-1.15099	TRUE	0.192059	TRUE	1	40		85.6563			N	N
66	F6	FALSE	Sample 18	ACTIN1	UNKNOWN	SYBR	None				5.72743	3.55472	9.22812	21.673	21.5595	0.16043		-9.88228	0.226184	0.159936	-2.51789	TRUE	0.192059	TRUE	1	40		85.5591			N	N
67	F7	FALSE	Sample 19	ACTIN1	UNKNOWN	SYBR	None				0.503648	0.23302	1.08858	19.262	19.3454	0.117527		-6.37488	0.365484	0.258436	0.989513	TRUE	0.192059	TRUE	1	40		85.5591			N	N
68	F8	FALSE	Sample 20	ACTIN1	UNKNOWN	SYBR	None				0.95946	0.836169	1.10093	19.619	19.5989	0.0284319		-7.30469	0.0652203	0.0461177	0.0597057	TRUE	0.192059	TRUE	1	40		85.4618			N	N
69	F9	FALSE	Sample 21	ACTIN1	UNKNOWN	SYBR	None				1.31171	0.81606	2.10841	19.644	19.6274	0.0232556		-7.75585	0.225051	0.159135	-0.39145	TRUE	0.192059	TRUE	1	40		85.4618			N	N
70	F10	FALSE	Sample 22	ACTIN1	UNKNOWN	SYBR	None				3.56802	1.55887	8.16667	22.087	22.0786	0.0125119		-9.19952	0.392653	0.277648	-1.83512	TRUE	0.192059	TRUE	1	40		85.3646			N	N
71	F11	FALSE	Sample 23	ACTIN1	UNKNOWN	SYBR	None				3.68295	2.42446	5.59469	21.322	21.2719	0.0713947		-9.24526	0.198262	0.140192	-1.88086	TRUE	0.192059	TRUE	1	40		85.3646			N	N
72	F12	FALSE	Sample 24	ACTIN1	UNKNOWN	SYBR	None				3.09479	0.266266	35.9706	21.885	22.0692	0.260374		-8.99424	1.16318	0.822493	-1.62984	TRUE	0.192059	TRUE	1	40		85.3646			N	N
73	G1	FALSE	Sample 13	CXCL13	UNKNOWN	SYBR	None							27.459	27.4657	0.00910237						TRUE	0.155311	TRUE	1	40		78.5569			N	N
74	G2	FALSE	Sample 14	CXCL13	UNKNOWN	SYBR	None							31.178	31.5414	0.514049						TRUE	0.155311	TRUE	1	40		78.3624	85.1701		Y	Y
75	G3	FALSE	Sample 15	CXCL13	UNKNOWN	SYBR	None							29.643	29.5826	0.0856316						TRUE	0.155311	TRUE	1	40		78.5569			N	N
76	G4	FALSE	Sample 16	CXCL13	UNKNOWN	SYBR	None							28.781	28.8517	0.100621						TRUE	0.155311	TRUE	1	40		78.5569			N	N
77	G5	FALSE	Sample 17	CXCL13	UNKNOWN	SYBR	None							31.239	30.9921	0.349209						TRUE	0.155311	TRUE	1	40		78.6541	85.2673		N	Y
78	G6	FALSE	Sample 18	CXCL13	UNKNOWN	SYBR	None							31.329	31.4418	0.159441						TRUE	0.155311	TRUE	1	40		78.4596	81.9607		N	Y
79	G7	FALSE	Sample 19	CXCL13	UNKNOWN	SYBR	None							25.476	25.7203	0.346072						TRUE	0.155311	TRUE	1	40		78.5569			N	N
80	G8	FALSE	Sample 20	CXCL13	UNKNOWN	SYBR	None							26.945	26.9036	0.0586967						TRUE	0.155311	TRUE	1	40		78.4596			N	N
81	G9	FALSE	Sample 21	CXCL13	UNKNOWN	SYBR	None							27.225	27.3833	0.223846						TRUE	0.155311	TRUE	1	40		78.5569			N	N
82	G10	FALSE	Sample 22	CXCL13	UNKNOWN	SYBR	None							31.001	31.2781	0.392454						TRUE	0.155311	TRUE	1	40		78.4596			N	N
83	G11	FALSE	Sample 23	CXCL13	UNKNOWN	SYBR	None							30.648	30.5171	0.184961						TRUE	0.155311	TRUE	1	40		78.3624			N	N
84	G12	FALSE	Sample 24	CXCL13	UNKNOWN	SYBR	None							30.262	31.0635	1.13366						TRUE	0.155311	TRUE	1	40		78.2651			Y	N
85	H1	FALSE	Sample 13	CXCL13	UNKNOWN	SYBR	None							27.472	27.4657	0.00910237						TRUE	0.155311	TRUE	1	40		78.3624			N	N
86	H2	FALSE	Sample 14	CXCL13	UNKNOWN	SYBR	None							31.905	31.5414	0.514049						TRUE	0.155311	TRUE	1	40		78.3624			Y	N
87	H3	FALSE	Sample 15	CXCL13	UNKNOWN	SYBR	None							29.522	29.5826	0.0856316						TRUE	0.155311	TRUE	1	40		78.5569			N	N
88	H4	FALSE	Sample 16	CXCL13	UNKNOWN	SYBR	None							28.923	28.8517	0.100621						TRUE	0.155311	TRUE	1	40		78.5569			N	N
89	H5	FALSE	Sample 17	CXCL13	UNKNOWN	SYBR	None							30.745	30.9921	0.349209						TRUE	0.155311	TRUE	1	40		78.4596	83.3223		N	Y
90	H6	FALSE	Sample 18	CXCL13	UNKNOWN	SYBR	None							31.555	31.4418	0.159441						TRUE	0.155311	TRUE	1	40		78.4596			N	N
91	H7	FALSE	Sample 19	CXCL13	UNKNOWN	SYBR	None							25.965	25.7203	0.346072						TRUE	0.155311	TRUE	1	40		78.6541			N	N
92	H8	FALSE	Sample 20	CXCL13	UNKNOWN	SYBR	None							26.862	26.9036	0.0586967						TRUE	0.155311	TRUE	1	40		78.5569			N	N
93	H9	FALSE	Sample 21	CXCL13	UNKNOWN	SYBR	None							27.542	27.3833	0.223846						TRUE	0.155311	TRUE	1	40		78.4596			N	N
94	H10	FALSE	Sample 22	CXCL13	UNKNOWN	SYBR	None							31.556	31.2781	0.392454						TRUE	0.155311	TRUE	1	40		78.4596			N	N
95	H11	FALSE	Sample 23	CXCL13	UNKNOWN	SYBR	None							30.386	30.5171	0.184961						TRUE	0.155311	TRUE	1	40		78.3624			N	N
96	H12	FALSE	Sample 24	CXCL13	UNKNOWN	SYBR	None							31.865	31.0635	1.13366						TRUE	0.155311	TRUE	1	40		78.2651	83.3223		Y	Y
Analysis Type	Singleplex
Endogenous Control	CXCL13
RQ Min/Max Confidence Level	95.0
Reference Sample	Sample 1
