# Supplementary material for: A FAK Inhibitor Boosts Anti-PD1 Immunotherapy in a Hepatocellular Carcinoma Mouse Model
Source: Front Pharmacol. 2022 Jan 18;12:820446. doi: 10.3389/fphar.2021.820446 (PMC8804348; doi:10.3389/fphar.2021.820446)
Supplement: Supplementary file 6 [file DataSheet2.ZIP › q-PCR date/Flt3lg 2021-08-23 153226_data.xls]

## Sheet: Sample Setup
Block Type	96-Well Block (0.2mL)
Calibration Background is expired	Yes
Calibration Background performed on	01-02-2020
Calibration Normalization FAM-ROX is expired	Yes
Calibration Normalization FAM-ROX performed on	01-02-2020
Calibration Normalization VIC-ROX is expired	Yes
Calibration Normalization VIC-ROX performed on	01-02-2020
Calibration Pure Dye FAM is expired	Yes
Calibration Pure Dye FAM performed on	01-02-2020
Calibration Pure Dye NED is expired	Yes
Calibration Pure Dye NED performed on	01-02-2020
Calibration Pure Dye ROX is expired	Yes
Calibration Pure Dye ROX performed on	01-02-2020
Calibration Pure Dye SYBR is expired	Yes
Calibration Pure Dye SYBR performed on	01-02-2020
Calibration Pure Dye TAMRA is expired	Yes
Calibration Pure Dye TAMRA performed on	01-02-2020
Calibration Pure Dye VIC is expired	Yes
Calibration Pure Dye VIC performed on	01-02-2020
Calibration ROI is expired	Yes
Calibration ROI performed on	01-02-2020
Calibration Uniformity is expired	Yes
Calibration Uniformity performed on	01-02-2020
Chemistry	SYBR_GREEN
Date Created	08-23-2021 17:22:32 CST
Experiment Barcode
Experiment Comment
Experiment File Name	D:\DATA\WYH\2021-08-23 153226.eds
Experiment Name	2021-08-23 153226
Experiment Run End Time	08-24-2021 01:32:49 CST
Experiment Type	Comparative Cт (ΔΔCт)
Instrument Name	287880698
Instrument Serial Number	287880698
Instrument Type	QuantStudio Dx
Passive Reference	ROX
Quantification Cycle Method	Ct
Run Results Valid	No
Signal Smoothing On	true
Stage/ Cycle where Analysis is performed	Stage 2, Step 3
User Name
Well	Well Position	Sample Name	Sample Color	Biogroup Name	Biogroup Color	Target Name	Target Color	Task	Reporter	Quencher	Quantity	Comments
1	A1	Sample 1	RGB(198,113,113)			ACTIN1	RGB(176,23,31)	UNKNOWN	SYBR	None
2	A2	Sample 2	RGB(0,245,255)			ACTIN1	RGB(176,23,31)	UNKNOWN	SYBR	None
3	A3	Sample 3	RGB(238,220,130)			ACTIN1	RGB(176,23,31)	UNKNOWN	SYBR	None
4	A4	Sample 4	RGB(238,238,0)			ACTIN1	RGB(176,23,31)	UNKNOWN	SYBR	None
5	A5	Sample 5	RGB(142,142,56)			ACTIN1	RGB(176,23,31)	UNKNOWN	SYBR	None
6	A6	Sample 6	RGB(238,44,44)			ACTIN1	RGB(176,23,31)	UNKNOWN	SYBR	None
7	A7	Sample 7	RGB(51,161,201)			ACTIN1	RGB(176,23,31)	UNKNOWN	SYBR	None
8	A8	Sample 8	RGB(176,23,31)			ACTIN1	RGB(176,23,31)	UNKNOWN	SYBR	None
9	A9	Sample 9	RGB(0,0,255)			ACTIN1	RGB(176,23,31)	UNKNOWN	SYBR	None
10	A10	Sample 10	RGB(0,139,69)			ACTIN1	RGB(176,23,31)	UNKNOWN	SYBR	None
11	A11	Sample 11	RGB(255,127,0)			ACTIN1	RGB(176,23,31)	UNKNOWN	SYBR	None
12	A12	Sample 12	RGB(139,137,112)			ACTIN1	RGB(176,23,31)	UNKNOWN	SYBR	None
13	B1	Sample 1	RGB(198,113,113)			ACTIN1	RGB(176,23,31)	UNKNOWN	SYBR	None
14	B2	Sample 2	RGB(0,245,255)			ACTIN1	RGB(176,23,31)	UNKNOWN	SYBR	None
15	B3	Sample 3	RGB(238,220,130)			ACTIN1	RGB(176,23,31)	UNKNOWN	SYBR	None
16	B4	Sample 4	RGB(238,238,0)			ACTIN1	RGB(176,23,31)	UNKNOWN	SYBR	None
17	B5	Sample 5	RGB(142,142,56)			ACTIN1	RGB(176,23,31)	UNKNOWN	SYBR	None
18	B6	Sample 6	RGB(238,44,44)			ACTIN1	RGB(176,23,31)	UNKNOWN	SYBR	None
19	B7	Sample 7	RGB(51,161,201)			ACTIN1	RGB(176,23,31)	UNKNOWN	SYBR	None
20	B8	Sample 8	RGB(176,23,31)			ACTIN1	RGB(176,23,31)	UNKNOWN	SYBR	None
21	B9	Sample 9	RGB(0,0,255)			ACTIN1	RGB(176,23,31)	UNKNOWN	SYBR	None
22	B10	Sample 10	RGB(0,139,69)			ACTIN1	RGB(176,23,31)	UNKNOWN	SYBR	None
23	B11	Sample 11	RGB(255,127,0)			ACTIN1	RGB(176,23,31)	UNKNOWN	SYBR	None
24	B12	Sample 12	RGB(139,137,112)			ACTIN1	RGB(176,23,31)	UNKNOWN	SYBR	None
25	C1	Sample 1	RGB(198,113,113)			FLT3LG	RGB(0,139,69)	UNKNOWN	SYBR	None
26	C2	Sample 2	RGB(0,245,255)			FLT3LG	RGB(0,139,69)	UNKNOWN	SYBR	None
27	C3	Sample 3	RGB(238,220,130)			FLT3LG	RGB(0,139,69)	UNKNOWN	SYBR	None
28	C4	Sample 4	RGB(238,238,0)			FLT3LG	RGB(0,139,69)	UNKNOWN	SYBR	None
29	C5	Sample 5	RGB(142,142,56)			FLT3LG	RGB(0,139,69)	UNKNOWN	SYBR	None
30	C6	Sample 6	RGB(238,44,44)			FLT3LG	RGB(0,139,69)	UNKNOWN	SYBR	None
31	C7	Sample 7	RGB(51,161,201)			FLT3LG	RGB(0,139,69)	UNKNOWN	SYBR	None
32	C8	Sample 8	RGB(176,23,31)			FLT3LG	RGB(0,139,69)	UNKNOWN	SYBR	None
33	C9	Sample 9	RGB(0,0,255)			FLT3LG	RGB(0,139,69)	UNKNOWN	SYBR	None
34	C10	Sample 10	RGB(0,139,69)			FLT3LG	RGB(0,139,69)	UNKNOWN	SYBR	None
35	C11	Sample 11	RGB(255,127,0)			FLT3LG	RGB(0,139,69)	UNKNOWN	SYBR	None
36	C12	Sample 12	RGB(139,137,112)			FLT3LG	RGB(0,139,69)	UNKNOWN	SYBR	None
37	D1	Sample 1	RGB(198,113,113)			FLT3LG	RGB(0,139,69)	UNKNOWN	SYBR	None
38	D2	Sample 2	RGB(0,245,255)			FLT3LG	RGB(0,139,69)	UNKNOWN	SYBR	None
39	D3	Sample 3	RGB(238,220,130)			FLT3LG	RGB(0,139,69)	UNKNOWN	SYBR	None
40	D4	Sample 4	RGB(238,238,0)			FLT3LG	RGB(0,139,69)	UNKNOWN	SYBR	None
41	D5	Sample 5	RGB(142,142,56)			FLT3LG	RGB(0,139,69)	UNKNOWN	SYBR	None
42	D6	Sample 6	RGB(238,44,44)			FLT3LG	RGB(0,139,69)	UNKNOWN	SYBR	None
43	D7	Sample 7	RGB(51,161,201)			FLT3LG	RGB(0,139,69)	UNKNOWN	SYBR	None
44	D8	Sample 8	RGB(176,23,31)			FLT3LG	RGB(0,139,69)	UNKNOWN	SYBR	None
45	D9	Sample 9	RGB(0,0,255)			FLT3LG	RGB(0,139,69)	UNKNOWN	SYBR	None
46	D10	Sample 10	RGB(0,139,69)			FLT3LG	RGB(0,139,69)	UNKNOWN	SYBR	None
47	D11	Sample 11	RGB(255,127,0)			FLT3LG	RGB(0,139,69)	UNKNOWN	SYBR	None
48	D12	Sample 12	RGB(139,137,112)			FLT3LG	RGB(0,139,69)	UNKNOWN	SYBR	None
49	E1	Sample 13	RGB(176,23,31)			ACTIN1	RGB(176,23,31)	UNKNOWN	SYBR	None
50	E2	Sample 14	RGB(0,0,255)			ACTIN1	RGB(176,23,31)	UNKNOWN	SYBR	None
51	E3	Sample 15	RGB(0,139,69)			ACTIN1	RGB(176,23,31)	UNKNOWN	SYBR	None
52	E4	Sample 16	RGB(255,127,0)			ACTIN1	RGB(176,23,31)	UNKNOWN	SYBR	None
53	E5	Sample 17	RGB(139,137,112)			ACTIN1	RGB(176,23,31)	UNKNOWN	SYBR	None
54	E6	Sample 18	RGB(238,121,66)			ACTIN1	RGB(176,23,31)	UNKNOWN	SYBR	None
55	E7	Sample 19	RGB(142,56,142)			ACTIN1	RGB(176,23,31)	UNKNOWN	SYBR	None
56	E8	Sample 20	RGB(198,113,113)			ACTIN1	RGB(176,23,31)	UNKNOWN	SYBR	None
57	E9	Sample 21	RGB(0,245,255)			ACTIN1	RGB(176,23,31)	UNKNOWN	SYBR	None
58	E10	Sample 22	RGB(238,220,130)			ACTIN1	RGB(176,23,31)	UNKNOWN	SYBR	None
59	E11	Sample 23	RGB(238,238,0)			ACTIN1	RGB(176,23,31)	UNKNOWN	SYBR	None
60	E12	Sample 24	RGB(142,142,56)			ACTIN1	RGB(176,23,31)	UNKNOWN	SYBR	None
61	F1	Sample 13	RGB(176,23,31)			ACTIN1	RGB(176,23,31)	UNKNOWN	SYBR	None
62	F2	Sample 14	RGB(0,0,255)			ACTIN1	RGB(176,23,31)	UNKNOWN	SYBR	None
63	F3	Sample 15	RGB(0,139,69)			ACTIN1	RGB(176,23,31)	UNKNOWN	SYBR	None
64	F4	Sample 16	RGB(255,127,0)			ACTIN1	RGB(176,23,31)	UNKNOWN	SYBR	None
65	F5	Sample 17	RGB(139,137,112)			ACTIN1	RGB(176,23,31)	UNKNOWN	SYBR	None
66	F6	Sample 18	RGB(238,121,66)			ACTIN1	RGB(176,23,31)	UNKNOWN	SYBR	None
67	F7	Sample 19	RGB(142,56,142)			ACTIN1	RGB(176,23,31)	UNKNOWN	SYBR	None
68	F8	Sample 20	RGB(198,113,113)			ACTIN1	RGB(176,23,31)	UNKNOWN	SYBR	None
69	F9	Sample 21	RGB(0,245,255)			ACTIN1	RGB(176,23,31)	UNKNOWN	SYBR	None
70	F10	Sample 22	RGB(238,220,130)			ACTIN1	RGB(176,23,31)	UNKNOWN	SYBR	None
71	F11	Sample 23	RGB(238,238,0)			ACTIN1	RGB(176,23,31)	UNKNOWN	SYBR	None
72	F12	Sample 24	RGB(142,142,56)			ACTIN1	RGB(176,23,31)	UNKNOWN	SYBR	None
73	G1	Sample 13	RGB(176,23,31)			FLT3LG	RGB(0,139,69)	UNKNOWN	SYBR	None
74	G2	Sample 14	RGB(0,0,255)			FLT3LG	RGB(0,139,69)	UNKNOWN	SYBR	None
75	G3	Sample 15	RGB(0,139,69)			FLT3LG	RGB(0,139,69)	UNKNOWN	SYBR	None
76	G4	Sample 16	RGB(255,127,0)			FLT3LG	RGB(0,139,69)	UNKNOWN	SYBR	None
77	G5	Sample 17	RGB(139,137,112)			FLT3LG	RGB(0,139,69)	UNKNOWN	SYBR	None
78	G6	Sample 18	RGB(238,121,66)			FLT3LG	RGB(0,139,69)	UNKNOWN	SYBR	None
79	G7	Sample 19	RGB(142,56,142)			FLT3LG	RGB(0,139,69)	UNKNOWN	SYBR	None
80	G8	Sample 20	RGB(198,113,113)			FLT3LG	RGB(0,139,69)	UNKNOWN	SYBR	None
81	G9	Sample 21	RGB(0,245,255)			FLT3LG	RGB(0,139,69)	UNKNOWN	SYBR	None
82	G10	Sample 22	RGB(238,220,130)			FLT3LG	RGB(0,139,69)	UNKNOWN	SYBR	None
83	G11	Sample 23	RGB(238,238,0)			FLT3LG	RGB(0,139,69)	UNKNOWN	SYBR	None
84	G12	Sample 24	RGB(142,142,56)			FLT3LG	RGB(0,139,69)	UNKNOWN	SYBR	None
85	H1	Sample 13	RGB(176,23,31)			FLT3LG	RGB(0,139,69)	UNKNOWN	SYBR	None
86	H2	Sample 14	RGB(0,0,255)			FLT3LG	RGB(0,139,69)	UNKNOWN	SYBR	None
87	H3	Sample 15	RGB(0,139,69)			FLT3LG	RGB(0,139,69)	UNKNOWN	SYBR	None
88	H4	Sample 16	RGB(255,127,0)			FLT3LG	RGB(0,139,69)	UNKNOWN	SYBR	None
89	H5	Sample 17	RGB(139,137,112)			FLT3LG	RGB(0,139,69)	UNKNOWN	SYBR	None
90	H6	Sample 18	RGB(238,121,66)			FLT3LG	RGB(0,139,69)	UNKNOWN	SYBR	None
91	H7	Sample 19	RGB(142,56,142)			FLT3LG	RGB(0,139,69)	UNKNOWN	SYBR	None
92	H8	Sample 20	RGB(198,113,113)			FLT3LG	RGB(0,139,69)	UNKNOWN	SYBR	None
93	H9	Sample 21	RGB(0,245,255)			FLT3LG	RGB(0,139,69)	UNKNOWN	SYBR	None
94	H10	Sample 22	RGB(238,220,130)			FLT3LG	RGB(0,139,69)	UNKNOWN	SYBR	None
95	H11	Sample 23	RGB(238,238,0)			FLT3LG	RGB(0,139,69)	UNKNOWN	SYBR	None
96	H12	Sample 24	RGB(142,142,56)			FLT3LG	RGB(0,139,69)	UNKNOWN	SYBR	None

## Sheet: Amplification Data
Block Type	96-Well Block (0.2mL)
Calibration Background is expired	Yes
Calibration Background performed on	01-02-2020
Calibration Normalization FAM-ROX is expired	Yes
Calibration Normalization FAM-ROX performed on	01-02-2020
Calibration Normalization VIC-ROX is expired	Yes
Calibration Normalization VIC-ROX performed on	01-02-2020
Calibration Pure Dye FAM is expired	Yes
Calibration Pure Dye FAM performed on	01-02-2020
Calibration Pure Dye NED is expired	Yes
Calibration Pure Dye NED performed on	01-02-2020
Calibration Pure Dye ROX is expired	Yes
Calibration Pure Dye ROX performed on	01-02-2020
Calibration Pure Dye SYBR is expired	Yes
Calibration Pure Dye SYBR performed on	01-02-2020
Calibration Pure Dye TAMRA is expired	Yes
Calibration Pure Dye TAMRA performed on	01-02-2020
Calibration Pure Dye VIC is expired	Yes
Calibration Pure Dye VIC performed on	01-02-2020
Calibration ROI is expired	Yes
Calibration ROI performed on	01-02-2020
Calibration Uniformity is expired	Yes
Calibration Uniformity performed on	01-02-2020
Chemistry	SYBR_GREEN
Date Created	08-23-2021 17:22:33 CST
Experiment Barcode
Experiment Comment
Experiment File Name	D:\DATA\WYH\2021-08-23 153226.eds
Experiment Name	2021-08-23 153226
Experiment Run End Time	08-24-2021 01:32:49 CST
Experiment Type	Comparative Cт (ΔΔCт)
Instrument Name	287880698
Instrument Serial Number	287880698
Instrument Type	QuantStudio Dx
Passive Reference	ROX
Quantification Cycle Method	Ct
Run Results Valid	No
Signal Smoothing On	true
Stage/ Cycle where Analysis is performed	Stage 2, Step 3
User Name
Well	Cycle	Target Name	Rn	Delta Rn
1	1	ACTIN1	0.029118	0.0189269
1	2	ACTIN1	0.0237527	0.010855
1	3	ACTIN1	0.0215365	0.00593233
1	4	ACTIN1	0.023274	0.00496325
1	5	ACTIN1	0.0233882	0.00237098
1	6	ACTIN1	0.0237877	6.39373e-05
1	7	ACTIN1	0.025941	-0.000489346
1	8	ACTIN1	0.02494	-0.00419681
1	9	ACTIN1	0.0253104	-0.00653295
1	10	ACTIN1	0.0302748	-0.00427515
1	11	ACTIN1	0.0354174	-0.00183903
1	12	ACTIN1	0.0361039	-0.00385905
1	13	ACTIN1	0.0371956	-0.00547389
1	14	ACTIN1	0.0416466	-0.00372946
1	15	ACTIN1	0.0497117	0.0016292
1	16	ACTIN1	0.0590684	0.00827928
1	17	ACTIN1	0.0606523	0.00715669
1	18	ACTIN1	0.0665793	0.0103772
1	19	ACTIN1	0.0905518	0.0316432
1	20	ACTIN1	0.120024	0.0584086
1	21	ACTIN1	0.180691	0.11637
1	22	ACTIN1	0.293533	0.226505
1	23	ACTIN1	0.491793	0.422058
1	24	ACTIN1	0.744624	0.672183
1	25	ACTIN1	1.03714	0.961992
1	26	ACTIN1	1.35419	1.27634
1	27	ACTIN1	1.54919	1.46862
1	28	ACTIN1	1.67781	1.59454
1	29	ACTIN1	1.81256	1.72658
1	30	ACTIN1	1.91911	1.83043
1	31	ACTIN1	1.9769	1.88551
1	32	ACTIN1	2.03881	1.94472
1	33	ACTIN1	2.11349	2.01669
1	34	ACTIN1	2.14169	2.04219
1	35	ACTIN1	2.20139	2.09918
1	36	ACTIN1	2.21618	2.11126
1	37	ACTIN1	2.22828	2.12065
1	38	ACTIN1	2.23727	2.12694
1	39	ACTIN1	2.24098	2.12794
1	40	ACTIN1	2.25877	2.14302
2	1	ACTIN1	0.111226	0.0195133
2	2	ACTIN1	0.107477	0.013087
2	3	ACTIN1	0.105322	0.00825387
2	4	ACTIN1	0.104977	0.00523076
2	5	ACTIN1	0.104389	0.00196537
2	6	ACTIN1	0.10486	-0.000241893
2	7	ACTIN1	0.107119	-0.000660479
2	8	ACTIN1	0.106942	-0.00351568
2	9	ACTIN1	0.106558	-0.00657767
2	10	ACTIN1	0.108456	-0.00735724
2	11	ACTIN1	0.116336	-0.00215597
2	12	ACTIN1	0.117176	-0.00399347
2	13	ACTIN1	0.115849	-0.00799877
2	14	ACTIN1	0.122854	-0.00367089
2	15	ACTIN1	0.131164	0.00196109
2	16	ACTIN1	0.14176	0.00987915
2	17	ACTIN1	0.143441	0.00888184
2	18	ACTIN1	0.14834	0.0111031
2	19	ACTIN1	0.173547	0.0336324
2	20	ACTIN1	0.204121	0.0615283
2	21	ACTIN1	0.269894	0.124624
2	22	ACTIN1	0.390276	0.242328
2	23	ACTIN1	0.598918	0.448292
2	24	ACTIN1	0.867688	0.714383
2	25	ACTIN1	1.17358	1.0176
2	26	ACTIN1	1.50693	1.34827
2	27	ACTIN1	1.71666	1.55532
2	28	ACTIN1	1.85359	1.68958
2	29	ACTIN1	1.98448	1.81778
2	30	ACTIN1	2.08669	1.91731
2	31	ACTIN1	2.14951	1.97746
2	32	ACTIN1	2.21462	2.0399
2	33	ACTIN1	2.28044	2.10304
2	34	ACTIN1	2.30887	2.12878
2	35	ACTIN1	2.37877	2.19601
2	36	ACTIN1	2.39463	2.20919
2	37	ACTIN1	2.40101	2.21289
2	38	ACTIN1	2.41117	2.22038
2	39	ACTIN1	2.41524	2.22177
2	40	ACTIN1	2.43126	2.23511
3	1	ACTIN1	0.378371	0.0303337
3	2	ACTIN1	0.371955	0.0213787
3	3	ACTIN1	0.367532	0.014417
3	4	ACTIN1	0.366055	0.0104007
3	5	ACTIN1	0.36465	0.00645661
3	6	ACTIN1	0.361515	0.000783198
3	7	ACTIN1	0.356387	-0.00688435
3	8	ACTIN1	0.356557	-0.00925316
3	9	ACTIN1	0.356873	-0.0114762
3	10	ACTIN1	0.359771	-0.0111168
3	11	ACTIN1	0.37148	-0.00194726
3	12	ACTIN1	0.36893	-0.0070355
3	13	ACTIN1	0.36332	-0.0151843
3	14	ACTIN1	0.374823	-0.00622042
3	15	ACTIN1	0.386526	0.00294358
3	16	ACTIN1	0.4051	0.0189788
3	17	ACTIN1	0.403799	0.015138
3	18	ACTIN1	0.408593	0.0173931
3	19	ACTIN1	0.444341	0.050603
3	20	ACTIN1	0.485539	0.0892617
3	21	ACTIN1	0.574788	0.175972
3	22	ACTIN1	0.732389	0.331034
3	23	ACTIN1	0.990298	0.586404
3	24	ACTIN1	1.28786	0.881426
3	25	ACTIN1	1.58792	1.17895
3	26	ACTIN1	1.89575	1.48424
3	27	ACTIN1	2.06329	1.64924
3	28	ACTIN1	2.16079	1.7442
3	29	ACTIN1	2.27135	1.85223
3	30	ACTIN1	2.35884	1.93718
3	31	ACTIN1	2.41481	1.9906
3	32	ACTIN1	2.47569	2.04894
3	33	ACTIN1	2.54129	2.112
3	34	ACTIN1	2.56629	2.13447
3	35	ACTIN1	2.6207	2.18634
3	36	ACTIN1	2.63384	2.19694
3	37	ACTIN1	2.64345	2.20401
3	38	ACTIN1	2.653	2.21102
3	39	ACTIN1	2.65565	2.21113
3	40	ACTIN1	2.66643	2.21937
4	1	ACTIN1	0.113345	0.0157566
4	2	ACTIN1	0.108787	0.00995149
4	3	ACTIN1	0.105882	0.00579884
4	4	ACTIN1	0.105231	0.00390062
4	5	ACTIN1	0.103944	0.00136659
4	6	ACTIN1	0.102551	-0.00127375
4	7	ACTIN1	0.101655	-0.00341734
4	8	ACTIN1	0.103886	-0.00243298
4	9	ACTIN1	0.103997	-0.00356966
4	10	ACTIN1	0.104215	-0.00459871
4	11	ACTIN1	0.109795	-0.000265559
4	12	ACTIN1	0.110408	-0.000900591
4	13	ACTIN1	0.108974	-0.00358157
4	14	ACTIN1	0.112571	-0.00123199
4	15	ACTIN1	0.117391	0.00234146
4	16	ACTIN1	0.122179	0.00588168
4	17	ACTIN1	0.11874	0.00119563
4	18	ACTIN1	0.117848	-0.000943506
4	19	ACTIN1	0.120381	0.00034176
4	20	ACTIN1	0.122675	0.00138908
4	21	ACTIN1	0.13148	0.00894675
4	22	ACTIN1	0.156772	0.0329913
4	23	ACTIN1	0.214236	0.0892081
4	24	ACTIN1	0.3048	0.178525
4	25	ACTIN1	0.454378	0.326856
4	26	ACTIN1	0.700423	0.571654
4	27	ACTIN1	0.985052	0.855036
4	28	ACTIN1	1.28866	1.15739
4	29	ACTIN1	1.58407	1.45156
4	30	ACTIN1	1.8237	1.68994
4	31	ACTIN1	1.98388	1.84888
4	32	ACTIN1	2.1223	1.98604
4	33	ACTIN1	2.25742	2.11992
4	34	ACTIN1	2.3052	2.16645
4	35	ACTIN1	2.39661	2.25662
4	36	ACTIN1	2.42563	2.28439
4	37	ACTIN1	2.44162	2.29913
4	38	ACTIN1	2.46653	2.3228
4	39	ACTIN1	2.47599	2.331
4	40	ACTIN1	2.49995	2.35372
5	1	ACTIN1	0.138373	0.0163958
5	2	ACTIN1	0.133213	0.0100061
5	3	ACTIN1	0.130581	0.006144
5	4	ACTIN1	0.130217	0.00454979
5	5	ACTIN1	0.128821	0.00192371
5	6	ACTIN1	0.128213	8.64976e-05
5	7	ACTIN1	0.127282	-0.00207498
5	8	ACTIN1	0.127353	-0.00323368
5	9	ACTIN1	0.127391	-0.0044251
5	10	ACTIN1	0.12882	-0.00422587
5	11	ACTIN1	0.133539	-0.000736709
5	12	ACTIN1	0.130426	-0.00507943
5	13	ACTIN1	0.128503	-0.00823227
5	14	ACTIN1	0.135771	-0.00219496
5	15	ACTIN1	0.142063	0.00286794
5	16	ACTIN1	0.149656	0.00923107
5	17	ACTIN1	0.147055	0.0054
5	18	ACTIN1	0.148252	0.00536684
5	19	ACTIN1	0.159525	0.01541
5	20	ACTIN1	0.169995	0.0246507
5	21	ACTIN1	0.200056	0.0534815
5	22	ACTIN1	0.262981	0.115177
5	23	ACTIN1	0.382042	0.233007
5	24	ACTIN1	0.56383	0.413566
5	25	ACTIN1	0.822598	0.671104
5	26	ACTIN1	1.16179	1.00907
5	27	ACTIN1	1.45419	1.30024
5	28	ACTIN1	1.68805	1.53287
5	29	ACTIN1	1.89832	1.74191
5	30	ACTIN1	2.05469	1.89705
5	31	ACTIN1	2.15817	1.9993
5	32	ACTIN1	2.25115	2.09104
5	33	ACTIN1	2.34918	2.18784
5	34	ACTIN1	2.38429	2.22173
5	35	ACTIN1	2.45113	2.28734
5	36	ACTIN1	2.46554	2.30051
5	37	ACTIN1	2.46783	2.30158
5	38	ACTIN1	2.4755	2.30802
5	39	ACTIN1	2.47763	2.30892
5	40	ACTIN1	2.48634	2.3164
6	1	ACTIN1	0.146732	0.0152856
6	2	ACTIN1	0.14282	0.0100816
6	3	ACTIN1	0.140589	0.00655873
6	4	ACTIN1	0.140031	0.00470876
6	5	ACTIN1	0.138745	0.00213045
6	6	ACTIN1	0.137866	-4.04644e-05
6	7	ACTIN1	0.136045	-0.0031534
6	8	ACTIN1	0.135442	-0.00504845
6	9	ACTIN1	0.135515	-0.00626737
6	10	ACTIN1	0.137581	-0.00549378
6	11	ACTIN1	0.144785	0.00041813
6	12	ACTIN1	0.144994	-0.000665132
6	13	ACTIN1	0.142577	-0.00437384
6	14	ACTIN1	0.146505	-0.00173772
6	15	ACTIN1	0.151312	0.00177698
6	16	ACTIN1	0.158208	0.0073805
6	17	ACTIN1	0.155926	0.0038066
6	18	ACTIN1	0.157067	0.0036557
6	19	ACTIN1	0.169145	0.0144414
6	20	ACTIN1	0.183087	0.0270913
6	21	ACTIN1	0.214115	0.0568276
6	22	ACTIN1	0.276559	0.117979
6	23	ACTIN1	0.403091	0.243219
6	24	ACTIN1	0.592583	0.431419
6	25	ACTIN1	0.861231	0.698775
6	26	ACTIN1	1.21264	1.04889
6	27	ACTIN1	1.51303	1.34799
6	28	ACTIN1	1.75318	1.58685
6	29	ACTIN1	1.96475	1.79712
6	30	ACTIN1	2.12113	1.95222
6	31	ACTIN1	2.2232	2.05299
6	32	ACTIN1	2.31678	2.14528
6	33	ACTIN1	2.418	2.24521
6	34	ACTIN1	2.45636	2.28228
6	35	ACTIN1	2.5338	2.35842
6	36	ACTIN1	2.55346	2.37679
6	37	ACTIN1	2.56733	2.38937
6	38	ACTIN1	2.58178	2.40253
6	39	ACTIN1	2.58758	2.40703
6	40	ACTIN1	2.60735	2.42551
7	1	ACTIN1	0.121691	0.0164183
7	2	ACTIN1	0.118199	0.0112204
7	3	ACTIN1	0.116455	0.00777027
7	4	ACTIN1	0.116739	0.00634808
7	5	ACTIN1	0.115676	0.00357886
7	6	ACTIN1	0.114221	0.000417264
7	7	ACTIN1	0.112544	-0.00296611
7	8	ACTIN1	0.112094	-0.00512198
7	9	ACTIN1	0.112361	-0.00656147
7	10	ACTIN1	0.114685	-0.00594395
7	11	ACTIN1	0.120115	-0.00222016
7	12	ACTIN1	0.119806	-0.00423506
7	13	ACTIN1	0.118098	-0.00764915
7	14	ACTIN1	0.122736	-0.00471728
7	15	ACTIN1	0.129258	9.84882e-05
7	16	ACTIN1	0.140927	0.010061
7	17	ACTIN1	0.143714	0.0111412
7	18	ACTIN1	0.150956	0.016677
7	19	ACTIN1	0.178649	0.0426635
7	20	ACTIN1	0.221428	0.0837369
7	21	ACTIN1	0.303413	0.164016
7	22	ACTIN1	0.450312	0.309208
7	23	ACTIN1	0.697349	0.554539
7	24	ACTIN1	1.00839	0.863874
7	25	ACTIN1	1.34512	1.1989
7	26	ACTIN1	1.68886	1.54093
7	27	ACTIN1	1.89737	1.74773
7	28	ACTIN1	2.02887	1.87753
7	29	ACTIN1	2.16061	2.00756
7	30	ACTIN1	2.25705	2.10229
7	31	ACTIN1	2.31878	2.16232
7	32	ACTIN1	2.38091	2.22274
7	33	ACTIN1	2.44355	2.28368
7	34	ACTIN1	2.47029	2.30871
7	35	ACTIN1	2.53522	2.37193
7	36	ACTIN1	2.54937	2.38438
7	37	ACTIN1	2.55379	2.38709
7	38	ACTIN1	2.56542	2.39702
7	39	ACTIN1	2.56942	2.39931
7	40	ACTIN1	2.58248	2.41066
8	1	ACTIN1	0.122569	0.0101058
8	2	ACTIN1	0.119326	0.00661596
8	3	ACTIN1	0.116846	0.00388956
8	4	ACTIN1	0.115829	0.00262582
8	5	ACTIN1	0.113204	-0.000245767
8	6	ACTIN1	0.111322	-0.00237464
8	7	ACTIN1	0.110281	-0.00366288
8	8	ACTIN1	0.112053	-0.00213783
8	9	ACTIN1	0.111245	-0.00319238
8	10	ACTIN1	0.111736	-0.00294771
8	11	ACTIN1	0.118484	0.00355369
8	12	ACTIN1	0.11841	0.00323242
8	13	ACTIN1	0.116684	0.00125972
8	14	ACTIN1	0.122046	0.00637528
8	15	ACTIN1	0.131382	0.0154646
8	16	ACTIN1	0.145546	0.0293812
8	17	ACTIN1	0.149197	0.0327856
8	18	ACTIN1	0.159302	0.0426434
8	19	ACTIN1	0.19387	0.076965
8	20	ACTIN1	0.24939	0.132238
8	21	ACTIN1	0.352645	0.235247
8	22	ACTIN1	0.531574	0.413929
8	23	ACTIN1	0.812889	0.694997
8	24	ACTIN1	1.14383	1.02569
8	25	ACTIN1	1.47584	1.35746
8	26	ACTIN1	1.80217	1.68354
8	27	ACTIN1	1.98305	1.86417
8	28	ACTIN1	2.09169	1.97256
8	29	ACTIN1	2.21277	2.0934
8	30	ACTIN1	2.30453	2.18491
8	31	ACTIN1	2.35887	2.23901
8	32	ACTIN1	2.41152	2.29141
8	33	ACTIN1	2.48	2.35964
8	34	ACTIN1	2.50791	2.3873
8	35	ACTIN1	2.56911	2.44825
8	36	ACTIN1	2.58254	2.46144
8	37	ACTIN1	2.58629	2.46494
8	38	ACTIN1	2.5915	2.46991
8	39	ACTIN1	2.59438	2.47254
8	40	ACTIN1	2.60973	2.48765
9	1	ACTIN1	0.229413	0.0276427
9	2	ACTIN1	0.224446	0.0157117
9	3	ACTIN1	0.219912	0.00421323
9	4	ACTIN1	0.22106	-0.00160406
9	5	ACTIN1	0.228346	-0.00128207
9	6	ACTIN1	0.233858	-0.00273538
9	7	ACTIN1	0.24925	0.00569268
9	8	ACTIN1	0.253554	0.00303212
9	9	ACTIN1	0.258885	0.00139832
9	10	ACTIN1	0.262634	-0.00181781
9	11	ACTIN1	0.270333	-0.00108319
9	12	ACTIN1	0.272868	-0.00551248
9	13	ACTIN1	0.278897	-0.00644879
9	14	ACTIN1	0.287185	-0.00512528
9	15	ACTIN1	0.298947	-0.000327894
9	16	ACTIN1	0.311685	0.00544615
9	17	ACTIN1	0.315422	0.00221825
9	18	ACTIN1	0.323147	0.00297855
9	19	ACTIN1	0.328091	0.000957675
9	20	ACTIN1	0.335234	0.00113585
9	21	ACTIN1	0.375851	0.0347887
9	22	ACTIN1	0.482442	0.134415
9	23	ACTIN1	0.678003	0.323011
9	24	ACTIN1	0.932738	0.570782
9	25	ACTIN1	1.23404	0.865123
9	26	ACTIN1	1.59161	1.21572
9	27	ACTIN1	1.83918	1.45633
9	28	ACTIN1	1.99907	1.60925
9	29	ACTIN1	2.14638	1.7496
9	30	ACTIN1	2.27431	1.87056
9	31	ACTIN1	2.35613	1.94542
9	32	ACTIN1	2.44814	2.03047
9	33	ACTIN1	2.52902	2.10438
9	34	ACTIN1	2.58693	2.15532
9	35	ACTIN1	2.59311	2.15454
9	36	ACTIN1	2.59085	2.14531
9	37	ACTIN1	2.59995	2.14745
9	38	ACTIN1	2.61782	2.15836
9	39	ACTIN1	2.62355	2.15713
9	40	ACTIN1	2.6371	2.16371
10	1	ACTIN1	0.10548	0.01657
10	2	ACTIN1	0.100185	0.0101206
10	3	ACTIN1	0.096791	0.00557117
10	4	ACTIN1	0.0959429	0.003568
10	5	ACTIN1	0.0946688	0.00113886
10	6	ACTIN1	0.0943548	-0.000330211
10	7	ACTIN1	0.0944953	-0.00134479
10	8	ACTIN1	0.0951883	-0.0018069
10	9	ACTIN1	0.0947817	-0.00336858
10	10	ACTIN1	0.0950862	-0.00421909
10	11	ACTIN1	0.0992618	-0.00119863
10	12	ACTIN1	0.0971736	-0.0044419
10	13	ACTIN1	0.0960569	-0.00671362
10	14	ACTIN1	0.102884	-0.00104194
10	15	ACTIN1	0.107252	0.00217131
10	16	ACTIN1	0.113052	0.00681664
10	17	ACTIN1	0.112591	0.00519966
10	18	ACTIN1	0.11446	0.0059136
10	19	ACTIN1	0.126199	0.0164982
10	20	ACTIN1	0.136643	0.0257869
10	21	ACTIN1	0.164331	0.05232
10	22	ACTIN1	0.224368	0.111202
10	23	ACTIN1	0.341324	0.227003
10	24	ACTIN1	0.51877	0.403293
10	25	ACTIN1	0.772126	0.655495
10	26	ACTIN1	1.10567	0.987882
10	27	ACTIN1	1.38725	1.26831
10	28	ACTIN1	1.6139	1.49381
10	29	ACTIN1	1.81874	1.69749
10	30	ACTIN1	1.97031	1.8479
10	31	ACTIN1	2.07656	1.953
10	32	ACTIN1	2.17257	2.04785
10	33	ACTIN1	2.27241	2.14653
10	34	ACTIN1	2.31081	2.18379
10	35	ACTIN1	2.39001	2.26183
10	36	ACTIN1	2.40748	2.27814
10	37	ACTIN1	2.41367	2.28318
10	38	ACTIN1	2.43638	2.30473
10	39	ACTIN1	2.44325	2.31045
10	40	ACTIN1	2.45627	2.32231
11	1	ACTIN1	0.0990597	0.0175684
11	2	ACTIN1	0.0947077	0.0116518
11	3	ACTIN1	0.0921773	0.00755662
11	4	ACTIN1	0.0913856	0.00520023
11	5	ACTIN1	0.0895885	0.00183835
11	6	ACTIN1	0.0882271	-0.0010877
11	7	ACTIN1	0.0876112	-0.00326834
11	8	ACTIN1	0.0900145	-0.00242978
11	9	ACTIN1	0.0906604	-0.00334861
11	10	ACTIN1	0.0914528	-0.00412093
11	11	ACTIN1	0.0954551	-0.00168334
11	12	ACTIN1	0.0927824	-0.00592067
11	13	ACTIN1	0.091614	-0.00865378
11	14	ACTIN1	0.0980827	-0.00374987
11	15	ACTIN1	0.104877	0.00148013
11	16	ACTIN1	0.114266	0.0093036
11	17	ACTIN1	0.115411	0.0088841
11	18	ACTIN1	0.118272	0.0101809
11	19	ACTIN1	0.136239	0.0265834
11	20	ACTIN1	0.161106	0.0498853
11	21	ACTIN1	0.215515	0.10273
11	22	ACTIN1	0.318341	0.203991
11	23	ACTIN1	0.497575	0.38166
11	24	ACTIN1	0.747558	0.630078
11	25	ACTIN1	1.05216	0.933114
11	26	ACTIN1	1.39264	1.27203
11	27	ACTIN1	1.63345	1.51128
11	28	ACTIN1	1.79599	1.67225
11	29	ACTIN1	1.94715	1.82184
11	30	ACTIN1	2.06211	1.93524
11	31	ACTIN1	2.13413	2.0057
11	32	ACTIN1	2.20513	2.07513
11	33	ACTIN1	2.27567	2.14411
11	34	ACTIN1	2.30528	2.17216
11	35	ACTIN1	2.37473	2.24004
11	36	ACTIN1	2.3908	2.25454
11	37	ACTIN1	2.39814	2.26032
11	38	ACTIN1	2.41273	2.27334
11	39	ACTIN1	2.41615	2.2752
11	40	ACTIN1	2.42377	2.28125
12	1	ACTIN1	0.139279	0.0191667
12	2	ACTIN1	0.134769	0.0128777
12	3	ACTIN1	0.129639	0.00596819
12	4	ACTIN1	0.128885	0.00343565
12	5	ACTIN1	0.129351	0.00212223
12	6	ACTIN1	0.129299	0.000290841
12	7	ACTIN1	0.128962	-0.00182529
12	8	ACTIN1	0.130194	-0.00237228
12	9	ACTIN1	0.130574	-0.00377129
12	10	ACTIN1	0.132547	-0.00357723
12	11	ACTIN1	0.137555	-0.000348614
12	12	ACTIN1	0.134913	-0.0047695
12	13	ACTIN1	0.132407	-0.00905503
12	14	ACTIN1	0.138379	-0.00486173
12	15	ACTIN1	0.147493	0.00247305
12	16	ACTIN1	0.156528	0.00972868
12	17	ACTIN1	0.155141	0.00656233
12	18	ACTIN1	0.157776	0.00741865
12	19	ACTIN1	0.175552	0.023415
12	20	ACTIN1	0.195897	0.0419812
12	21	ACTIN1	0.240447	0.0847527
12	22	ACTIN1	0.328217	0.170743
12	23	ACTIN1	0.495956	0.336703
12	24	ACTIN1	0.730502	0.56947
12	25	ACTIN1	1.02732	0.864512
12	26	ACTIN1	1.37381	1.20922
12	27	ACTIN1	1.62452	1.45815
12	28	ACTIN1	1.80352	1.63538
12	29	ACTIN1	1.97153	1.8016
12	30	ACTIN1	2.095	1.9233
12	31	ACTIN1	2.17253	1.99905
12	32	ACTIN1	2.24756	2.0723
12	33	ACTIN1	2.32906	2.15201
12	34	ACTIN1	2.36064	2.18182
12	35	ACTIN1	2.42739	2.24679
12	36	ACTIN1	2.44302	2.26064
12	37	ACTIN1	2.45113	2.26697
12	38	ACTIN1	2.46407	2.27813
12	39	ACTIN1	2.46843	2.28071
12	40	ACTIN1	2.48198	2.29249
13	1	ACTIN1	0.12709	0.0187924
13	2	ACTIN1	0.123747	0.0137554
13	3	ACTIN1	0.120194	0.00850762
13	4	ACTIN1	0.119058	0.00567789
13	5	ACTIN1	0.117548	0.00247372
13	6	ACTIN1	0.115771	-0.000997926
13	7	ACTIN1	0.114544	-0.00391855
13	8	ACTIN1	0.116681	-0.00347577
13	9	ACTIN1	0.11693	-0.00492179
13	10	ACTIN1	0.117684	-0.00586114
13	11	ACTIN1	0.12425	-0.000989341
13	12	ACTIN1	0.122786	-0.00414775
13	13	ACTIN1	0.120773	-0.00785566
13	14	ACTIN1	0.12649	-0.00383287
13	15	ACTIN1	0.131696	-0.000320709
13	16	ACTIN1	0.143192	0.00948066
13	17	ACTIN1	0.145587	0.0101816
13	18	ACTIN1	0.150228	0.0131287
13	19	ACTIN1	0.17468	0.035886
13	20	ACTIN1	0.21122	0.0707322
13	21	ACTIN1	0.280335	0.138153
13	22	ACTIN1	0.409426	0.26555
13	23	ACTIN1	0.632347	0.486776
13	24	ACTIN1	0.926261	0.778997
13	25	ACTIN1	1.26401	1.11505
13	26	ACTIN1	1.6269	1.47625
13	27	ACTIN1	1.86607	1.71372
13	28	ACTIN1	2.02012	1.86608
13	29	ACTIN1	2.17201	2.01627
13	30	ACTIN1	2.28731	2.12988
13	31	ACTIN1	2.36018	2.20106
13	32	ACTIN1	2.42877	2.26795
13	33	ACTIN1	2.50712	2.3446
13	34	ACTIN1	2.54047	2.37626
13	35	ACTIN1	2.61549	2.44959
13	36	ACTIN1	2.63136	2.46376
13	37	ACTIN1	2.63335	2.46406
13	38	ACTIN1	2.65109	2.48011
13	39	ACTIN1	2.65692	2.48424
13	40	ACTIN1	2.66895	2.49458
14	1	ACTIN1	0.0582912	0.0187006
14	2	ACTIN1	0.053753	0.0122542
14	3	ACTIN1	0.051289	0.00788192
14	4	ACTIN1	0.0512565	0.00594113
14	5	ACTIN1	0.0511551	0.00393144
14	6	ACTIN1	0.0490191	-0.00011278
14	7	ACTIN1	0.0479452	-0.00309494
14	8	ACTIN1	0.0485412	-0.00440724
14	9	ACTIN1	0.0488457	-0.00601101
14	10	ACTIN1	0.0509442	-0.00582077
14	11	ACTIN1	0.0560298	-0.00264342
14	12	ACTIN1	0.0551063	-0.00547514
14	13	ACTIN1	0.054445	-0.00804474
14	14	ACTIN1	0.0603272	-0.00407082
14	15	ACTIN1	0.0681065	0.00180022
14	16	ACTIN1	0.0781715	0.00995698
14	17	ACTIN1	0.0802919	0.0101692
14	18	ACTIN1	0.0868787	0.0148476
14	19	ACTIN1	0.112486	0.0385465
14	20	ACTIN1	0.148889	0.0730418
14	21	ACTIN1	0.219149	0.141393
14	22	ACTIN1	0.354051	0.274387
14	23	ACTIN1	0.579889	0.498317
14	24	ACTIN1	0.86393	0.78045
14	25	ACTIN1	1.1782	1.09282
14	26	ACTIN1	1.50819	1.42089
14	27	ACTIN1	1.71124	1.62203
14	28	ACTIN1	1.84082	1.74971
14	29	ACTIN1	1.97652	1.8835
14	30	ACTIN1	2.07654	1.98161
14	31	ACTIN1	2.1387	2.04186
14	32	ACTIN1	2.19978	2.10103
14	33	ACTIN1	2.27823	2.17757
14	34	ACTIN1	2.30927	2.20671
14	35	ACTIN1	2.37499	2.27051
14	36	ACTIN1	2.3888	2.28242
14	37	ACTIN1	2.39275	2.28446
14	38	ACTIN1	2.40751	2.29731
14	39	ACTIN1	2.41246	2.30035
14	40	ACTIN1	2.42647	2.31245
15	1	ACTIN1	0.103208	0.0187982
15	2	ACTIN1	0.0991685	0.012853
15	3	ACTIN1	0.0966558	0.00843469
15	4	ACTIN1	0.0957534	0.00562675
15	5	ACTIN1	0.0937982	0.00176591
15	6	ACTIN1	0.0935388	-0.000399028
15	7	ACTIN1	0.0943639	-0.00147954
15	8	ACTIN1	0.0944222	-0.00332684
15	9	ACTIN1	0.0942308	-0.00542378
15	10	ACTIN1	0.095597	-0.0059632
15	11	ACTIN1	0.101247	-0.00221908
15	12	ACTIN1	0.100863	-0.00450865
15	13	ACTIN1	0.0991611	-0.00811585
15	14	ACTIN1	0.102954	-0.00622894
15	15	ACTIN1	0.110056	-0.00103236
15	16	ACTIN1	0.123901	0.0109072
15	17	ACTIN1	0.126862	0.0119627
15	18	ACTIN1	0.133515	0.0167105
15	19	ACTIN1	0.163303	0.0445924
15	20	ACTIN1	0.20786	0.0872444
15	21	ACTIN1	0.295182	0.172661
15	22	ACTIN1	0.448071	0.323644
15	23	ACTIN1	0.69824	0.571907
15	24	ACTIN1	1.0101	0.881859
15	25	ACTIN1	1.34097	1.21082
15	26	ACTIN1	1.67354	1.54149
15	27	ACTIN1	1.86557	1.73162
15	28	ACTIN1	1.98653	1.85067
15	29	ACTIN1	2.11448	1.97671
15	30	ACTIN1	2.20823	2.06856
15	31	ACTIN1	2.26941	2.12783
15	32	ACTIN1	2.33234	2.18885
15	33	ACTIN1	2.39468	2.24929
15	34	ACTIN1	2.42116	2.27386
15	35	ACTIN1	2.48606	2.33686
15	36	ACTIN1	2.49985	2.34874
15	37	ACTIN1	2.50304	2.35003
15	38	ACTIN1	2.51283	2.35791
15	39	ACTIN1	2.51656	2.35974
15	40	ACTIN1	2.53073	2.37201
16	1	ACTIN1	0.0962313	0.0113894
16	2	ACTIN1	0.0932555	0.00717123
16	3	ACTIN1	0.09165	0.00432331
16	4	ACTIN1	0.091484	0.00291495
16	5	ACTIN1	0.091324	0.0015126
16	6	ACTIN1	0.0912441	0.000190369
16	7	ACTIN1	0.0910331	-0.00126298
16	8	ACTIN1	0.0908107	-0.00272775
16	9	ACTIN1	0.0907734	-0.00400749
16	10	ACTIN1	0.0928468	-0.0031764
16	11	ACTIN1	0.0991375	0.00187192
16	12	ACTIN1	0.0959471	-0.00256082
16	13	ACTIN1	0.0939135	-0.00583681
16	14	ACTIN1	0.0994104	-0.00158224
16	15	ACTIN1	0.104472	0.00223702
16	16	ACTIN1	0.108432	0.00495419
16	17	ACTIN1	0.105704	0.000983889
16	18	ACTIN1	0.105249	-0.000713415
16	19	ACTIN1	0.108177	0.000972419
16	20	ACTIN1	0.110354	0.00190726
16	21	ACTIN1	0.118507	0.0088181
16	22	ACTIN1	0.13868	0.0277483
16	23	ACTIN1	0.19047	0.078296
16	24	ACTIN1	0.270173	0.156757
16	25	ACTIN1	0.404647	0.289988
16	26	ACTIN1	0.631264	0.515363
16	27	ACTIN1	0.90114	0.783997
16	28	ACTIN1	1.19946	1.08107
16	29	ACTIN1	1.50443	1.3848
16	30	ACTIN1	1.75672	1.63585
16	31	ACTIN1	1.93763	1.81552
16	32	ACTIN1	2.09257	1.96921
16	33	ACTIN1	2.24768	2.12308
16	34	ACTIN1	2.30257	2.17673
16	35	ACTIN1	2.40378	2.2767
16	36	ACTIN1	2.43842	2.3101
16	37	ACTIN1	2.46754	2.33797
16	38	ACTIN1	2.50141	2.3706
16	39	ACTIN1	2.51534	2.38329
16	40	ACTIN1	2.54331	2.41002
17	1	ACTIN1	0.100256	0.0129449
17	2	ACTIN1	0.0968837	0.00861605
17	3	ACTIN1	0.0949169	0.00569289
17	4	ACTIN1	0.0944618	0.00428133
17	5	ACTIN1	0.0937502	0.00261327
17	6	ACTIN1	0.0916152	-0.000478111
17	7	ACTIN1	0.0903588	-0.00269095
17	8	ACTIN1	0.090758	-0.00324827
17	9	ACTIN1	0.0907991	-0.00416357
17	10	ACTIN1	0.0914564	-0.00446267
17	11	ACTIN1	0.0948215	-0.00205402
17	12	ACTIN1	0.0950069	-0.00282511
17	13	ACTIN1	0.0940265	-0.0047619
17	14	ACTIN1	0.0976257	-0.00211916
17	15	ACTIN1	0.102737	0.00203528
17	16	ACTIN1	0.108675	0.00701758
17	17	ACTIN1	0.107778	0.00516341
17	18	ACTIN1	0.109003	0.00543238
17	19	ACTIN1	0.119871	0.0153443
17	20	ACTIN1	0.135282	0.0297982
17	21	ACTIN1	0.168916	0.0624759
17	22	ACTIN1	0.235784	0.128388
17	23	ACTIN1	0.366705	0.258352
17	24	ACTIN1	0.565376	0.456067
17	25	ACTIN1	0.846094	0.735829
17	26	ACTIN1	1.21593	1.10471
17	27	ACTIN1	1.52796	1.41578
17	28	ACTIN1	1.77293	1.65979
17	29	ACTIN1	1.98822	1.87413
17	30	ACTIN1	2.14641	2.03136
17	31	ACTIN1	2.24845	2.13245
17	32	ACTIN1	2.33642	2.21946
17	33	ACTIN1	2.43588	2.31797
17	34	ACTIN1	2.47385	2.35497
17	35	ACTIN1	2.55023	2.4304
17	36	ACTIN1	2.56751	2.44673
17	37	ACTIN1	2.57598	2.45424
17	38	ACTIN1	2.59794	2.47524
17	39	ACTIN1	2.60392	2.48026
17	40	ACTIN1	2.61516	2.49054
18	1	ACTIN1	0.185678	-0.00628709
18	2	ACTIN1	0.191044	-0.00746053
18	3	ACTIN1	0.19566	-0.00938308
18	4	ACTIN1	0.207768	-0.00381442
18	5	ACTIN1	0.222971	0.00484984
18	6	ACTIN1	0.22592	0.00125958
18	7	ACTIN1	0.229816	-0.00138313
18	8	ACTIN1	0.240146	0.00240737
18	9	ACTIN1	0.243724	-0.000553425
18	10	ACTIN1	0.251795	0.00097926
18	11	ACTIN1	0.268516	0.0111605
18	12	ACTIN1	0.270333	0.00643895
18	13	ACTIN1	0.267144	-0.00328885
18	14	ACTIN1	0.274398	-0.00257391
18	15	ACTIN1	0.285117	0.00160537
18	16	ACTIN1	0.296981	0.00693076
18	17	ACTIN1	0.292167	-0.00442246
18	18	ACTIN1	0.292916	-0.0102124
18	19	ACTIN1	0.308203	-0.00146405
18	20	ACTIN1	0.319956	0.00375
18	21	ACTIN1	0.351127	0.0283821
18	22	ACTIN1	0.414281	0.0849967
18	23	ACTIN1	0.547605	0.211782
18	24	ACTIN1	0.74617	0.403807
18	25	ACTIN1	1.02212	0.673218
18	26	ACTIN1	1.3794	1.02396
18	27	ACTIN1	1.6687	1.30672
18	28	ACTIN1	1.88842	1.5199
18	29	ACTIN1	2.08519	1.71013
18	30	ACTIN1	2.23153	1.84993
18	31	ACTIN1	2.3257	1.93756
18	32	ACTIN1	2.41094	2.01627
18	33	ACTIN1	2.49742	2.09621
18	34	ACTIN1	2.53148	2.12373
18	35	ACTIN1	2.60563	2.19134
18	36	ACTIN1	2.62066	2.19983
18	37	ACTIN1	2.61996	2.19259
18	38	ACTIN1	2.6311	2.1972
18	39	ACTIN1	2.63509	2.19464
18	40	ACTIN1	2.64725	2.20026
19	1	ACTIN1	0.0985894	0.0168771
19	2	ACTIN1	0.0951869	0.0104862
19	3	ACTIN1	0.0943518	0.00666268
19	4	ACTIN1	0.0973711	0.00669357
19	5	ACTIN1	0.0969467	0.00328078
19	6	ACTIN1	0.0965281	-0.000126243
19	7	ACTIN1	0.0970534	-0.00258939
19	8	ACTIN1	0.0986645	-0.00396667
19	9	ACTIN1	0.0993274	-0.00629217
19	10	ACTIN1	0.102901	-0.00570721
19	11	ACTIN1	0.110055	-0.00154122
19	12	ACTIN1	0.110791	-0.00379427
19	13	ACTIN1	0.109692	-0.00788075
19	14	ACTIN1	0.114686	-0.00587581
19	15	ACTIN1	0.123743	0.000193281
19	16	ACTIN1	0.137128	0.0105895
19	17	ACTIN1	0.139881	0.0103539
19	18	ACTIN1	0.146596	0.0140812
19	19	ACTIN1	0.175234	0.0397305
19	20	ACTIN1	0.21873	0.0802383
19	21	ACTIN1	0.299674	0.158193
19	22	ACTIN1	0.444739	0.30027
19	23	ACTIN1	0.682484	0.535027
19	24	ACTIN1	0.981874	0.831429
19	25	ACTIN1	1.30236	1.14892
19	26	ACTIN1	1.62878	1.47236
19	27	ACTIN1	1.82605	1.66664
19	28	ACTIN1	1.94736	1.78496
19	29	ACTIN1	2.07239	1.90701
19	30	ACTIN1	2.16935	2.00098
19	31	ACTIN1	2.2286	2.05724
19	32	ACTIN1	2.28726	2.11291
19	33	ACTIN1	2.35456	2.17722
19	34	ACTIN1	2.38335	2.20302
19	35	ACTIN1	2.451	2.26768
19	36	ACTIN1	2.46467	2.27837
19	37	ACTIN1	2.46464	2.27534
19	38	ACTIN1	2.4739	2.28161
19	39	ACTIN1	2.47767	2.2824
19	40	ACTIN1	2.49147	2.29321
20	1	ACTIN1	0.0845622	0.00885257
20	2	ACTIN1	0.0812073	0.00515323
20	3	ACTIN1	0.0785585	0.00215996
20	4	ACTIN1	0.0779422	0.00119913
20	5	ACTIN1	0.0769975	-9.0074e-05
20	6	ACTIN1	0.0766898	-0.000742227
20	7	ACTIN1	0.0762393	-0.00153716
20	8	ACTIN1	0.0755677	-0.00255332
20	9	ACTIN1	0.075527	-0.00293845
20	10	ACTIN1	0.0776969	-0.00111309
20	11	ACTIN1	0.0836303	0.00447584
20	12	ACTIN1	0.0811542	0.00165532
20	13	ACTIN1	0.0793275	-0.000515934
20	14	ACTIN1	0.0841716	0.00398376
20	15	ACTIN1	0.0946079	0.0140755
20	16	ACTIN1	0.108447	0.0275706
20	17	ACTIN1	0.112255	0.0310333
20	18	ACTIN1	0.121945	0.0403796
20	19	ACTIN1	0.158229	0.0763182
20	20	ACTIN1	0.212899	0.130645
20	21	ACTIN1	0.318026	0.235427
20	22	ACTIN1	0.496237	0.413294
20	23	ACTIN1	0.782117	0.698829
20	24	ACTIN1	1.11564	1.03201
20	25	ACTIN1	1.44808	1.3641
20	26	ACTIN1	1.77206	1.68774
20	27	ACTIN1	1.96018	1.87552
20	28	ACTIN1	2.07216	1.98715
20	29	ACTIN1	2.18646	2.1011
20	30	ACTIN1	2.27431	2.18861
20	31	ACTIN1	2.32992	2.24388
20	32	ACTIN1	2.38801	2.30162
20	33	ACTIN1	2.45283	2.3661
20	34	ACTIN1	2.47948	2.3924
20	35	ACTIN1	2.54124	2.45382
20	36	ACTIN1	2.55461	2.46684
20	37	ACTIN1	2.55818	2.47007
20	38	ACTIN1	2.56473	2.47628
20	39	ACTIN1	2.56872	2.47992
20	40	ACTIN1	2.58754	2.49839
21	1	ACTIN1	0.0894813	0.0161447
21	2	ACTIN1	0.0852304	0.0104233
21	3	ACTIN1	0.0833669	0.00708918
21	4	ACTIN1	0.0842252	0.00647698
21	5	ACTIN1	0.0813778	0.00215908
21	6	ACTIN1	0.0800179	-0.000671289
21	7	ACTIN1	0.0791348	-0.00302492
21	8	ACTIN1	0.0797849	-0.00384536
21	9	ACTIN1	0.0799191	-0.00518164
21	10	ACTIN1	0.0812096	-0.00536168
21	11	ACTIN1	0.0863111	-0.00173066
21	12	ACTIN1	0.0856171	-0.00389518
21	13	ACTIN1	0.0843088	-0.00667403
21	14	ACTIN1	0.0886764	-0.00377693
21	15	ACTIN1	0.094471	0.000547186
21	16	ACTIN1	0.104055	0.00866062
21	17	ACTIN1	0.106094	0.00922863
21	18	ACTIN1	0.110654	0.0123185
21	19	ACTIN1	0.12919	0.0293838
21	20	ACTIN1	0.157524	0.0562476
21	21	ACTIN1	0.216291	0.113544
21	22	ACTIN1	0.327463	0.223246
21	23	ACTIN1	0.524827	0.419139
21	24	ACTIN1	0.794964	0.687806
21	25	ACTIN1	1.12332	1.01469
21	26	ACTIN1	1.48654	1.37644
21	27	ACTIN1	1.73651	1.62494
21	28	ACTIN1	1.90949	1.79645
21	29	ACTIN1	2.06666	1.95215
21	30	ACTIN1	2.18607	2.07009
21	31	ACTIN1	2.26197	2.14451
21	32	ACTIN1	2.33441	2.21549
21	33	ACTIN1	2.41093	2.29054
21	34	ACTIN1	2.44335	2.32149
21	35	ACTIN1	2.51893	2.39559
21	36	ACTIN1	2.53681	2.412
21	37	ACTIN1	2.54565	2.41938
21	38	ACTIN1	2.55827	2.43053
21	39	ACTIN1	2.56287	2.43365
21	40	ACTIN1	2.57879	2.4481
22	1	ACTIN1	0.0743216	0.0138064
22	2	ACTIN1	0.0704665	0.00864928
22	3	ACTIN1	0.0683731	0.00525384
22	4	ACTIN1	0.0679407	0.00351936
22	5	ACTIN1	0.06707	0.00134656
22	6	ACTIN1	0.0667574	-0.000268044
22	7	ACTIN1	0.0665623	-0.00176525
22	8	ACTIN1	0.0672961	-0.00233351
22	9	ACTIN1	0.0673325	-0.00359916
22	10	ACTIN1	0.0684514	-0.00378226
22	11	ACTIN1	0.0733555	-0.000180202
22	12	ACTIN1	0.071284	-0.00355376
22	13	ACTIN1	0.0699506	-0.00618926
22	14	ACTIN1	0.0748448	-0.00259714
22	15	ACTIN1	0.0811557	0.00241171
22	16	ACTIN1	0.0880286	0.00798258
22	17	ACTIN1	0.0851026	0.00375454
22	18	ACTIN1	0.0862064	0.00355626
22	19	ACTIN1	0.0984288	0.0144766
22	20	ACTIN1	0.110453	0.0251983
22	21	ACTIN1	0.140935	0.0543783
22	22	ACTIN1	0.20452	0.116662
22	23	ACTIN1	0.324459	0.235299
22	24	ACTIN1	0.508482	0.418019
22	25	ACTIN1	0.775505	0.68374
22	26	ACTIN1	1.12757	1.03451
22	27	ACTIN1	1.43552	1.34116
22	28	ACTIN1	1.68437	1.5887
22	29	ACTIN1	1.91262	1.81565
22	30	ACTIN1	2.08041	1.98213
22	31	ACTIN1	2.18844	2.08886
22	32	ACTIN1	2.28617	2.18529
22	33	ACTIN1	2.39011	2.28793
22	34	ACTIN1	2.42963	2.32615
22	35	ACTIN1	2.50965	2.40486
22	36	ACTIN1	2.52898	2.42289
22	37	ACTIN1	2.54167	2.43428
22	38	ACTIN1	2.56525	2.45655
22	39	ACTIN1	2.57254	2.46255
22	40	ACTIN1	2.58826	2.47697
23	1	ACTIN1	0.0743306	0.0220304
23	2	ACTIN1	0.0686787	0.0143528
23	3	ACTIN1	0.0656902	0.00933862
23	4	ACTIN1	0.0652616	0.00688432
23	5	ACTIN1	0.0627927	0.00238976
23	6	ACTIN1	0.061336	-0.00109266
23	7	ACTIN1	0.0607382	-0.00371608
23	8	ACTIN1	0.0619407	-0.00453933
23	9	ACTIN1	0.0629008	-0.00560493
23	10	ACTIN1	0.0650671	-0.00546422
23	11	ACTIN1	0.0710482	-0.00150888
23	12	ACTIN1	0.0682286	-0.00635413
23	13	ACTIN1	0.0670684	-0.00954004
23	14	ACTIN1	0.0741915	-0.00444258
23	15	ACTIN1	0.0833696	0.0027098
23	16	ACTIN1	0.0937866	0.0111012
23	17	ACTIN1	0.0945503	0.00983917
23	18	ACTIN1	0.0977646	0.0110278
23	19	ACTIN1	0.118357	0.0295944
23	20	ACTIN1	0.146311	0.0555224
23	21	ACTIN1	0.2063	0.113486
23	22	ACTIN1	0.319372	0.224532
23	23	ACTIN1	0.522318	0.425452
23	24	ACTIN1	0.799663	0.700772
23	25	ACTIN1	1.12894	1.02803
23	26	ACTIN1	1.495	1.39206
23	27	ACTIN1	1.74188	1.63691
23	28	ACTIN1	1.91041	1.80342
23	29	ACTIN1	2.06714	1.95812
23	30	ACTIN1	2.18295	2.07191
23	31	ACTIN1	2.25324	2.14017
23	32	ACTIN1	2.32602	2.21093
23	33	ACTIN1	2.4	2.28288
23	34	ACTIN1	2.43013	2.31098
23	35	ACTIN1	2.50025	2.37908
23	36	ACTIN1	2.51551	2.39231
23	37	ACTIN1	2.52081	2.39559
23	38	ACTIN1	2.53468	2.40743
23	39	ACTIN1	2.53835	2.40908
23	40	ACTIN1	2.54876	2.41746
24	1	ACTIN1	0.10186	0.0214894
24	2	ACTIN1	0.0977164	0.0155862
24	3	ACTIN1	0.092062	0.00817204
24	4	ACTIN1	0.0904747	0.00482501
24	5	ACTIN1	0.0886291	0.00121969
24	6	ACTIN1	0.0882137	-0.00095551
24	7	ACTIN1	0.0886489	-0.00228006
24	8	ACTIN1	0.0898216	-0.00286715
24	9	ACTIN1	0.0900587	-0.00438982
24	10	ACTIN1	0.0916313	-0.00457695
24	11	ACTIN1	0.095994	-0.001974
24	12	ACTIN1	0.0940272	-0.00570054
24	13	ACTIN1	0.0931818	-0.00830578
24	14	ACTIN1	0.101109	-0.00213869
24	15	ACTIN1	0.108028	0.0030207
24	16	ACTIN1	0.115214	0.00844728
24	17	ACTIN1	0.11603	0.00750378
24	18	ACTIN1	0.118648	0.00836147
24	19	ACTIN1	0.134336	0.0222895
24	20	ACTIN1	0.154998	0.0411921
24	21	ACTIN1	0.200057	0.0844918
24	22	ACTIN1	0.286575	0.169249
24	23	ACTIN1	0.447802	0.328717
24	24	ACTIN1	0.675708	0.554863
24	25	ACTIN1	0.957171	0.834566
24	26	ACTIN1	1.28972	1.16536
24	27	ACTIN1	1.52819	1.40207
24	28	ACTIN1	1.70264	1.57476
24	29	ACTIN1	1.86979	1.74015
24	30	ACTIN1	1.9937	1.8623
24	31	ACTIN1	2.07552	1.94235
24	32	ACTIN1	2.1524	2.01748
24	33	ACTIN1	2.2418	2.10511
24	34	ACTIN1	2.27648	2.13803
24	35	ACTIN1	2.34695	2.20675
24	36	ACTIN1	2.36433	2.22237
24	37	ACTIN1	2.37499	2.23127
24	38	ACTIN1	2.38759	2.24211
24	39	ACTIN1	2.39159	2.24435
24	40	ACTIN1	2.40436	2.25536
25	1	FLT3LG	0.158462	0.0080422
25	2	FLT3LG	0.154926	0.00394774
25	3	FLT3LG	0.152746	0.00120871
25	4	FLT3LG	0.152407	0.0003114
25	5	FLT3LG	0.151906	-0.000748645
25	6	FLT3LG	0.151335	-0.00187813
25	7	FLT3LG	0.15007	-0.0037022
25	8	FLT3LG	0.151719	-0.00261134
25	9	FLT3LG	0.152225	-0.0026638
25	10	FLT3LG	0.153955	-0.00149284
25	11	FLT3LG	0.159609	0.00360267
25	12	FLT3LG	0.158661	0.00209553
25	13	FLT3LG	0.156061	-0.001063
25	14	FLT3LG	0.161249	0.00356615
25	15	FLT3LG	0.165549	0.00730835
25	16	FLT3LG	0.169626	0.0108268
25	17	FLT3LG	0.163587	0.00422901
25	18	FLT3LG	0.160454	0.000537245
25	19	FLT3LG	0.156587	-0.00388878
25	20	FLT3LG	0.155326	-0.00570795
25	21	FLT3LG	0.153665	-0.0079283
25	22	FLT3LG	0.155031	-0.00712044
25	23	FLT3LG	0.162399	-0.0003116
25	24	FLT3LG	0.162702	-0.000567221
25	25	FLT3LG	0.161962	-0.00186533
25	26	FLT3LG	0.167554	0.00316823
25	27	FLT3LG	0.16964	0.00469545
25	28	FLT3LG	0.174623	0.00911954
25	29	FLT3LG	0.19803	0.0319678
25	30	FLT3LG	0.238051	0.07143
25	31	FLT3LG	0.305545	0.138366
25	32	FLT3LG	0.428453	0.260715
25	33	FLT3LG	0.62273	0.454434
25	34	FLT3LG	0.851924	0.683068
25	35	FLT3LG	1.14512	0.975704
25	36	FLT3LG	1.40125	1.23127
25	37	FLT3LG	1.61447	1.44394
25	38	FLT3LG	1.78751	1.61642
25	39	FLT3LG	1.90682	1.73517
25	40	FLT3LG	1.99247	1.82027
26	1	FLT3LG	0.0602784	0.00821106
26	2	FLT3LG	0.0570587	0.00454946
26	3	FLT3LG	0.0547578	0.00180675
26	4	FLT3LG	0.0544826	0.00108966
26	5	FLT3LG	0.0547789	0.000944152
26	6	FLT3LG	0.0542947	1.80739e-05
26	7	FLT3LG	0.0528834	-0.00183506
26	8	FLT3LG	0.0509744	-0.0041859
26	9	FLT3LG	0.050096	-0.00550619
26	10	FLT3LG	0.0518795	-0.00416454
26	11	FLT3LG	0.0599952	0.00350931
26	12	FLT3LG	0.0561904	-0.000737347
26	13	FLT3LG	0.0547961	-0.00257356
26	14	FLT3LG	0.0606696	0.00285812
26	15	FLT3LG	0.0660131	0.00775975
26	16	FLT3LG	0.0699404	0.0112453
26	17	FLT3LG	0.0631848	0.00404782
26	18	FLT3LG	0.0602519	0.000673011
26	19	FLT3LG	0.0574618	-0.00255891
26	20	FLT3LG	0.0544189	-0.00604367
26	21	FLT3LG	0.0534913	-0.00741309
26	22	FLT3LG	0.0555188	-0.0058275
26	23	FLT3LG	0.0645017	0.00271355
26	24	FLT3LG	0.0664103	0.00418031
26	25	FLT3LG	0.0687992	0.00612739
26	26	FLT3LG	0.078868	0.0157543
26	27	FLT3LG	0.0872148	0.0236593
26	28	FLT3LG	0.103425	0.039428
26	29	FLT3LG	0.149466	0.0850263
26	30	FLT3LG	0.227865	0.162984
26	31	FLT3LG	0.35157	0.286247
26	32	FLT3LG	0.535722	0.469958
26	33	FLT3LG	0.782213	0.716006
26	34	FLT3LG	1.01486	0.948207
26	35	FLT3LG	1.27016	1.20307
26	36	FLT3LG	1.46723	1.3997
26	37	FLT3LG	1.62995	1.56198
26	38	FLT3LG	1.76882	1.7004
26	39	FLT3LG	1.87257	1.80372
26	40	FLT3LG	1.95374	1.88444
27	1	FLT3LG	0.0650173	0.00941408
27	2	FLT3LG	0.0605084	0.00444335
27	3	FLT3LG	0.0586098	0.00208292
27	4	FLT3LG	0.0597311	0.0027424
27	5	FLT3LG	0.0568861	-0.000564464
27	6	FLT3LG	0.0552982	-0.00261415
27	7	FLT3LG	0.05487	-0.00350425
27	8	FLT3LG	0.0564921	-0.00234392
27	9	FLT3LG	0.0560272	-0.00327074
27	10	FLT3LG	0.0565398	-0.00321993
27	11	FLT3LG	0.0615121	0.00129048
27	12	FLT3LG	0.0605804	-0.000103045
27	13	FLT3LG	0.0599862	-0.00115909
27	14	FLT3LG	0.0653417	0.00373464
27	15	FLT3LG	0.0683044	0.00623546
27	16	FLT3LG	0.0720612	0.00953046
27	17	FLT3LG	0.0672201	0.00422751
27	18	FLT3LG	0.0647826	0.00132816
27	19	FLT3LG	0.0619814	-0.00193492
27	20	FLT3LG	0.0598304	-0.00454767
27	21	FLT3LG	0.0577683	-0.00707163
27	22	FLT3LG	0.0592045	-0.0060973
27	23	FLT3LG	0.0673834	0.00161974
27	24	FLT3LG	0.0698648	0.00363935
27	25	FLT3LG	0.0737598	0.00707247
27	26	FLT3LG	0.0849304	0.0177813
27	27	FLT3LG	0.0983781	0.0307671
27	28	FLT3LG	0.126368	0.0582956
27	29	FLT3LG	0.187107	0.118572
27	30	FLT3LG	0.292719	0.223722
27	31	FLT3LG	0.452039	0.38258
27	32	FLT3LG	0.675978	0.606057
27	33	FLT3LG	0.955195	0.884813
27	34	FLT3LG	1.20204	1.1312
27	35	FLT3LG	1.46496	1.39365
27	36	FLT3LG	1.66336	1.5916
27	37	FLT3LG	1.82491	1.75268
27	38	FLT3LG	1.95435	1.88165
27	39	FLT3LG	2.03847	1.96532
27	40	FLT3LG	2.10319	2.02958
28	1	FLT3LG	0.0984712	0.00647856
28	2	FLT3LG	0.0939504	0.00158217
28	3	FLT3LG	0.0924525	-0.00029136
28	4	FLT3LG	0.0952664	0.00214697
28	5	FLT3LG	0.0955035	0.00200843
28	6	FLT3LG	0.0941508	0.000280103
28	7	FLT3LG	0.09232	-0.00192625
28	8	FLT3LG	0.091768	-0.00285386
28	9	FLT3LG	0.0915449	-0.00345255
28	10	FLT3LG	0.0922923	-0.00308082
28	11	FLT3LG	0.097766	0.00201725
28	12	FLT3LG	0.0949628	-0.00116146
28	13	FLT3LG	0.0934421	-0.00305779
28	14	FLT3LG	0.0993711	0.00249558
28	15	FLT3LG	0.103857	0.00660551
28	16	FLT3LG	0.108374	0.0107471
28	17	FLT3LG	0.101509	0.00350695
28	18	FLT3LG	0.0985785	0.000200545
28	19	FLT3LG	0.0962313	-0.00252221
28	20	FLT3LG	0.0940402	-0.00508895
28	21	FLT3LG	0.0917724	-0.00773232
28	22	FLT3LG	0.0930646	-0.0068157
28	23	FLT3LG	0.1006	0.000344173
28	24	FLT3LG	0.102702	0.00207024
28	25	FLT3LG	0.102024	0.00101677
28	26	FLT3LG	0.104001	0.00261812
28	27	FLT3LG	0.103684	0.00192548
28	28	FLT3LG	0.106102	0.00396803
28	29	FLT3LG	0.123429	0.0209194
28	30	FLT3LG	0.157271	0.0543854
28	31	FLT3LG	0.210324	0.107063
28	32	FLT3LG	0.305865	0.202228
28	33	FLT3LG	0.469948	0.365936
28	34	FLT3LG	0.680828	0.57644
28	35	FLT3LG	0.965881	0.861118
28	36	FLT3LG	1.24181	1.13667
28	37	FLT3LG	1.49082	1.3853
28	38	FLT3LG	1.69891	1.59302
28	39	FLT3LG	1.85222	1.74595
28	40	FLT3LG	1.96033	1.85369
29	1	FLT3LG	0.0819194	0.00477129
29	2	FLT3LG	0.0796961	0.00208846
29	3	FLT3LG	0.0789951	0.000927883
29	4	FLT3LG	0.0805307	0.00200392
29	5	FLT3LG	0.0782834	-0.000702973
29	6	FLT3LG	0.077342	-0.00210392
29	7	FLT3LG	0.0765299	-0.00337566
29	8	FLT3LG	0.0753677	-0.00499742
29	9	FLT3LG	0.0757054	-0.00511921
29	10	FLT3LG	0.0790964	-0.00218783
29	11	FLT3LG	0.0841503	0.00240652
29	12	FLT3LG	0.0844169	0.00221356
29	13	FLT3LG	0.0833726	0.000709713
29	14	FLT3LG	0.0869512	0.00382867
29	15	FLT3LG	0.0894964	0.00591436
29	16	FLT3LG	0.0931788	0.00913714
29	17	FLT3LG	0.0890018	0.00450062
29	18	FLT3LG	0.0870551	0.00209438
29	19	FLT3LG	0.0855596	0.000139314
29	20	FLT3LG	0.083928	-0.00195184
29	21	FLT3LG	0.0804289	-0.00591059
29	22	FLT3LG	0.0807839	-0.00601509
29	23	FLT3LG	0.0862191	-0.00103947
29	24	FLT3LG	0.0872461	-0.000472079
29	25	FLT3LG	0.0896025	0.00142477
29	26	FLT3LG	0.0996707	0.0110334
29	27	FLT3LG	0.104798	0.0157014
29	28	FLT3LG	0.114849	0.0252929
29	29	FLT3LG	0.148744	0.0587283
29	30	FLT3LG	0.210621	0.120145
29	31	FLT3LG	0.31186	0.220925
29	32	FLT3LG	0.474864	0.383469
29	33	FLT3LG	0.713025	0.621171
29	34	FLT3LG	0.961442	0.869128
29	35	FLT3LG	1.24573	1.15296
29	36	FLT3LG	1.4848	1.39157
29	37	FLT3LG	1.68606	1.59237
29	38	FLT3LG	1.8601	1.76594
29	39	FLT3LG	1.99144	1.89682
29	40	FLT3LG	2.08981	1.99474
30	1	FLT3LG	0.0740633	0.00548859
30	2	FLT3LG	0.0704134	0.00120618
30	3	FLT3LG	0.0692225	-0.000617186
30	4	FLT3LG	0.0717868	0.00131452
30	5	FLT3LG	0.0728291	0.00172438
30	6	FLT3LG	0.0714164	-0.000320869
30	7	FLT3LG	0.0686812	-0.00368854
30	8	FLT3LG	0.0687527	-0.00424958
30	9	FLT3LG	0.0708938	-0.002741
30	10	FLT3LG	0.072225	-0.00204233
30	11	FLT3LG	0.0774911	0.00259133
30	12	FLT3LG	0.076255	0.000722669
30	13	FLT3LG	0.075276	-0.000888852
30	14	FLT3LG	0.0800058	0.00320845
30	15	FLT3LG	0.0843141	0.00688431
30	16	FLT3LG	0.0877349	0.00967255
30	17	FLT3LG	0.0804198	0.00172496
30	18	FLT3LG	0.0783174	-0.00100995
30	19	FLT3LG	0.0792451	-0.00071479
30	20	FLT3LG	0.0765428	-0.00404955
30	21	FLT3LG	0.0748027	-0.00642214
30	22	FLT3LG	0.0763329	-0.0055245
30	23	FLT3LG	0.0840742	0.00158429
30	24	FLT3LG	0.0845359	0.00141351
30	25	FLT3LG	0.0851832	0.00142832
30	26	FLT3LG	0.0937945	0.00940713
30	27	FLT3LG	0.0981227	0.0131028
30	28	FLT3LG	0.110687	0.0250347
30	29	FLT3LG	0.145239	0.0589538
30	30	FLT3LG	0.206594	0.119677
30	31	FLT3LG	0.307097	0.219547
30	32	FLT3LG	0.469521	0.381338
30	33	FLT3LG	0.700971	0.612156
30	34	FLT3LG	0.946528	0.857081
30	35	FLT3LG	1.2307	1.14062
30	36	FLT3LG	1.46434	1.37363
30	37	FLT3LG	1.66158	1.57024
30	38	FLT3LG	1.82912	1.73714
30	39	FLT3LG	1.96157	1.86896
30	40	FLT3LG	2.06754	1.97429
31	1	FLT3LG	0.0614803	0.00913545
31	2	FLT3LG	0.0561955	0.00338222
31	3	FLT3LG	0.053921	0.00063933
31	4	FLT3LG	0.0555112	0.00176103
31	5	FLT3LG	0.0540763	-0.000142273
31	6	FLT3LG	0.0520537	-0.00263334
31	7	FLT3LG	0.0512235	-0.00393197
31	8	FLT3LG	0.0521354	-0.00348855
31	9	FLT3LG	0.0533944	-0.00269798
31	10	FLT3LG	0.054621	-0.0019398
31	11	FLT3LG	0.0595363	0.002507
31	12	FLT3LG	0.0585629	0.00106516
31	13	FLT3LG	0.0570489	-0.000917245
31	14	FLT3LG	0.059998	0.00156341
31	15	FLT3LG	0.066616	0.00771294
31	16	FLT3LG	0.0698259	0.0104543
31	17	FLT3LG	0.0640175	0.00417752
31	18	FLT3LG	0.0620385	0.00173007
31	19	FLT3LG	0.0610176	0.000240788
31	20	FLT3LG	0.0564849	-0.00476034
31	21	FLT3LG	0.0546542	-0.0070595
31	22	FLT3LG	0.0558921	-0.00629012
31	23	FLT3LG	0.062399	-0.000251658
31	24	FLT3LG	0.0653803	0.00226118
31	25	FLT3LG	0.0714775	0.00789001
31	26	FLT3LG	0.0820149	0.017959
31	27	FLT3LG	0.0927314	0.028207
31	28	FLT3LG	0.11898	0.0539876
31	29	FLT3LG	0.17825	0.112789
31	30	FLT3LG	0.279661	0.213732
31	31	FLT3LG	0.44109	0.374691
31	32	FLT3LG	0.671436	0.60457
31	33	FLT3LG	0.963539	0.896204
31	34	FLT3LG	1.23139	1.16359
31	35	FLT3LG	1.50949	1.44122
31	36	FLT3LG	1.72249	1.65375
31	37	FLT3LG	1.89754	1.82833
31	38	FLT3LG	2.04792	1.97825
31	39	FLT3LG	2.15686	2.08671
31	40	FLT3LG	2.23896	2.16834
32	1	FLT3LG	0.0568356	0.00975846
32	2	FLT3LG	0.0528826	0.00519103
32	3	FLT3LG	0.0506238	0.00231783
32	4	FLT3LG	0.0501986	0.00127829
32	5	FLT3LG	0.0491493	-0.000385434
32	6	FLT3LG	0.0470984	-0.00305071
32	7	FLT3LG	0.046531	-0.00423257
32	8	FLT3LG	0.0484834	-0.00289458
32	9	FLT3LG	0.0496619	-0.00233041
32	10	FLT3LG	0.0503061	-0.00230062
32	11	FLT3LG	0.0545022	0.00128109
32	12	FLT3LG	0.0533893	-0.000446263
32	13	FLT3LG	0.0531454	-0.00130456
32	14	FLT3LG	0.0594743	0.00440999
32	15	FLT3LG	0.0626429	0.00696418
32	16	FLT3LG	0.0656674	0.00937419
32	17	FLT3LG	0.0621081	0.00520057
32	18	FLT3LG	0.0597873	0.00226535
32	19	FLT3LG	0.0567788	-0.00135759
32	20	FLT3LG	0.0546165	-0.00413431
32	21	FLT3LG	0.0487107	-0.0106545
32	22	FLT3LG	0.0497867	-0.0101928
32	23	FLT3LG	0.061066	0.000472008
32	24	FLT3LG	0.0669058	0.00569742
32	25	FLT3LG	0.0748072	0.0129844
32	26	FLT3LG	0.0977238	0.0352867
32	27	FLT3LG	0.125653	0.0626013
32	28	FLT3LG	0.17863	0.114964
32	29	FLT3LG	0.281486	0.217205
32	30	FLT3LG	0.442666	0.377771
32	31	FLT3LG	0.659005	0.593496
32	32	FLT3LG	0.924019	0.857895
32	33	FLT3LG	1.21449	1.14775
32	34	FLT3LG	1.43441	1.36705
32	35	FLT3LG	1.66519	1.59723
32	36	FLT3LG	1.82567	1.75709
32	37	FLT3LG	1.95038	1.88119
32	38	FLT3LG	2.06188	1.99207
32	39	FLT3LG	2.14082	2.0704
32	40	FLT3LG	2.20352	2.13248
33	1	FLT3LG	0.0725137	0.00699981
33	2	FLT3LG	0.0696938	0.00393325
33	3	FLT3LG	0.0685394	0.00253219
33	4	FLT3LG	0.0695783	0.00332448
33	5	FLT3LG	0.0679479	0.00144738
33	6	FLT3LG	0.0647456	-0.00200155
33	7	FLT3LG	0.0636318	-0.00336202
33	8	FLT3LG	0.0649235	-0.00231692
33	9	FLT3LG	0.0640162	-0.0034709
33	10	FLT3LG	0.0643282	-0.00340554
33	11	FLT3LG	0.0688633	0.000882917
33	12	FLT3LG	0.0687432	0.000516213
33	13	FLT3LG	0.0675218	-0.000951829
33	14	FLT3LG	0.070178	0.00145774
33	15	FLT3LG	0.0741037	0.00513679
33	16	FLT3LG	0.0791809	0.00996733
33	17	FLT3LG	0.0727067	0.00324644
33	18	FLT3LG	0.0698747	0.000167808
33	19	FLT3LG	0.067518	-0.0024355
33	20	FLT3LG	0.0651089	-0.00509125
33	21	FLT3LG	0.0626895	-0.00775733
33	22	FLT3LG	0.0637683	-0.00692519
33	23	FLT3LG	0.0699659	-0.000974261
33	24	FLT3LG	0.0712952	0.000108411
33	25	FLT3LG	0.0732286	0.00179518
33	26	FLT3LG	0.0797895	0.00810942
33	27	FLT3LG	0.0825526	0.0106259
33	28	FLT3LG	0.0916669	0.0194936
33	29	FLT3LG	0.120016	0.0475957
33	30	FLT3LG	0.171806	0.0991395
33	31	FLT3LG	0.258121	0.185208
33	32	FLT3LG	0.401938	0.328779
33	33	FLT3LG	0.613535	0.540128
33	34	FLT3LG	0.844031	0.770377
33	35	FLT3LG	1.11624	1.04234
33	36	FLT3LG	1.34741	1.27326
33	37	FLT3LG	1.54548	1.47108
33	38	FLT3LG	1.70981	1.63517
33	39	FLT3LG	1.83451	1.75963
33	40	FLT3LG	1.93181	1.85667
34	1	FLT3LG	0.0604329	0.00939466
34	2	FLT3LG	0.0571399	0.00558645
34	3	FLT3LG	0.0555587	0.00349015
34	4	FLT3LG	0.0557573	0.00317352
34	5	FLT3LG	0.0524941	-0.000604871
34	6	FLT3LG	0.051649	-0.00196508
34	7	FLT3LG	0.0517379	-0.00239136
34	8	FLT3LG	0.0501206	-0.00452378
34	9	FLT3LG	0.0501262	-0.00503339
34	10	FLT3LG	0.0529055	-0.00276928
34	11	FLT3LG	0.0573544	0.0011645
34	12	FLT3LG	0.0565699	-0.000135153
34	13	FLT3LG	0.0562503	-0.000969917
34	14	FLT3LG	0.061473	0.00373758
34	15	FLT3LG	0.064451	0.00620044
34	16	FLT3LG	0.0668356	0.00806988
34	17	FLT3LG	0.0639846	0.00470371
34	18	FLT3LG	0.0617735	0.00197735
34	19	FLT3LG	0.0576888	-0.0026225
34	20	FLT3LG	0.0562704	-0.00455607
34	21	FLT3LG	0.0547667	-0.00657493
34	22	FLT3LG	0.0555759	-0.00628089
34	23	FLT3LG	0.0617576	-0.000614301
34	24	FLT3LG	0.0656774	0.00279028
34	25	FLT3LG	0.0671364	0.00373411
34	26	FLT3LG	0.0748191	0.0109016
34	27	FLT3LG	0.0801005	0.0156679
34	28	FLT3LG	0.0932202	0.0282724
34	29	FLT3LG	0.130322	0.0648594
34	30	FLT3LG	0.196218	0.13024
34	31	FLT3LG	0.303955	0.237462
34	32	FLT3LG	0.470671	0.403662
34	33	FLT3LG	0.703784	0.63626
34	34	FLT3LG	0.941425	0.873386
34	35	FLT3LG	1.2036	1.13505
34	36	FLT3LG	1.41852	1.34945
34	37	FLT3LG	1.59767	1.52809
34	38	FLT3LG	1.7449	1.6748
34	39	FLT3LG	1.85782	1.7872
34	40	FLT3LG	1.94345	1.87232
35	1	FLT3LG	0.124017	0.0139757
35	2	FLT3LG	0.118755	0.00830399
35	3	FLT3LG	0.11464	0.00377969
35	4	FLT3LG	0.11328	0.00201032
35	5	FLT3LG	0.111088	-0.000590896
35	6	FLT3LG	0.110238	-0.00185058
35	7	FLT3LG	0.109145	-0.0033531
35	8	FLT3LG	0.109738	-0.00316924
35	9	FLT3LG	0.109984	-0.00333237
35	10	FLT3LG	0.111068	-0.00265799
35	11	FLT3LG	0.116844	0.00270876
35	12	FLT3LG	0.113489	-0.00105528
35	13	FLT3LG	0.111313	-0.00364092
35	14	FLT3LG	0.117371	0.00200749
35	15	FLT3LG	0.122162	0.0063889
35	16	FLT3LG	0.127025	0.0108426
35	17	FLT3LG	0.121222	0.00463012
35	18	FLT3LG	0.118001	0.000999787
35	19	FLT3LG	0.114078	-0.00333288
35	20	FLT3LG	0.113138	-0.00468195
35	21	FLT3LG	0.112113	-0.00611621
35	22	FLT3LG	0.113408	-0.00523046
35	23	FLT3LG	0.120259	0.00121056
35	24	FLT3LG	0.121522	0.0020647
35	25	FLT3LG	0.122236	0.00236894
35	26	FLT3LG	0.132122	0.0118454
35	27	FLT3LG	0.136039	0.0153538
35	28	FLT3LG	0.146438	0.025343
35	29	FLT3LG	0.182159	0.0606549
35	30	FLT3LG	0.245021	0.123108
35	31	FLT3LG	0.350741	0.228418
35	32	FLT3LG	0.520706	0.397973
35	33	FLT3LG	0.766589	0.643447
35	34	FLT3LG	1.02056	0.897011
35	35	FLT3LG	1.30596	1.182
35	36	FLT3LG	1.53601	1.41164
35	37	FLT3LG	1.72204	1.59726
35	38	FLT3LG	1.87283	1.74764
35	39	FLT3LG	1.97941	1.85381
35	40	FLT3LG	2.0614	1.93539
36	1	FLT3LG	0.0990897	0.0122411
36	2	FLT3LG	0.094649	0.00721314
36	3	FLT3LG	0.0899844	0.00196137
36	4	FLT3LG	0.0887265	0.000116257
36	5	FLT3LG	0.0874512	-0.00174622
36	6	FLT3LG	0.0873353	-0.00244934
36	7	FLT3LG	0.0881121	-0.00225979
36	8	FLT3LG	0.0886544	-0.00230468
36	9	FLT3LG	0.0892432	-0.0023031
36	10	FLT3LG	0.0896143	-0.0025192
36	11	FLT3LG	0.0945576	0.00183691
36	12	FLT3LG	0.0942919	0.000983934
36	13	FLT3LG	0.092991	-0.000904132
36	14	FLT3LG	0.0973499	0.00286754
36	15	FLT3LG	0.10199	0.00692068
36	16	FLT3LG	0.107113	0.0114559
36	17	FLT3LG	0.100393	0.00414864
36	18	FLT3LG	0.0976617	0.00083054
36	19	FLT3LG	0.0955739	-0.00184445
36	20	FLT3LG	0.0932858	-0.00471981
36	21	FLT3LG	0.0910913	-0.0075015
36	22	FLT3LG	0.0926259	-0.00655414
36	23	FLT3LG	0.101089	0.00132215
36	24	FLT3LG	0.101894	0.00153942
36	25	FLT3LG	0.102065	0.00112301
36	26	FLT3LG	0.109863	0.00833405
36	27	FLT3LG	0.113389	0.0112726
36	28	FLT3LG	0.124601	0.0218979
36	29	FLT3LG	0.157105	0.053814
36	30	FLT3LG	0.214714	0.110837
36	31	FLT3LG	0.310437	0.205972
36	32	FLT3LG	0.472289	0.367237
36	33	FLT3LG	0.706913	0.601274
36	34	FLT3LG	0.95168	0.845454
36	35	FLT3LG	1.23279	1.12598
36	36	FLT3LG	1.46003	1.35263
36	37	FLT3LG	1.64109	1.5331
36	38	FLT3LG	1.78716	1.67859
36	39	FLT3LG	1.88399	1.77483
36	40	FLT3LG	1.94961	1.83986
37	1	FLT3LG	0.0597622	0.00900552
37	2	FLT3LG	0.0547679	0.00330876
37	3	FLT3LG	0.0528177	0.000656071
37	4	FLT3LG	0.0546508	0.00178669
37	5	FLT3LG	0.0526661	-0.000900476
37	6	FLT3LG	0.0521029	-0.0021662
37	7	FLT3LG	0.0524701	-0.00250147
37	8	FLT3LG	0.0525126	-0.00316153
37	9	FLT3LG	0.0523661	-0.00401047
37	10	FLT3LG	0.0537988	-0.00328026
37	11	FLT3LG	0.0597645	0.00198291
37	12	FLT3LG	0.0590244	0.000540344
37	13	FLT3LG	0.0584589	-0.000727631
37	14	FLT3LG	0.0641106	0.00422154
37	15	FLT3LG	0.0681925	0.00760098
37	16	FLT3LG	0.0717861	0.0104921
37	17	FLT3LG	0.0675042	0.00550767
37	18	FLT3LG	0.0652502	0.00255121
37	19	FLT3LG	0.0627407	-0.00066077
37	20	FLT3LG	0.0610626	-0.00304134
37	21	FLT3LG	0.0570536	-0.00775283
37	22	FLT3LG	0.0574877	-0.00802124
37	23	FLT3LG	0.0641855	-0.00202598
37	24	FLT3LG	0.0662868	-0.000627184
37	25	FLT3LG	0.0665835	-0.0010329
37	26	FLT3LG	0.0708939	0.00257495
37	27	FLT3LG	0.0710172	0.0019958
37	28	FLT3LG	0.0741773	0.00445335
37	29	FLT3LG	0.0938251	0.0233987
37	30	FLT3LG	0.124747	0.0536185
37	31	FLT3LG	0.180501	0.108669
37	32	FLT3LG	0.277004	0.20447
37	33	FLT3LG	0.431983	0.358747
37	34	FLT3LG	0.623739	0.5498
37	35	FLT3LG	0.875106	0.800464
37	36	FLT3LG	1.10613	1.03079
37	37	FLT3LG	1.31219	1.23614
37	38	FLT3LG	1.48625	1.4095
37	39	FLT3LG	1.61886	1.54141
37	40	FLT3LG	1.71872	1.64056
38	1	FLT3LG	0.0473617	0.0114382
38	2	FLT3LG	0.0444344	0.00837071
38	3	FLT3LG	0.0410112	0.00480733
38	4	FLT3LG	0.0398212	0.00347715
38	5	FLT3LG	0.0372649	0.000780725
38	6	FLT3LG	0.0330654	-0.00355897
38	7	FLT3LG	0.031903	-0.00486152
38	8	FLT3LG	0.0329335	-0.00397122
38	9	FLT3LG	0.0329423	-0.00410262
38	10	FLT3LG	0.0341507	-0.00303433
38	11	FLT3LG	0.0382201	0.000894902
38	12	FLT3LG	0.0375151	4.96639e-05
38	13	FLT3LG	0.0367416	-0.00086399
38	14	FLT3LG	0.0401041	0.00235836
38	15	FLT3LG	0.0454381	0.0075522
38	16	FLT3LG	0.0462494	0.00822332
38	17	FLT3LG	0.0405729	0.00240665
38	18	FLT3LG	0.0383852	7.88e-05
38	19	FLT3LG	0.0365217	-0.00192491
38	20	FLT3LG	0.0341431	-0.00444366
38	21	FLT3LG	0.0338781	-0.00484889
38	22	FLT3LG	0.0356883	-0.00317876
38	23	FLT3LG	0.0403116	0.00130427
38	24	FLT3LG	0.040553	0.00140559
38	25	FLT3LG	0.0407375	0.00144991
38	26	FLT3LG	0.048171	0.00874323
38	27	FLT3LG	0.0572657	0.0176977
38	28	FLT3LG	0.074819	0.0351108
38	29	FLT3LG	0.120613	0.0807646
38	30	FLT3LG	0.1921	0.152112
38	31	FLT3LG	0.300736	0.260607
38	32	FLT3LG	0.460537	0.420268
38	33	FLT3LG	0.688652	0.648243
38	34	FLT3LG	0.906618	0.866069
38	35	FLT3LG	1.13025	1.08956
38	36	FLT3LG	1.3147	1.27387
38	37	FLT3LG	1.50076	1.45979
38	38	FLT3LG	1.65752	1.61641
38	39	FLT3LG	1.76553	1.72428
38	40	FLT3LG	1.84704	1.80565
39	1	FLT3LG	0.0586736	0.0106733
39	2	FLT3LG	0.0551829	0.00660799
39	3	FLT3LG	0.0515429	0.00239335
39	4	FLT3LG	0.0506563	0.000932167
39	5	FLT3LG	0.0499261	-0.0003726
39	6	FLT3LG	0.0494705	-0.00140287
39	7	FLT3LG	0.0487724	-0.00267548
39	8	FLT3LG	0.0487746	-0.0032479
39	9	FLT3LG	0.0487062	-0.00389093
39	10	FLT3LG	0.0498474	-0.00332435
39	11	FLT3LG	0.0551651	0.00141872
39	12	FLT3LG	0.0537543	-0.000566612
39	13	FLT3LG	0.0529864	-0.00190911
39	14	FLT3LG	0.0581017	0.00263153
39	15	FLT3LG	0.0633213	0.00727653
39	16	FLT3LG	0.068379	0.0117597
39	17	FLT3LG	0.0617898	0.00459588
39	18	FLT3LG	0.0591949	0.00142637
39	19	FLT3LG	0.0582487	-9.44453e-05
39	20	FLT3LG	0.0554713	-0.00344644
39	21	FLT3LG	0.0516929	-0.00779943
39	22	FLT3LG	0.0528009	-0.00726607
39	23	FLT3LG	0.0613573	0.000715691
39	24	FLT3LG	0.0640625	0.00284634
39	25	FLT3LG	0.0658509	0.0040601
39	26	FLT3LG	0.0783007	0.0159353
39	27	FLT3LG	0.0913181	0.0283781
39	28	FLT3LG	0.116681	0.0531668
39	29	FLT3LG	0.178233	0.114144
39	30	FLT3LG	0.282759	0.218095
39	31	FLT3LG	0.445152	0.379914
39	32	FLT3LG	0.673171	0.607358
39	33	FLT3LG	0.961348	0.89496
39	34	FLT3LG	1.21265	1.14569
39	35	FLT3LG	1.47899	1.41145
39	36	FLT3LG	1.67132	1.60321
39	37	FLT3LG	1.82133	1.75264
39	38	FLT3LG	1.94494	1.87568
39	39	FLT3LG	2.02373	1.9539
39	40	FLT3LG	2.08067	2.01026
40	1	FLT3LG	0.105227	0.00948661
40	2	FLT3LG	0.100409	0.00460107
40	3	FLT3LG	0.0979017	0.0020264
40	4	FLT3LG	0.098285	0.00234246
40	5	FLT3LG	0.0966618	0.000652042
40	6	FLT3LG	0.0942184	-0.00185863
40	7	FLT3LG	0.0926823	-0.0034619
40	8	FLT3LG	0.0935378	-0.00267363
40	9	FLT3LG	0.0937813	-0.00249732
40	10	FLT3LG	0.094457	-0.00188886
40	11	FLT3LG	0.0966906	0.000277484
40	12	FLT3LG	0.0949323	-0.00154808
40	13	FLT3LG	0.0935243	-0.00302327
40	14	FLT3LG	0.0980518	0.00143699
40	15	FLT3LG	0.102476	0.00579424
40	16	FLT3LG	0.106748	0.00999906
40	17	FLT3LG	0.103693	0.00687702
40	18	FLT3LG	0.101222	0.0043379
40	19	FLT3LG	0.0966674	-0.000283468
40	20	FLT3LG	0.0907636	-0.00625456
40	21	FLT3LG	0.0879894	-0.00909591
40	22	FLT3LG	0.0896763	-0.00747629
40	23	FLT3LG	0.0977575	0.000537713
40	24	FLT3LG	0.0992388	0.00195173
40	25	FLT3LG	0.0987297	0.00137545
40	26	FLT3LG	0.0990408	0.00161929
40	27	FLT3LG	0.0983228	0.000834113
40	28	FLT3LG	0.100026	0.00246963
40	29	FLT3LG	0.111978	0.0143545
40	30	FLT3LG	0.133058	0.0353673
40	31	FLT3LG	0.170306	0.0725481
40	32	FLT3LG	0.232333	0.134509
40	33	FLT3LG	0.330013	0.232121
40	34	FLT3LG	0.435641	0.337682
40	35	FLT3LG	0.56587	0.467844
40	36	FLT3LG	0.680983	0.582889
40	37	FLT3LG	0.774121	0.675961
40	38	FLT3LG	0.849878	0.751649
40	39	FLT3LG	0.905136	0.80684
40	40	FLT3LG	0.945759	0.847396
41	1	FLT3LG	0.0888436	0.011565
41	2	FLT3LG	0.0843315	0.00658891
41	3	FLT3LG	0.079903	0.00169649
41	4	FLT3LG	0.079514	0.000843501
41	5	FLT3LG	0.0807567	0.00162215
41	6	FLT3LG	0.0798954	0.000296816
41	7	FLT3LG	0.0782655	-0.00179704
41	8	FLT3LG	0.0766348	-0.0038917
41	9	FLT3LG	0.0747003	-0.00629028
41	10	FLT3LG	0.0752988	-0.00615576
41	11	FLT3LG	0.0813907	-0.000527826
41	12	FLT3LG	0.0826585	0.000275921
41	13	FLT3LG	0.0835642	0.000717674
41	14	FLT3LG	0.0878538	0.00454322
41	15	FLT3LG	0.0900962	0.00632161
41	16	FLT3LG	0.0940535	0.00981492
41	17	FLT3LG	0.0890345	0.00433196
41	18	FLT3LG	0.0864325	0.00126596
41	19	FLT3LG	0.0851013	-0.0005292
41	20	FLT3LG	0.0832362	-0.00285836
41	21	FLT3LG	0.0817826	-0.00477595
41	22	FLT3LG	0.0823529	-0.00466962
41	23	FLT3LG	0.0868155	-0.000671004
41	24	FLT3LG	0.088387	0.000436503
41	25	FLT3LG	0.0900486	0.00163407
41	26	FLT3LG	0.100775	0.0118966
41	27	FLT3LG	0.106579	0.0172363
41	28	FLT3LG	0.118853	0.0290461
41	29	FLT3LG	0.155964	0.0656931
41	30	FLT3LG	0.219944	0.12921
41	31	FLT3LG	0.326416	0.235217
41	32	FLT3LG	0.496641	0.404978
41	33	FLT3LG	0.736268	0.644141
41	34	FLT3LG	0.985493	0.892902
41	35	FLT3LG	1.27106	1.178
41	36	FLT3LG	1.51126	1.41774
41	37	FLT3LG	1.71417	1.62019
41	38	FLT3LG	1.88721	1.79276
41	39	FLT3LG	2.01008	1.91517
41	40	FLT3LG	2.10098	2.00561
42	1	FLT3LG	0.0893787	0.00956713
42	2	FLT3LG	0.0863779	0.00624492
42	3	FLT3LG	0.0850708	0.00461644
42	4	FLT3LG	0.0857483	0.00497253
42	5	FLT3LG	0.0841787	0.00308154
42	6	FLT3LG	0.0809141	-0.000504465
42	7	FLT3LG	0.0766758	-0.00506417
42	8	FLT3LG	0.0764634	-0.00559793
42	9	FLT3LG	0.0784371	-0.00394563
42	10	FLT3LG	0.0795449	-0.00315924
42	11	FLT3LG	0.0849576	0.00193206
42	12	FLT3LG	0.0811582	-0.00218882
42	13	FLT3LG	0.0796217	-0.00404671
42	14	FLT3LG	0.0852979	0.00130807
42	15	FLT3LG	0.0871845	0.00287328
42	16	FLT3LG	0.0916836	0.00705097
42	17	FLT3LG	0.088844	0.00389004
42	18	FLT3LG	0.0868267	0.00155126
42	19	FLT3LG	0.0835429	-0.0020539
42	20	FLT3LG	0.0820777	-0.00384048
42	21	FLT3LG	0.0810323	-0.00520731
42	22	FLT3LG	0.0820894	-0.00447159
42	23	FLT3LG	0.0882753	0.00139287
42	24	FLT3LG	0.0904023	0.00319852
42	25	FLT3LG	0.0917379	0.00421265
42	26	FLT3LG	0.101626	0.0137789
42	27	FLT3LG	0.106528	0.0183597
42	28	FLT3LG	0.121474	0.0329843
42	29	FLT3LG	0.158361	0.0695506
42	30	FLT3LG	0.226994	0.137862
42	31	FLT3LG	0.339868	0.250415
42	32	FLT3LG	0.516874	0.427099
42	33	FLT3LG	0.763902	0.673806
42	34	FLT3LG	1.02085	0.930429
42	35	FLT3LG	1.31202	1.22128
42	36	FLT3LG	1.5463	1.45524
42	37	FLT3LG	1.73449	1.64311
42	38	FLT3LG	1.89687	1.80517
42	39	FLT3LG	2.01675	1.92472
42	40	FLT3LG	2.10769	2.01534
43	1	FLT3LG	0.0944906	0.00992002
43	2	FLT3LG	0.0917569	0.00667054
43	3	FLT3LG	0.0905605	0.00495833
43	4	FLT3LG	0.0905496	0.00443153
43	5	FLT3LG	0.0863939	-0.000240001
43	6	FLT3LG	0.0839851	-0.00316461
43	7	FLT3LG	0.0832019	-0.00446364
43	8	FLT3LG	0.0847353	-0.00344603
43	9	FLT3LG	0.085362	-0.00333516
43	10	FLT3LG	0.0875547	-0.0016583
43	11	FLT3LG	0.0909716	0.00124275
43	12	FLT3LG	0.0876253	-0.00261928
43	13	FLT3LG	0.0862682	-0.00449223
43	14	FLT3LG	0.0918132	0.000536932
43	15	FLT3LG	0.0964516	0.00465953
43	16	FLT3LG	0.102012	0.00970389
43	17	FLT3LG	0.0975587	0.00473494
43	18	FLT3LG	0.0954556	0.00211598
43	19	FLT3LG	0.094057	0.000201616
43	20	FLT3LG	0.0914639	-0.00290733
43	21	FLT3LG	0.0904577	-0.00442938
43	22	FLT3LG	0.0910645	-0.00433841
43	23	FLT3LG	0.095448	-0.000470735
43	24	FLT3LG	0.0994141	0.00297962
43	25	FLT3LG	0.105563	0.00861252
43	26	FLT3LG	0.120657	0.0231903
43	27	FLT3LG	0.138224	0.0402423
43	28	FLT3LG	0.173524	0.0750262
43	29	FLT3LG	0.24792	0.148907
43	30	FLT3LG	0.375439	0.27591
43	31	FLT3LG	0.558931	0.458886
43	32	FLT3LG	0.802395	0.701834
43	33	FLT3LG	1.09537	0.994294
43	34	FLT3LG	1.34288	1.24129
43	35	FLT3LG	1.59593	1.49382
43	36	FLT3LG	1.77148	1.66886
43	37	FLT3LG	1.90252	1.79938
43	38	FLT3LG	2.01299	1.90933
43	39	FLT3LG	2.09263	1.98846
43	40	FLT3LG	2.15714	2.05245
44	1	FLT3LG	0.146897	0.00927548
44	2	FLT3LG	0.142341	0.0048785
44	3	FLT3LG	0.138672	0.00136982
44	4	FLT3LG	0.138352	0.00120885
44	5	FLT3LG	0.138582	0.00159911
44	6	FLT3LG	0.135515	-0.00130854
44	7	FLT3LG	0.132914	-0.00374957
44	8	FLT3LG	0.132864	-0.00363981
44	9	FLT3LG	0.13293	-0.00341462
44	10	FLT3LG	0.133738	-0.00244654
44	11	FLT3LG	0.138857	0.00283231
44	12	FLT3LG	0.136479	0.000613495
44	13	FLT3LG	0.133661	-0.00204431
44	14	FLT3LG	0.138101	0.00255496
44	15	FLT3LG	0.142464	0.00707739
44	16	FLT3LG	0.143727	0.00849993
44	17	FLT3LG	0.136047	0.000979516
44	18	FLT3LG	0.133803	-0.00110397
44	19	FLT3LG	0.134089	-0.000658609
44	20	FLT3LG	0.131494	-0.00309376
44	21	FLT3LG	0.129153	-0.00527566
44	22	FLT3LG	0.130684	-0.00358459
44	23	FLT3LG	0.139144	0.00503542
44	24	FLT3LG	0.145325	0.0113755
44	25	FLT3LG	0.150895	0.0171053
44	26	FLT3LG	0.162999	0.0293687
44	27	FLT3LG	0.179259	0.0457888
44	28	FLT3LG	0.204553	0.0712427
44	29	FLT3LG	0.269882	0.136731
44	30	FLT3LG	0.385235	0.252244
44	31	FLT3LG	0.551953	0.419122
44	32	FLT3LG	0.776763	0.644091
44	33	FLT3LG	1.05211	0.919596
44	34	FLT3LG	1.28692	1.15457
44	35	FLT3LG	1.533	1.40081
44	36	FLT3LG	1.70939	1.57735
44	37	FLT3LG	1.84675	1.71488
44	38	FLT3LG	1.96983	1.83811
44	39	FLT3LG	2.06014	1.92859
44	40	FLT3LG	2.12836	1.99696
45	1	FLT3LG	0.0919605	0.0134396
45	2	FLT3LG	0.0875802	0.00893078
45	3	FLT3LG	0.0817626	0.00298461
45	4	FLT3LG	0.0803238	0.00141721
45	5	FLT3LG	0.0788919	-0.000143326
45	6	FLT3LG	0.0774674	-0.00169644
45	7	FLT3LG	0.0762967	-0.0029957
45	8	FLT3LG	0.0763179	-0.00310307
45	9	FLT3LG	0.0763915	-0.00315806
45	10	FLT3LG	0.077059	-0.00261912
45	11	FLT3LG	0.0808919	0.00108519
45	12	FLT3LG	0.0787366	-0.00119869
45	13	FLT3LG	0.0776823	-0.00238156
45	14	FLT3LG	0.0835861	0.00339365
45	15	FLT3LG	0.0886965	0.00837549
45	16	FLT3LG	0.0898313	0.00938171
45	17	FLT3LG	0.0823021	0.0017239
45	18	FLT3LG	0.0800541	-0.000652687
45	19	FLT3LG	0.0805645	-0.000270905
45	20	FLT3LG	0.0784625	-0.00250146
45	21	FLT3LG	0.0749701	-0.00612238
45	22	FLT3LG	0.0758973	-0.00532378
45	23	FLT3LG	0.0825306	0.00118091
45	24	FLT3LG	0.0841028	0.0026245
45	25	FLT3LG	0.0866001	0.00499328
45	26	FLT3LG	0.0967127	0.0149773
45	27	FLT3LG	0.100588	0.0187244
45	28	FLT3LG	0.112247	0.0302539
45	29	FLT3LG	0.150399	0.0682773
45	30	FLT3LG	0.220209	0.137959
45	31	FLT3LG	0.333547	0.251169
45	32	FLT3LG	0.515618	0.433111
45	33	FLT3LG	0.770799	0.688163
45	34	FLT3LG	1.0357	0.952937
45	35	FLT3LG	1.32973	1.24684
45	36	FLT3LG	1.56475	1.48172
45	37	FLT3LG	1.75366	1.67051
45	38	FLT3LG	1.90397	1.8207
45	39	FLT3LG	2.00944	1.92604
45	40	FLT3LG	2.08601	2.00247
46	1	FLT3LG	0.0731508	0.00872066
46	2	FLT3LG	0.0700966	0.00530302
46	3	FLT3LG	0.0681477	0.00299076
46	4	FLT3LG	0.0675066	0.00198616
46	5	FLT3LG	0.0665776	0.00069371
46	6	FLT3LG	0.065429	-0.000818283
46	7	FLT3LG	0.0642057	-0.00240504
46	8	FLT3LG	0.06406	-0.00291415
46	9	FLT3LG	0.0623452	-0.00499235
46	10	FLT3LG	0.063109	-0.00459207
46	11	FLT3LG	0.0692418	0.00117738
46	12	FLT3LG	0.0670045	-0.00142339
46	13	FLT3LG	0.0661947	-0.00259658
46	14	FLT3LG	0.0725385	0.00338373
46	15	FLT3LG	0.075014	0.00549576
46	16	FLT3LG	0.0788316	0.00894998
46	17	FLT3LG	0.0752871	0.00504203
46	18	FLT3LG	0.0732809	0.00267246
46	19	FLT3LG	0.0708197	-0.000152209
46	20	FLT3LG	0.0676432	-0.00369218
46	21	FLT3LG	0.0651256	-0.0065732
46	22	FLT3LG	0.0660378	-0.00602445
46	23	FLT3LG	0.07226	-0.000165613
46	24	FLT3LG	0.0740255	0.00123645
46	25	FLT3LG	0.0758736	0.0027211
46	26	FLT3LG	0.0815212	0.00800522
46	27	FLT3LG	0.0867571	0.0128777
46	28	FLT3LG	0.0963835	0.0221407
46	29	FLT3LG	0.129863	0.0552565
46	30	FLT3LG	0.189211	0.114242
46	31	FLT3LG	0.286531	0.211197
46	32	FLT3LG	0.442044	0.366348
46	33	FLT3LG	0.665028	0.588968
46	34	FLT3LG	0.907139	0.830716
46	35	FLT3LG	1.17896	1.10217
46	36	FLT3LG	1.40538	1.32823
46	37	FLT3LG	1.5886	1.51109
46	38	FLT3LG	1.74484	1.66697
46	39	FLT3LG	1.86233	1.78409
46	40	FLT3LG	1.95397	1.87537
47	1	FLT3LG	0.060497	0.0122804
47	2	FLT3LG	0.0560657	0.00738728
47	3	FLT3LG	0.0530211	0.00388096
47	4	FLT3LG	0.0521931	0.00259109
47	5	FLT3LG	0.0504776	0.000413872
47	6	FLT3LG	0.0494549	-0.00107067
47	7	FLT3LG	0.0479721	-0.00301526
47	8	FLT3LG	0.0466837	-0.00476542
47	9	FLT3LG	0.047102	-0.00480887
47	10	FLT3LG	0.0504409	-0.00193182
47	11	FLT3LG	0.0534732	0.000638758
47	12	FLT3LG	0.051512	-0.00178431
47	13	FLT3LG	0.0511207	-0.00263734
47	14	FLT3LG	0.0566029	0.00238306
47	15	FLT3LG	0.0599947	0.00531301
47	16	FLT3LG	0.0651335	0.00999003
47	17	FLT3LG	0.0622616	0.00665642
47	18	FLT3LG	0.0596083	0.00354129
47	19	FLT3LG	0.0544661	-0.0020627
47	20	FLT3LG	0.0517008	-0.0052898
47	21	FLT3LG	0.0499299	-0.00752251
47	22	FLT3LG	0.0509596	-0.00695454
47	23	FLT3LG	0.0578271	-0.000548859
47	24	FLT3LG	0.0617989	0.00296113
47	25	FLT3LG	0.063322	0.00402248
47	26	FLT3LG	0.071356	0.0115947
47	27	FLT3LG	0.0765103	0.0162872
47	28	FLT3LG	0.0918853	0.0312004
47	29	FLT3LG	0.132364	0.0712173
47	30	FLT3LG	0.203584	0.141975
47	31	FLT3LG	0.318292	0.256222
47	32	FLT3LG	0.497596	0.435064
47	33	FLT3LG	0.740156	0.677162
47	34	FLT3LG	0.982779	0.919323
47	35	FLT3LG	1.25176	1.18785
47	36	FLT3LG	1.46378	1.3994
47	37	FLT3LG	1.63716	1.57232
47	38	FLT3LG	1.78043	1.71513
47	39	FLT3LG	1.88121	1.81544
47	40	FLT3LG	1.95626	1.89004
48	1	FLT3LG	0.0775585	0.00934117
48	2	FLT3LG	0.0731417	0.00434994
48	3	FLT3LG	0.0712634	0.00189704
48	4	FLT3LG	0.0725652	0.00262434
48	5	FLT3LG	0.0704285	-8.68838e-05
48	6	FLT3LG	0.0685851	-0.00250477
48	7	FLT3LG	0.0678427	-0.00382171
48	8	FLT3LG	0.0695448	-0.00269411
48	9	FLT3LG	0.0699693	-0.00284413
48	10	FLT3LG	0.0714539	-0.00193402
48	11	FLT3LG	0.0758687	0.00190626
48	12	FLT3LG	0.0746353	9.82912e-05
48	13	FLT3LG	0.0735999	-0.00151158
48	14	FLT3LG	0.0782501	0.00256404
48	15	FLT3LG	0.082828	0.00656749
48	16	FLT3LG	0.0865209	0.00968586
48	17	FLT3LG	0.080204	0.0027944
48	18	FLT3LG	0.077829	-0.00015516
48	19	FLT3LG	0.076704	-0.0018546
48	20	FLT3LG	0.074635	-0.00449816
48	21	FLT3LG	0.0737932	-0.00591452
48	22	FLT3LG	0.0749687	-0.00531353
48	23	FLT3LG	0.0811951	0.000338352
48	24	FLT3LG	0.0834133	0.0019821
48	25	FLT3LG	0.0846807	0.002675
48	26	FLT3LG	0.0943734	0.0117931
48	27	FLT3LG	0.100696	0.0175415
48	28	FLT3LG	0.116168	0.0324388
48	29	FLT3LG	0.15817	0.0738665
48	30	FLT3LG	0.231082	0.146203
48	31	FLT3LG	0.349634	0.264181
48	32	FLT3LG	0.531997	0.44597
48	33	FLT3LG	0.777236	0.690634
48	34	FLT3LG	1.01591	0.928734
48	35	FLT3LG	1.27889	1.19113
48	36	FLT3LG	1.48313	1.39481
48	37	FLT3LG	1.65061	1.56171
48	38	FLT3LG	1.79257	1.7031
48	39	FLT3LG	1.892	1.80195
48	40	FLT3LG	1.97125	1.88063
49	1	ACTIN1	-0.0244985	0.0138802
49	2	ACTIN1	-0.0298038	0.00783711
49	3	ACTIN1	-0.0333414	0.00356164
49	4	ACTIN1	-0.0335848	0.00258047
49	5	ACTIN1	-0.0339431	0.00148439
49	6	ACTIN1	-0.0380723	-0.00338268
49	7	ACTIN1	-0.0380326	-0.00408082
49	8	ACTIN1	-0.0359245	-0.00271053
49	9	ACTIN1	-0.0354924	-0.00301622
49	10	ACTIN1	-0.0333339	-0.00159556
49	11	ACTIN1	-0.0278507	0.00314988
49	12	ACTIN1	-0.0287103	0.0015524
49	13	ACTIN1	-0.0270679	0.00245703
49	14	ACTIN1	-0.0174063	0.0113808
49	15	ACTIN1	-0.00525438	0.0227949
49	16	ACTIN1	0.0117431	0.0390546
49	17	ACTIN1	0.0211228	0.0476964
49	18	ACTIN1	0.0387329	0.0645687
49	19	ACTIN1	0.0878716	0.11297
49	20	ACTIN1	0.17198	0.19634
49	21	ACTIN1	0.313888	0.33751
49	22	ACTIN1	0.538222	0.561107
49	23	ACTIN1	0.846314	0.868461
49	24	ACTIN1	1.15352	1.17493
49	25	ACTIN1	1.41214	1.43281
49	26	ACTIN1	1.66416	1.68409
49	27	ACTIN1	1.77309	1.79228
49	28	ACTIN1	1.82741	1.84587
49	29	ACTIN1	1.913	1.93072
49	30	ACTIN1	1.97818	1.99516
49	31	ACTIN1	2.00535	2.02159
49	32	ACTIN1	2.05072	2.06622
49	33	ACTIN1	2.10685	2.12162
49	34	ACTIN1	2.12772	2.14175
49	35	ACTIN1	2.17541	2.1887
49	36	ACTIN1	2.18603	2.19858
49	37	ACTIN1	2.19405	2.20587
49	38	ACTIN1	2.20089	2.21197
49	39	ACTIN1	2.20208	2.21242
[truncated: 1,881 more rows]

## Sheet: Results
Block Type	96-Well Block (0.2mL)
Calibration Background is expired	Yes
Calibration Background performed on	01-02-2020
Calibration Normalization FAM-ROX is expired	Yes
Calibration Normalization FAM-ROX performed on	01-02-2020
Calibration Normalization VIC-ROX is expired	Yes
Calibration Normalization VIC-ROX performed on	01-02-2020
Calibration Pure Dye FAM is expired	Yes
Calibration Pure Dye FAM performed on	01-02-2020
Calibration Pure Dye NED is expired	Yes
Calibration Pure Dye NED performed on	01-02-2020
Calibration Pure Dye ROX is expired	Yes
Calibration Pure Dye ROX performed on	01-02-2020
Calibration Pure Dye SYBR is expired	Yes
Calibration Pure Dye SYBR performed on	01-02-2020
Calibration Pure Dye TAMRA is expired	Yes
Calibration Pure Dye TAMRA performed on	01-02-2020
Calibration Pure Dye VIC is expired	Yes
Calibration Pure Dye VIC performed on	01-02-2020
Calibration ROI is expired	Yes
Calibration ROI performed on	01-02-2020
Calibration Uniformity is expired	Yes
Calibration Uniformity performed on	01-02-2020
Chemistry	SYBR_GREEN
Date Created	08-23-2021 17:22:33 CST
Experiment Barcode
Experiment Comment
Experiment File Name	D:\DATA\WYH\2021-08-23 153226.eds
Experiment Name	2021-08-23 153226
Experiment Run End Time	08-24-2021 01:32:49 CST
Experiment Type	Comparative Cт (ΔΔCт)
Instrument Name	287880698
Instrument Serial Number	287880698
Instrument Type	QuantStudio Dx
Passive Reference	ROX
Quantification Cycle Method	Ct
Run Results Valid	No
Signal Smoothing On	true
Stage/ Cycle where Analysis is performed	Stage 2, Step 3
User Name
Well	Well Position	Omit	Sample Name	Target Name	Task	Reporter	Quencher	Quantity	Quantity Mean	Quantity SD	RQ	RQ Min	RQ Max	CT	Ct Mean	Ct SD	Delta Ct	Delta Ct Mean	Delta Ct SD	Delta Ct SE	Delta Delta Ct	Automatic Ct Threshold	Ct Threshold	Automatic Baseline	Baseline Start	Baseline End	Comments	Tm1	Tm2	Tm3	HIGHSD	MTP
1	A1	FALSE	Sample 1	ACTIN1	UNKNOWN	SYBR	None							21.299	21.181	0.166883						TRUE	0.147639	TRUE	1	40		85.4575			N	N
2	A2	FALSE	Sample 2	ACTIN1	UNKNOWN	SYBR	None							21.204	21.1032	0.141894						TRUE	0.147639	TRUE	1	40		85.4575			N	N
3	A3	FALSE	Sample 3	ACTIN1	UNKNOWN	SYBR	None							20.742	20.758	0.0231113						TRUE	0.147639	TRUE	1	40		85.4575			N	N
4	A4	FALSE	Sample 4	ACTIN1	UNKNOWN	SYBR	None							23.742	23.8355	0.132862						TRUE	0.147639	TRUE	1	40		85.5543			N	N
5	A5	FALSE	Sample 5	ACTIN1	UNKNOWN	SYBR	None							22.315	22.2345	0.114526						TRUE	0.147639	TRUE	1	40		85.5543			N	N
6	A6	FALSE	Sample 6	ACTIN1	UNKNOWN	SYBR	None							22.256	22.3967	0.198415						TRUE	0.147639	TRUE	1	40		85.5543			N	N
7	A7	FALSE	Sample 7	ACTIN1	UNKNOWN	SYBR	None							20.851	20.8741	0.03218						TRUE	0.147639	TRUE	1	40		85.5543			N	N
8	A8	FALSE	Sample 8	ACTIN1	UNKNOWN	SYBR	None							20.222	20.2284	0.00970659						TRUE	0.147639	TRUE	1	40		85.4575			N	N
9	A9	FALSE	Sample 9	ACTIN1	UNKNOWN	SYBR	None							22.010	21.6803	0.465829						TRUE	0.147639	TRUE	1	40		85.4575			N	N
10	A10	FALSE	Sample 10	ACTIN1	UNKNOWN	SYBR	None							22.356	22.3306	0.0365363						TRUE	0.147639	TRUE	1	40		85.3606			N	N
11	A11	FALSE	Sample 11	ACTIN1	UNKNOWN	SYBR	None							21.492	21.42	0.102323						TRUE	0.147639	TRUE	1	40		85.3606			N	N
12	A12	FALSE	Sample 12	ACTIN1	UNKNOWN	SYBR	None							21.750	21.7587	0.0118591						TRUE	0.147639	TRUE	1	40		85.3606			N	N
13	B1	FALSE	Sample 1	ACTIN1	UNKNOWN	SYBR	None							21.063	21.181	0.166883						TRUE	0.147639	TRUE	1	40		85.4575			N	N
14	B2	FALSE	Sample 2	ACTIN1	UNKNOWN	SYBR	None							21.003	21.1032	0.141894						TRUE	0.147639	TRUE	1	40		85.4575			N	N
15	B3	FALSE	Sample 3	ACTIN1	UNKNOWN	SYBR	None							20.774	20.758	0.0231113						TRUE	0.147639	TRUE	1	40		85.5543			N	N
16	B4	FALSE	Sample 4	ACTIN1	UNKNOWN	SYBR	None							23.929	23.8355	0.132862						TRUE	0.147639	TRUE	1	40		85.5543			N	N
17	B5	FALSE	Sample 5	ACTIN1	UNKNOWN	SYBR	None							22.153	22.2345	0.114526						TRUE	0.147639	TRUE	1	40		85.5543			N	N
18	B6	FALSE	Sample 6	ACTIN1	UNKNOWN	SYBR	None							22.537	22.3967	0.198415						TRUE	0.147639	TRUE	1	40		85.6512			N	N
19	B7	FALSE	Sample 7	ACTIN1	UNKNOWN	SYBR	None							20.897	20.8741	0.03218						TRUE	0.147639	TRUE	1	40		85.5543			N	N
20	B8	FALSE	Sample 8	ACTIN1	UNKNOWN	SYBR	None							20.235	20.2284	0.00970659						TRUE	0.147639	TRUE	1	40		85.5543			N	N
21	B9	FALSE	Sample 9	ACTIN1	UNKNOWN	SYBR	None							21.351	21.6803	0.465829						TRUE	0.147639	TRUE	1	40		85.4575			N	N
22	B10	FALSE	Sample 10	ACTIN1	UNKNOWN	SYBR	None							22.305	22.3306	0.0365363						TRUE	0.147639	TRUE	1	40		85.3606			N	N
23	B11	FALSE	Sample 11	ACTIN1	UNKNOWN	SYBR	None							21.348	21.42	0.102323						TRUE	0.147639	TRUE	1	40		85.3606			N	N
24	B12	FALSE	Sample 12	ACTIN1	UNKNOWN	SYBR	None							21.767	21.7587	0.0118591						TRUE	0.147639	TRUE	1	40		85.3606			N	N
25	C1	FALSE	Sample 1	FLT3LG	UNKNOWN	SYBR	None				1	0.531634	1.88099	30.489	30.6654	0.248811		9.48439	0.299594	0.211845	0	TRUE	0.097383	TRUE	1	40		84.1014	77.0306		N	Y
26	C2	FALSE	Sample 2	FLT3LG	UNKNOWN	SYBR	None				2.51721	1.81486	3.49136	29.211	29.2557	0.0626943		8.15256	0.155127	0.109692	-1.33183	TRUE	0.097383	TRUE	1	40		84.1983	78.6772		N	Y
27	C3	FALSE	Sample 3	FLT3LG	UNKNOWN	SYBR	None				2.83137	2.50299	3.20283	28.703	28.7409	0.0536931		7.98289	0.0584558	0.0413345	-1.5015	TRUE	0.097383	TRUE	1	40		84.2952	80.7113		N	Y
28	C4	FALSE	Sample 4	FLT3LG	UNKNOWN	SYBR	None				4.55512	1.99923	10.3785	30.873	31.1324	0.367193		7.2969	0.39049	0.276118	-2.18749	TRUE	0.097383	TRUE	1	40		84.2952	77.7086		N	Y
29	C5	FALSE	Sample 5	FLT3LG	UNKNOWN	SYBR	None				4.18093	3.09621	5.64567	29.715	29.655	0.0846686		7.42056	0.142425	0.10071	-2.06383	TRUE	0.097383	TRUE	1	40		84.1983			N	N
30	C6	FALSE	Sample 6	FLT3LG	UNKNOWN	SYBR	None				4.83897	2.83359	8.26359	29.718	29.6064	0.158205		7.20969	0.253767	0.17944	-2.2747	TRUE	0.097383	TRUE	1	40		84.1983	88.9445		N	Y
31	C7	FALSE	Sample 7	FLT3LG	UNKNOWN	SYBR	None				3.45582	1.73897	6.86768	28.799	28.5695	0.324064		7.69536	0.325658	0.230275	-1.78903	TRUE	0.097383	TRUE	1	40		84.1983	91.4628		N	Y
32	C8	FALSE	Sample 8	FLT3LG	UNKNOWN	SYBR	None				3.10924	1.06912	9.04241	27.718	28.0763	0.506128		7.84782	0.506221	0.357952	-1.63656	TRUE	0.097383	TRUE	1	40		84.2952			Y	N
33	C9	FALSE	Sample 9	FLT3LG	UNKNOWN	SYBR	None				2.65814	0.788768	8.95794	29.994	29.7543	0.338962		8.07397	0.5761	0.407364	-1.41042	TRUE	0.097383	TRUE	1	40		84.1983			N	N
34	C10	FALSE	Sample 10	FLT3LG	UNKNOWN	SYBR	None				4.37838	3.19405	6.00187	29.582	29.6845	0.145024		7.35399	0.149556	0.105752	-2.1304	TRUE	0.097383	TRUE	1	40		84.1014	77.8055		N	Y
35	C11	FALSE	Sample 11	FLT3LG	UNKNOWN	SYBR	None				2.52389	1.70438	3.73744	29.679	29.5687	0.155527		8.14874	0.186168	0.131641	-1.33565	TRUE	0.097383	TRUE	1	40		84.1014	78.1929		N	Y
36	C12	FALSE	Sample 12	FLT3LG	UNKNOWN	SYBR	None				3.07014	1.61253	5.84533	29.841	29.6248	0.305111		7.86608	0.305341	0.215909	-1.6183	TRUE	0.097383	TRUE	1	40		84.1014	76.4494		N	Y
37	D1	FALSE	Sample 1	FLT3LG	UNKNOWN	SYBR	None				1	0.531634	1.88099	30.841	30.6654	0.248811		9.48439	0.299594	0.211845	0	TRUE	0.097383	TRUE	1	40		84.2952			N	N
38	D2	FALSE	Sample 2	FLT3LG	UNKNOWN	SYBR	None				2.51721	1.81486	3.49136	29.300	29.2557	0.0626943		8.15256	0.155127	0.109692	-1.33183	TRUE	0.097383	TRUE	1	40		84.2952			N	N
39	D3	FALSE	Sample 3	FLT3LG	UNKNOWN	SYBR	None				2.83137	2.50299	3.20283	28.779	28.7409	0.0536931		7.98289	0.0584558	0.0413345	-1.5015	TRUE	0.097383	TRUE	1	40		84.392	77.7086		N	Y
40	D4	FALSE	Sample 4	FLT3LG	UNKNOWN	SYBR	None				4.55512	1.99923	10.3785	31.392	31.1324	0.367193		7.2969	0.39049	0.276118	-2.18749	TRUE	0.097383	TRUE	1	40		84.1014			N	N
41	D5	FALSE	Sample 5	FLT3LG	UNKNOWN	SYBR	None				4.18093	3.09621	5.64567	29.595	29.655	0.0846686		7.42056	0.142425	0.10071	-2.06383	TRUE	0.097383	TRUE	1	40		84.1983			N	N
42	D6	FALSE	Sample 6	FLT3LG	UNKNOWN	SYBR	None				4.83897	2.83359	8.26359	29.495	29.6064	0.158205		7.20969	0.253767	0.17944	-2.2747	TRUE	0.097383	TRUE	1	40		84.392	77.1275		N	Y
43	D7	FALSE	Sample 7	FLT3LG	UNKNOWN	SYBR	None				3.45582	1.73897	6.86768	28.340	28.5695	0.324064		7.69536	0.325658	0.230275	-1.78903	TRUE	0.097383	TRUE	1	40		84.392			N	N
44	D8	FALSE	Sample 8	FLT3LG	UNKNOWN	SYBR	None				3.10924	1.06912	9.04241	28.434	28.0763	0.506128		7.84782	0.506221	0.357952	-1.63656	TRUE	0.097383	TRUE	1	40		84.2952			Y	N
45	D9	FALSE	Sample 9	FLT3LG	UNKNOWN	SYBR	None				2.65814	0.788768	8.95794	29.515	29.7543	0.338962		8.07397	0.5761	0.407364	-1.41042	TRUE	0.097383	TRUE	1	40		84.1983			N	N
46	D10	FALSE	Sample 10	FLT3LG	UNKNOWN	SYBR	None				4.37838	3.19405	6.00187	29.787	29.6845	0.145024		7.35399	0.149556	0.105752	-2.1304	TRUE	0.097383	TRUE	1	40		84.1983	77.0306		N	Y
47	D11	FALSE	Sample 11	FLT3LG	UNKNOWN	SYBR	None				2.52389	1.70438	3.73744	29.459	29.5687	0.155527		8.14874	0.186168	0.131641	-1.33565	TRUE	0.097383	TRUE	1	40		84.2952	77.2243		N	Y
48	D12	FALSE	Sample 12	FLT3LG	UNKNOWN	SYBR	None				3.07014	1.61253	5.84533	29.409	29.6248	0.305111		7.86608	0.305341	0.215909	-1.6183	TRUE	0.097383	TRUE	1	40		84.2952			N	N
49	E1	FALSE	Sample 13	ACTIN1	UNKNOWN	SYBR	None							19.512	19.593	0.114004						TRUE	0.147639	TRUE	1	40		85.5543			N	N
50	E2	FALSE	Sample 14	ACTIN1	UNKNOWN	SYBR	None							22.236	22.1701	0.0933556						TRUE	0.147639	TRUE	1	40		85.5543			N	N
51	E3	FALSE	Sample 15	ACTIN1	UNKNOWN	SYBR	None							20.334	20.5806	0.348663						TRUE	0.147639	TRUE	1	40		85.5543			N	N
52	E4	FALSE	Sample 16	ACTIN1	UNKNOWN	SYBR	None							19.419	19.4069	0.0173335						TRUE	0.147639	TRUE	1	40		85.5543			N	N
53	E5	FALSE	Sample 17	ACTIN1	UNKNOWN	SYBR	None							18.849	20.6717	2.57762						TRUE	0.147639	TRUE	1	40		85.6512			Y	N
54	E6	FALSE	Sample 18	ACTIN1	UNKNOWN	SYBR	None							21.384	21.3794	0.00588707						TRUE	0.147639	TRUE	1	40		85.5543			N	N
55	E7	FALSE	Sample 19	ACTIN1	UNKNOWN	SYBR	None							19.127	19.0688	0.0816988						TRUE	0.147639	TRUE	1	40		85.5543			N	N
56	E8	FALSE	Sample 20	ACTIN1	UNKNOWN	SYBR	None							18.769	18.9567	0.265637						TRUE	0.147639	TRUE	1	40		85.5543			N	N
57	E9	FALSE	Sample 21	ACTIN1	UNKNOWN	SYBR	None							19.184	19.2601	0.107087						TRUE	0.147639	TRUE	1	40		85.4575			N	N
58	E10	FALSE	Sample 22	ACTIN1	UNKNOWN	SYBR	None							21.949	21.9643	0.0210586						TRUE	0.147639	TRUE	1	40		85.4575			N	N
59	E11	FALSE	Sample 23	ACTIN1	UNKNOWN	SYBR	None							21.140	21.2486	0.154017						TRUE	0.147639	TRUE	1	40		85.4575			N	N
60	E12	FALSE	Sample 24	ACTIN1	UNKNOWN	SYBR	None							19.003	18.9162	0.122587						TRUE	0.147639	TRUE	1	40		85.4575			N	N
61	F1	FALSE	Sample 13	ACTIN1	UNKNOWN	SYBR	None							19.674	19.593	0.114004						TRUE	0.147639	TRUE	1	40		85.4575			N	N
62	F2	FALSE	Sample 14	ACTIN1	UNKNOWN	SYBR	None							22.104	22.1701	0.0933556						TRUE	0.147639	TRUE	1	40		85.4575			N	N
63	F3	FALSE	Sample 15	ACTIN1	UNKNOWN	SYBR	None							20.827	20.5806	0.348663						TRUE	0.147639	TRUE	1	40		85.5543			N	N
64	F4	FALSE	Sample 16	ACTIN1	UNKNOWN	SYBR	None							19.395	19.4069	0.0173335						TRUE	0.147639	TRUE	1	40		85.5543			N	N
65	F5	FALSE	Sample 17	ACTIN1	UNKNOWN	SYBR	None							22.494	20.6717	2.57762						TRUE	0.147639	TRUE	1	40		85.6512			Y	N
66	F6	FALSE	Sample 18	ACTIN1	UNKNOWN	SYBR	None							21.375	21.3794	0.00588707						TRUE	0.147639	TRUE	1	40		85.5543			N	N
67	F7	FALSE	Sample 19	ACTIN1	UNKNOWN	SYBR	None							19.011	19.0688	0.0816988						TRUE	0.147639	TRUE	1	40		85.5543			N	N
68	F8	FALSE	Sample 20	ACTIN1	UNKNOWN	SYBR	None							19.145	18.9567	0.265637						TRUE	0.147639	TRUE	1	40		85.4575			N	N
69	F9	FALSE	Sample 21	ACTIN1	UNKNOWN	SYBR	None							19.336	19.2601	0.107087						TRUE	0.147639	TRUE	1	40		85.3606			N	N
70	F10	FALSE	Sample 22	ACTIN1	UNKNOWN	SYBR	None							21.979	21.9643	0.0210586						TRUE	0.147639	TRUE	1	40		85.3606			N	N
71	F11	FALSE	Sample 23	ACTIN1	UNKNOWN	SYBR	None							21.358	21.2486	0.154017						TRUE	0.147639	TRUE	1	40		85.2637			N	N
72	F12	FALSE	Sample 24	ACTIN1	UNKNOWN	SYBR	None							18.830	18.9162	0.122587						TRUE	0.147639	TRUE	1	40		85.3606			N	N
73	G1	FALSE	Sample 13	FLT3LG	UNKNOWN	SYBR	None				1.11829	0.579357	2.15856	28.711	28.9161	0.29026		9.32309	0.311846	0.220508	-0.161297	TRUE	0.097383	TRUE	1	40		84.1014	77.7086	89.3319	N	Y
74	G2	FALSE	Sample 14	FLT3LG	UNKNOWN	SYBR	None				3.06534	1.7462	5.38102	29.862	30.0384	0.249972		7.86834	0.266836	0.188681	-1.61605	TRUE	0.097383	TRUE	1	40		84.1983	80.7113		N	Y
75	G3	FALSE	Sample 15	FLT3LG	UNKNOWN	SYBR	None				2.00215	0.779191	5.14459	29.262	29.0635	0.280525		8.48283	0.447505	0.316434	-1.00155	TRUE	0.097383	TRUE	1	40		84.1983			N	N
76	G4	FALSE	Sample 16	FLT3LG	UNKNOWN	SYBR	None				1.55714	1.29177	1.87703	28.191	28.2524	0.0868846		8.84549	0.0885967	0.0626473	-0.6389	TRUE	0.097383	TRUE	1	40		86.6198	84.1014	90.4942	N	Y
77	G5	FALSE	Sample 17	FLT3LG	UNKNOWN	SYBR	None				0.863626	0.00362512	205.745	30.153	30.3676	0.302983		9.69591	2.59537	1.8352	0.211521	TRUE	0.097383	TRUE	1	40		84.2952			N	N
78	G6	FALSE	Sample 18	FLT3LG	UNKNOWN	SYBR	None				2.50516	2.28312	2.7488	29.508	29.5388	0.0436142		8.15948	0.0440098	0.0311196	-1.3249	TRUE	0.097383	TRUE	1	40		84.2952			N	N
79	G7	FALSE	Sample 19	FLT3LG	UNKNOWN	SYBR	None				1.46825	1.23168	1.75025	28.011	27.9991	0.0163085		8.93029	0.0833106	0.0589095	-0.554096	TRUE	0.097383	TRUE	1	40		84.2952			N	N
80	G8	FALSE	Sample 20	FLT3LG	UNKNOWN	SYBR	None				1.72431	0.984748	3.01928	27.656	27.6551	0.000940043		8.69837	0.265639	0.187835	-0.786016	TRUE	0.097383	TRUE	1	40		84.1983			N	N
81	G9	FALSE	Sample 21	FLT3LG	UNKNOWN	SYBR	None				2.19623	1.75227	2.75268	27.610	27.6095	0.000138916		8.34936	0.107087	0.0757218	-1.13503	TRUE	0.097383	TRUE	1	40		84.1983			N	N
82	G10	FALSE	Sample 22	FLT3LG	UNKNOWN	SYBR	None				2.76232	0.954434	7.99472	30.339	29.9828	0.503487		8.0185	0.503927	0.35633	-1.46588	TRUE	0.097383	TRUE	1	40		84.1983			Y	N
83	G11	FALSE	Sample 23	FLT3LG	UNKNOWN	SYBR	None				2.84602	1.98363	4.08334	29.277	29.2241	0.0747071		7.97544	0.17118	0.121042	-1.50895	TRUE	0.097383	TRUE	1	40		84.1014			N	N
84	G12	FALSE	Sample 24	FLT3LG	UNKNOWN	SYBR	None				1.38351	1.05646	1.81182	27.958	27.9323	0.0364513		9.01605	0.127892	0.0904332	-0.468336	TRUE	0.097383	TRUE	1	40		84.1014			N	N
85	H1	FALSE	Sample 13	FLT3LG	UNKNOWN	SYBR	None				1.11829	0.579357	2.15856	29.121	28.9161	0.29026		9.32309	0.311846	0.220508	-0.161297	TRUE	0.097383	TRUE	1	40		84.1014			N	N
86	H2	FALSE	Sample 14	FLT3LG	UNKNOWN	SYBR	None				3.06534	1.7462	5.38102	30.215	30.0384	0.249972		7.86834	0.266836	0.188681	-1.61605	TRUE	0.097383	TRUE	1	40		83.8108	89.4288		N	Y
87	H3	FALSE	Sample 15	FLT3LG	UNKNOWN	SYBR	None				2.00215	0.779191	5.14459	28.865	29.0635	0.280525		8.48283	0.447505	0.316434	-1.00155	TRUE	0.097383	TRUE	1	40		84.2952			N	N
88	H4	FALSE	Sample 16	FLT3LG	UNKNOWN	SYBR	None				1.55714	1.29177	1.87703	28.314	28.2524	0.0868846		8.84549	0.0885967	0.0626473	-0.6389	TRUE	0.097383	TRUE	1	40		84.1983			N	N
89	H5	FALSE	Sample 17	FLT3LG	UNKNOWN	SYBR	None				0.863626	0.00362512	205.745	30.582	30.3676	0.302983		9.69591	2.59537	1.8352	0.211521	TRUE	0.097383	TRUE	1	40		84.2952			N	N
90	H6	FALSE	Sample 18	FLT3LG	UNKNOWN	SYBR	None				2.50516	2.28312	2.7488	29.570	29.5388	0.0436142		8.15948	0.0440098	0.0311196	-1.3249	TRUE	0.097383	TRUE	1	40		85.3606			N	N
91	H7	FALSE	Sample 19	FLT3LG	UNKNOWN	SYBR	None				1.46825	1.23168	1.75025	27.988	27.9991	0.0163085		8.93029	0.0833106	0.0589095	-0.554096	TRUE	0.097383	TRUE	1	40		84.1983			N	N
92	H8	FALSE	Sample 20	FLT3LG	UNKNOWN	SYBR	None				1.72431	0.984748	3.01928	27.654	27.6551	0.000940043		8.69837	0.265639	0.187835	-0.786016	TRUE	0.097383	TRUE	1	40		84.1983			N	N
93	H9	FALSE	Sample 21	FLT3LG	UNKNOWN	SYBR	None				2.19623	1.75227	2.75268	27.609	27.6095	0.000138916		8.34936	0.107087	0.0757218	-1.13503	TRUE	0.097383	TRUE	1	40		84.1983			N	N
94	H10	FALSE	Sample 22	FLT3LG	UNKNOWN	SYBR	None				2.76232	0.954434	7.99472	29.627	29.9828	0.503487		8.0185	0.503927	0.35633	-1.46588	TRUE	0.097383	TRUE	1	40		84.4889	76.8369		Y	Y
95	H11	FALSE	Sample 23	FLT3LG	UNKNOWN	SYBR	None				2.84602	1.98363	4.08334	29.171	29.2241	0.0747071		7.97544	0.17118	0.121042	-1.50895	TRUE	0.097383	TRUE	1	40		84.0046			N	N
96	H12	FALSE	Sample 24	FLT3LG	UNKNOWN	SYBR	None				1.38351	1.05646	1.81182	27.907	27.9323	0.0364513		9.01605	0.127892	0.0904332	-0.468336	TRUE	0.097383	TRUE	1	40		84.1014			N	N
Analysis Type	Singleplex
Endogenous Control	ACTIN1
RQ Min/Max Confidence Level	95.0
Reference Sample	Sample 1
