# Supplementary material for: A FAK Inhibitor Boosts Anti-PD1 Immunotherapy in a Hepatocellular Carcinoma Mouse Model
Source: Front Pharmacol. 2022 Jan 18;12:820446. doi: 10.3389/fphar.2021.820446 (PMC8804348; doi:10.3389/fphar.2021.820446)
Supplement: Supplementary file 6 [file DataSheet2.ZIP › q-PCR date/PD-L1 2021-08-30 140726_data.xls]

## Sheet: Sample Setup
Block Type	96-Well Block (0.2mL)
Calibration Background is expired	Yes
Calibration Background performed on	01-02-2020
Calibration Normalization FAM-ROX is expired	Yes
Calibration Normalization FAM-ROX performed on	01-02-2020
Calibration Normalization VIC-ROX is expired	Yes
Calibration Normalization VIC-ROX performed on	01-02-2020
Calibration Pure Dye FAM is expired	Yes
Calibration Pure Dye FAM performed on	01-02-2020
Calibration Pure Dye NED is expired	Yes
Calibration Pure Dye NED performed on	01-02-2020
Calibration Pure Dye ROX is expired	Yes
Calibration Pure Dye ROX performed on	01-02-2020
Calibration Pure Dye SYBR is expired	Yes
Calibration Pure Dye SYBR performed on	01-02-2020
Calibration Pure Dye TAMRA is expired	Yes
Calibration Pure Dye TAMRA performed on	01-02-2020
Calibration Pure Dye VIC is expired	Yes
Calibration Pure Dye VIC performed on	01-02-2020
Calibration ROI is expired	Yes
Calibration ROI performed on	01-02-2020
Calibration Uniformity is expired	Yes
Calibration Uniformity performed on	01-02-2020
Chemistry	SYBR_GREEN
Date Created	08-30-2021 16:13:59 CST
Experiment Barcode
Experiment Comment
Experiment File Name	D:\DATA\WYH\mFAK PD-L1 2021-08-30 140726.eds
Experiment Name	2021-08-30 140726
Experiment Run End Time	08-31-2021 00:09:04 CST
Experiment Type	Comparative Cт (ΔΔCт)
Instrument Name	287880698
Instrument Serial Number	287880698
Instrument Type	QuantStudio Dx
Passive Reference	ROX
Quantification Cycle Method	Ct
Run Results Valid	No
Signal Smoothing On	true
Stage/ Cycle where Analysis is performed	Stage 2, Step 3
User Name
Well	Well Position	Sample Name	Sample Color	Biogroup Name	Biogroup Color	Target Name	Target Color	Task	Reporter	Quencher	Quantity	Comments
1	A1	Sample 1	RGB(198,113,113)			Actin	RGB(176,23,31)	UNKNOWN	SYBR	None
2	A2	Sample 2	RGB(0,245,255)			Actin	RGB(176,23,31)	UNKNOWN	SYBR	None
3	A3	Sample 3	RGB(238,220,130)			Actin	RGB(176,23,31)	UNKNOWN	SYBR	None
4	A4	Sample 4	RGB(238,238,0)			Actin	RGB(176,23,31)	UNKNOWN	SYBR	None
5	A5	Sample 5	RGB(142,142,56)			Actin	RGB(176,23,31)	UNKNOWN	SYBR	None
6	A6	Sample 6	RGB(238,44,44)			Actin	RGB(176,23,31)	UNKNOWN	SYBR	None
7	A7	Sample 7	RGB(51,161,201)			Actin	RGB(176,23,31)	UNKNOWN	SYBR	None
8	A8	Sample 8	RGB(176,23,31)			Actin	RGB(176,23,31)	UNKNOWN	SYBR	None
9	A9	Sample 9	RGB(0,0,255)			Actin	RGB(176,23,31)	UNKNOWN	SYBR	None
10	A10	Sample 10	RGB(0,139,69)			Actin	RGB(176,23,31)	UNKNOWN	SYBR	None
11	A11	Sample 11	RGB(255,127,0)			Actin	RGB(176,23,31)	UNKNOWN	SYBR	None
12	A12	Sample 12	RGB(139,137,112)			Actin	RGB(176,23,31)	UNKNOWN	SYBR	None
13	B1	Sample 1	RGB(198,113,113)			Actin	RGB(176,23,31)	UNKNOWN	SYBR	None
14	B2	Sample 2	RGB(0,245,255)			Actin	RGB(176,23,31)	UNKNOWN	SYBR	None
15	B3	Sample 3	RGB(238,220,130)			Actin	RGB(176,23,31)	UNKNOWN	SYBR	None
16	B4	Sample 4	RGB(238,238,0)			Actin	RGB(176,23,31)	UNKNOWN	SYBR	None
17	B5	Sample 5	RGB(142,142,56)			Actin	RGB(176,23,31)	UNKNOWN	SYBR	None
18	B6	Sample 6	RGB(238,44,44)			Actin	RGB(176,23,31)	UNKNOWN	SYBR	None
19	B7	Sample 7	RGB(51,161,201)			Actin	RGB(176,23,31)	UNKNOWN	SYBR	None
20	B8	Sample 8	RGB(176,23,31)			Actin	RGB(176,23,31)	UNKNOWN	SYBR	None
21	B9	Sample 9	RGB(0,0,255)			Actin	RGB(176,23,31)	UNKNOWN	SYBR	None
22	B10	Sample 10	RGB(0,139,69)			Actin	RGB(176,23,31)	UNKNOWN	SYBR	None
23	B11	Sample 11	RGB(255,127,0)			Actin	RGB(176,23,31)	UNKNOWN	SYBR	None
24	B12	Sample 12	RGB(139,137,112)			Actin	RGB(176,23,31)	UNKNOWN	SYBR	None
25	C1	Sample 1	RGB(198,113,113)			Pd-l1	RGB(0,0,255)	UNKNOWN	SYBR	None
26	C2	Sample 2	RGB(0,245,255)			Pd-l1	RGB(0,0,255)	UNKNOWN	SYBR	None
27	C3	Sample 3	RGB(238,220,130)			Pd-l1	RGB(0,0,255)	UNKNOWN	SYBR	None
28	C4	Sample 4	RGB(238,238,0)			Pd-l1	RGB(0,0,255)	UNKNOWN	SYBR	None
29	C5	Sample 5	RGB(142,142,56)			Pd-l1	RGB(0,0,255)	UNKNOWN	SYBR	None
30	C6	Sample 6	RGB(238,44,44)			Pd-l1	RGB(0,0,255)	UNKNOWN	SYBR	None
31	C7	Sample 7	RGB(51,161,201)			Pd-l1	RGB(0,0,255)	UNKNOWN	SYBR	None
32	C8	Sample 8	RGB(176,23,31)			Pd-l1	RGB(0,0,255)	UNKNOWN	SYBR	None
33	C9	Sample 9	RGB(0,0,255)			Pd-l1	RGB(0,0,255)	UNKNOWN	SYBR	None
34	C10	Sample 10	RGB(0,139,69)			Pd-l1	RGB(0,0,255)	UNKNOWN	SYBR	None
35	C11	Sample 11	RGB(255,127,0)			Pd-l1	RGB(0,0,255)	UNKNOWN	SYBR	None
36	C12	Sample 12	RGB(139,137,112)			Pd-l1	RGB(0,0,255)	UNKNOWN	SYBR	None
37	D1	Sample 1	RGB(198,113,113)			Pd-l1	RGB(0,0,255)	UNKNOWN	SYBR	None
38	D2	Sample 2	RGB(0,245,255)			Pd-l1	RGB(0,0,255)	UNKNOWN	SYBR	None
39	D3	Sample 3	RGB(238,220,130)			Pd-l1	RGB(0,0,255)	UNKNOWN	SYBR	None
40	D4	Sample 4	RGB(238,238,0)			Pd-l1	RGB(0,0,255)	UNKNOWN	SYBR	None
41	D5	Sample 5	RGB(142,142,56)			Pd-l1	RGB(0,0,255)	UNKNOWN	SYBR	None
42	D6	Sample 6	RGB(238,44,44)			Pd-l1	RGB(0,0,255)	UNKNOWN	SYBR	None
43	D7	Sample 7	RGB(51,161,201)			Pd-l1	RGB(0,0,255)	UNKNOWN	SYBR	None
44	D8	Sample 8	RGB(176,23,31)			Pd-l1	RGB(0,0,255)	UNKNOWN	SYBR	None
45	D9	Sample 9	RGB(0,0,255)			Pd-l1	RGB(0,0,255)	UNKNOWN	SYBR	None
46	D10	Sample 10	RGB(0,139,69)			Pd-l1	RGB(0,0,255)	UNKNOWN	SYBR	None
47	D11	Sample 11	RGB(255,127,0)			Pd-l1	RGB(0,0,255)	UNKNOWN	SYBR	None
48	D12	Sample 12	RGB(139,137,112)			Pd-l1	RGB(0,0,255)	UNKNOWN	SYBR	None
49	E1	Sample 13	RGB(176,23,31)			Actin	RGB(176,23,31)	UNKNOWN	SYBR	None
50	E2	Sample 14	RGB(0,0,255)			Actin	RGB(176,23,31)	UNKNOWN	SYBR	None
51	E3	Sample 15	RGB(0,139,69)			Actin	RGB(176,23,31)	UNKNOWN	SYBR	None
52	E4	Sample 16	RGB(255,127,0)			Actin	RGB(176,23,31)	UNKNOWN	SYBR	None
53	E5	Sample 17	RGB(139,137,112)			Actin	RGB(176,23,31)	UNKNOWN	SYBR	None
54	E6	Sample 18	RGB(238,121,66)			Actin	RGB(176,23,31)	UNKNOWN	SYBR	None
55	E7	Sample 19	RGB(142,56,142)			Actin	RGB(176,23,31)	UNKNOWN	SYBR	None
56	E8	Sample 20	RGB(198,113,113)			Actin	RGB(176,23,31)	UNKNOWN	SYBR	None
57	E9	Sample 21	RGB(0,245,255)			Actin	RGB(176,23,31)	UNKNOWN	SYBR	None
58	E10	Sample 22	RGB(238,220,130)			Actin	RGB(176,23,31)	UNKNOWN	SYBR	None
59	E11	Sample 23	RGB(238,238,0)			Actin	RGB(176,23,31)	UNKNOWN	SYBR	None
60	E12	Sample 24	RGB(142,142,56)			Actin	RGB(176,23,31)	UNKNOWN	SYBR	None
61	F1	Sample 13	RGB(176,23,31)			Actin	RGB(176,23,31)	UNKNOWN	SYBR	None
62	F2	Sample 14	RGB(0,0,255)			Actin	RGB(176,23,31)	UNKNOWN	SYBR	None
63	F3	Sample 15	RGB(0,139,69)			Actin	RGB(176,23,31)	UNKNOWN	SYBR	None
64	F4	Sample 16	RGB(255,127,0)			Actin	RGB(176,23,31)	UNKNOWN	SYBR	None
65	F5	Sample 17	RGB(139,137,112)			Actin	RGB(176,23,31)	UNKNOWN	SYBR	None
66	F6	Sample 18	RGB(238,121,66)			Actin	RGB(176,23,31)	UNKNOWN	SYBR	None
67	F7	Sample 19	RGB(142,56,142)			Actin	RGB(176,23,31)	UNKNOWN	SYBR	None
68	F8	Sample 20	RGB(198,113,113)			Actin	RGB(176,23,31)	UNKNOWN	SYBR	None
69	F9	Sample 21	RGB(0,245,255)			Actin	RGB(176,23,31)	UNKNOWN	SYBR	None
70	F10	Sample 22	RGB(238,220,130)			Actin	RGB(176,23,31)	UNKNOWN	SYBR	None
71	F11	Sample 23	RGB(238,238,0)			Actin	RGB(176,23,31)	UNKNOWN	SYBR	None
72	F12	Sample 24	RGB(142,142,56)			Actin	RGB(176,23,31)	UNKNOWN	SYBR	None
73	G1	Sample 13	RGB(176,23,31)			Pd-l1	RGB(0,0,255)	UNKNOWN	SYBR	None
74	G2	Sample 14	RGB(0,0,255)			Pd-l1	RGB(0,0,255)	UNKNOWN	SYBR	None
75	G3	Sample 15	RGB(0,139,69)			Pd-l1	RGB(0,0,255)	UNKNOWN	SYBR	None
76	G4	Sample 16	RGB(255,127,0)			Pd-l1	RGB(0,0,255)	UNKNOWN	SYBR	None
77	G5	Sample 17	RGB(139,137,112)			Pd-l1	RGB(0,0,255)	UNKNOWN	SYBR	None
78	G6	Sample 18	RGB(238,121,66)			Pd-l1	RGB(0,0,255)	UNKNOWN	SYBR	None
79	G7	Sample 19	RGB(142,56,142)			Pd-l1	RGB(0,0,255)	UNKNOWN	SYBR	None
80	G8	Sample 20	RGB(198,113,113)			Pd-l1	RGB(0,0,255)	UNKNOWN	SYBR	None
81	G9	Sample 21	RGB(0,245,255)			Pd-l1	RGB(0,0,255)	UNKNOWN	SYBR	None
82	G10	Sample 22	RGB(238,220,130)			Pd-l1	RGB(0,0,255)	UNKNOWN	SYBR	None
83	G11	Sample 23	RGB(238,238,0)			Pd-l1	RGB(0,0,255)	UNKNOWN	SYBR	None
84	G12	Sample 24	RGB(142,142,56)			Pd-l1	RGB(0,0,255)	UNKNOWN	SYBR	None
85	H1	Sample 13	RGB(176,23,31)			Pd-l1	RGB(0,0,255)	UNKNOWN	SYBR	None
86	H2	Sample 14	RGB(0,0,255)			Pd-l1	RGB(0,0,255)	UNKNOWN	SYBR	None
87	H3	Sample 15	RGB(0,139,69)			Pd-l1	RGB(0,0,255)	UNKNOWN	SYBR	None
88	H4	Sample 16	RGB(255,127,0)			Pd-l1	RGB(0,0,255)	UNKNOWN	SYBR	None
89	H5	Sample 17	RGB(139,137,112)			Pd-l1	RGB(0,0,255)	UNKNOWN	SYBR	None
90	H6	Sample 18	RGB(238,121,66)			Pd-l1	RGB(0,0,255)	UNKNOWN	SYBR	None
91	H7	Sample 19	RGB(142,56,142)			Pd-l1	RGB(0,0,255)	UNKNOWN	SYBR	None
92	H8	Sample 20	RGB(198,113,113)			Pd-l1	RGB(0,0,255)	UNKNOWN	SYBR	None
93	H9	Sample 21	RGB(0,245,255)			Pd-l1	RGB(0,0,255)	UNKNOWN	SYBR	None
94	H10	Sample 22	RGB(238,220,130)			Pd-l1	RGB(0,0,255)	UNKNOWN	SYBR	None
95	H11	Sample 23	RGB(238,238,0)			Pd-l1	RGB(0,0,255)	UNKNOWN	SYBR	None
96	H12	Sample 24	RGB(142,142,56)			Pd-l1	RGB(0,0,255)	UNKNOWN	SYBR	None

## Sheet: Amplification Data
Block Type	96-Well Block (0.2mL)
Calibration Background is expired	Yes
Calibration Background performed on	01-02-2020
Calibration Normalization FAM-ROX is expired	Yes
Calibration Normalization FAM-ROX performed on	01-02-2020
Calibration Normalization VIC-ROX is expired	Yes
Calibration Normalization VIC-ROX performed on	01-02-2020
Calibration Pure Dye FAM is expired	Yes
Calibration Pure Dye FAM performed on	01-02-2020
Calibration Pure Dye NED is expired	Yes
Calibration Pure Dye NED performed on	01-02-2020
Calibration Pure Dye ROX is expired	Yes
Calibration Pure Dye ROX performed on	01-02-2020
Calibration Pure Dye SYBR is expired	Yes
Calibration Pure Dye SYBR performed on	01-02-2020
Calibration Pure Dye TAMRA is expired	Yes
Calibration Pure Dye TAMRA performed on	01-02-2020
Calibration Pure Dye VIC is expired	Yes
Calibration Pure Dye VIC performed on	01-02-2020
Calibration ROI is expired	Yes
Calibration ROI performed on	01-02-2020
Calibration Uniformity is expired	Yes
Calibration Uniformity performed on	01-02-2020
Chemistry	SYBR_GREEN
Date Created	08-30-2021 16:14:00 CST
Experiment Barcode
Experiment Comment
Experiment File Name	D:\DATA\WYH\mFAK PD-L1 2021-08-30 140726.eds
Experiment Name	2021-08-30 140726
Experiment Run End Time	08-31-2021 00:09:04 CST
Experiment Type	Comparative Cт (ΔΔCт)
Instrument Name	287880698
Instrument Serial Number	287880698
Instrument Type	QuantStudio Dx
Passive Reference	ROX
Quantification Cycle Method	Ct
Run Results Valid	No
Signal Smoothing On	true
Stage/ Cycle where Analysis is performed	Stage 2, Step 3
User Name
Well	Cycle	Target Name	Rn	Delta Rn
1	1	Actin	0.20883	0.0019265
1	2	Actin	0.2068	-0.000414672
1	3	Actin	0.206227	-0.00129906
1	4	Actin	0.207329	-0.000508627
1	5	Actin	0.208424	0.00027553
1	6	Actin	0.211322	0.00286182
1	7	Actin	0.21019	0.00141843
1	8	Actin	0.209833	0.000749829
1	9	Actin	0.210938	0.00154296
1	10	Actin	0.209346	-0.000360132
1	11	Actin	0.206232	-0.00378566
1	12	Actin	0.206232	-0.00409688
1	13	Actin	0.209058	-0.00158257
1	14	Actin	0.212225	0.00127272
1	15	Actin	0.212719	0.00145594
1	16	Actin	0.213631	0.00205571
1	17	Actin	0.217789	0.00590252
1	18	Actin	0.228467	0.0162697
1	19	Actin	0.244325	0.031816
1	20	Actin	0.276093	0.063272
1	21	Actin	0.336768	0.123636
1	22	Actin	0.446296	0.232853
1	23	Actin	0.61764	0.403885
1	24	Actin	0.861146	0.64708
1	25	Actin	1.14802	0.933645
1	26	Actin	1.42325	1.20856
1	27	Actin	1.65704	1.44204
1	28	Actin	1.83646	1.62115
1	29	Actin	1.96462	1.74899
1	30	Actin	2.05848	1.84255
1	31	Actin	2.13411	1.91786
1	32	Actin	2.18808	1.97152
1	33	Actin	2.22936	2.01249
1	34	Actin	2.26465	2.04747
1	35	Actin	2.29095	2.07345
1	36	Actin	2.30796	2.09015
1	37	Actin	2.3316	2.11349
1	38	Actin	2.34768	2.12926
1	39	Actin	2.36269	2.14395
1	40	Actin	2.37458	2.15553
2	1	Actin	0.122437	0.000679379
2	2	Actin	0.1227	0.000571132
2	3	Actin	0.123577	0.00107733
2	4	Actin	0.123268	0.00039792
2	5	Actin	0.123078	-0.000163381
2	6	Actin	0.123146	-0.000466333
2	7	Actin	0.123753	-0.000229595
2	8	Actin	0.125638	0.00128358
2	9	Actin	0.124733	8.48675e-06
2	10	Actin	0.124461	-0.000635017
2	11	Actin	0.124903	-0.000563682
2	12	Actin	0.124152	-0.00168536
2	13	Actin	0.124224	-0.00198493
2	14	Actin	0.125747	-0.00083266
2	15	Actin	0.127359	0.000408587
2	16	Actin	0.130706	0.00338506
2	17	Actin	0.137038	0.0093463
2	18	Actin	0.14495	0.0168871
2	19	Actin	0.164091	0.0356575
2	20	Actin	0.201607	0.0728024
2	21	Actin	0.270884	0.141708
2	22	Actin	0.388672	0.259125
2	23	Actin	0.57708	0.447163
2	24	Actin	0.834658	0.704369
2	25	Actin	1.13157	1.00091
2	26	Actin	1.4162	1.28517
2	27	Actin	1.65647	1.52507
2	28	Actin	1.83927	1.7075
2	29	Actin	1.97436	1.84222
2	30	Actin	2.07106	1.93855
2	31	Actin	2.14667	2.01379
2	32	Actin	2.20459	2.07133
2	33	Actin	2.24792	2.1143
2	34	Actin	2.28781	2.15381
2	35	Actin	2.31831	2.18394
2	36	Actin	2.33863	2.20389
2	37	Actin	2.35829	2.22318
2	38	Actin	2.37344	2.23796
2	39	Actin	2.38915	2.25329
2	40	Actin	2.39164	2.25542
3	1	Actin	0.455509	0.00207705
3	2	Actin	0.455128	0.00196027
3	3	Actin	0.455658	0.00275321
3	4	Actin	0.45549	0.00284916
3	5	Actin	0.452673	0.00029533
3	6	Actin	0.450233	-0.00188106
3	7	Actin	0.450199	-0.00165141
3	8	Actin	0.450215	-0.00137218
3	9	Actin	0.450776	-0.000547322
3	10	Actin	0.450129	-0.000931635
3	11	Actin	0.44954	-0.00125706
3	12	Actin	0.448129	-0.0024044
3	13	Actin	0.448336	-0.00193402
3	14	Actin	0.450366	0.000360125
3	15	Actin	0.451569	0.00182612
3	16	Actin	0.453375	0.00389513
3	17	Actin	0.458234	0.00901772
3	18	Actin	0.472071	0.0231184
3	19	Actin	0.496852	0.0481626
3	20	Actin	0.544197	0.0957719
3	21	Actin	0.630174	0.182012
3	22	Actin	0.776614	0.328716
3	23	Actin	0.995852	0.548217
3	24	Actin	1.27869	0.831318
3	25	Actin	1.58042	1.13331
3	26	Actin	1.85076	1.40391
3	27	Actin	2.06785	1.62127
3	28	Actin	2.23223	1.78591
3	29	Actin	2.35361	1.90755
3	30	Actin	2.44209	1.9963
3	31	Actin	2.5132	2.06767
3	32	Actin	2.56421	2.11895
3	33	Actin	2.60647	2.16147
3	34	Actin	2.64037	2.19563
3	35	Actin	2.66613	2.22165
3	36	Actin	2.68601	2.2418
3	37	Actin	2.70084	2.25689
3	38	Actin	2.7127	2.26901
3	39	Actin	2.72756	2.28414
3	40	Actin	2.74014	2.29699
4	1	Actin	0.107696	0.00066499
4	2	Actin	0.107988	0.000966723
4	3	Actin	0.107912	0.000900152
4	4	Actin	0.107503	0.000500771
4	5	Actin	0.107376	0.000384057
4	6	Actin	0.107369	0.000386628
4	7	Actin	0.106881	-9.22361e-05
4	8	Actin	0.10657	-0.000393746
4	9	Actin	0.105749	-0.00120447
4	10	Actin	0.105735	-0.0012093
4	11	Actin	0.106417	-0.000517136
4	12	Actin	0.106618	-0.000306337
4	13	Actin	0.106914	-1.10921e-06
4	14	Actin	0.107198	0.000292101
4	15	Actin	0.106932	3.66053e-05
4	16	Actin	0.106721	-0.000165626
4	17	Actin	0.106714	-0.000162057
4	18	Actin	0.108419	0.00155171
4	19	Actin	0.112769	0.00591167
4	20	Actin	0.118678	0.0118309
4	21	Actin	0.131059	0.0242208
4	22	Actin	0.154508	0.0476799
4	23	Actin	0.20185	0.0950318
4	24	Actin	0.286767	0.179958
4	25	Actin	0.431618	0.324818
4	26	Actin	0.655672	0.548883
4	27	Actin	0.95516	0.84838
4	28	Actin	1.28819	1.18142
4	29	Actin	1.60194	1.49518
4	30	Actin	1.85111	1.74436
4	31	Actin	2.03448	1.92774
4	32	Actin	2.17011	2.06337
4	33	Actin	2.26953	2.16281
4	34	Actin	2.34009	2.23338
4	35	Actin	2.39367	2.28697
4	36	Actin	2.43416	2.32747
4	37	Actin	2.46683	2.36015
4	38	Actin	2.49538	2.38871
4	39	Actin	2.51318	2.40652
4	40	Actin	2.52822	2.42156
5	1	Actin	0.114383	0.000512166
5	2	Actin	0.11426	0.000243851
5	3	Actin	0.114287	0.000125435
5	4	Actin	0.114863	0.000555194
5	5	Actin	0.11539	0.000936682
5	6	Actin	0.115428	0.000828822
5	7	Actin	0.115296	0.000550657
5	8	Actin	0.115082	0.00019111
5	9	Actin	0.114363	-0.00067305
5	10	Actin	0.114175	-0.00100692
5	11	Actin	0.114429	-0.000898939
5	12	Actin	0.114472	-0.00100103
5	13	Actin	0.113703	-0.00191603
5	14	Actin	0.113681	-0.00208417
5	15	Actin	0.115013	-0.000897721
5	16	Actin	0.118043	0.00198633
5	17	Actin	0.119506	0.00330364
5	18	Actin	0.12254	0.00619203
5	19	Actin	0.13238	0.0158868
5	20	Actin	0.150838	0.0341985
5	21	Actin	0.184518	0.0677332
5	22	Actin	0.248585	0.131654
5	23	Actin	0.361301	0.244225
5	24	Actin	0.547635	0.430413
5	25	Actin	0.817663	0.700295
5	26	Actin	1.14885	1.03134
5	27	Actin	1.48591	1.36825
5	28	Actin	1.77716	1.65936
5	29	Actin	2.0035	1.88555
5	30	Actin	2.16662	2.04852
5	31	Actin	2.28153	2.16329
5	32	Actin	2.36929	2.2509
5	33	Actin	2.43715	2.31862
5	34	Actin	2.48752	2.36884
5	35	Actin	2.52729	2.40846
5	36	Actin	2.55974	2.44077
5	37	Actin	2.58693	2.46781
5	38	Actin	2.60416	2.4849
5	39	Actin	2.62314	2.50373
5	40	Actin	2.63563	2.51607
6	1	Actin	0.0748789	0.00176414
6	2	Actin	0.0747624	0.0016264
6	3	Actin	0.0742407	0.00108352
6	4	Actin	0.0741993	0.0010208
6	5	Actin	0.074764	0.00156431
6	6	Actin	0.0740964	0.000875385
6	7	Actin	0.073321	7.88115e-05
6	8	Actin	0.07225	-0.00101348
6	9	Actin	0.072128	-0.00115674
6	10	Actin	0.0725077	-0.000798315
6	11	Actin	0.0705056	-0.00282162
6	12	Actin	0.0704772	-0.00287125
6	13	Actin	0.0725487	-0.000821024
6	14	Actin	0.0730773	-0.000313665
6	15	Actin	0.073585	0.000172722
6	16	Actin	0.0749339	0.00150038
6	17	Actin	0.0769549	0.00350017
6	18	Actin	0.081718	0.00824201
6	19	Actin	0.0921291	0.0186319
6	20	Actin	0.111822	0.0383035
6	21	Actin	0.149936	0.076396
6	22	Actin	0.222362	0.148801
6	23	Actin	0.345544	0.271962
6	24	Actin	0.546127	0.472524
6	25	Actin	0.833922	0.760298
6	26	Actin	1.18036	1.10671
6	27	Actin	1.52645	1.45278
6	28	Actin	1.81746	1.74377
6	29	Actin	2.03957	1.96586
6	30	Actin	2.19804	2.12431
6	31	Actin	2.30849	2.23474
6	32	Actin	2.39201	2.31824
6	33	Actin	2.45622	2.38243
6	34	Actin	2.50341	2.4296
6	35	Actin	2.54222	2.46838
6	36	Actin	2.57079	2.49693
6	37	Actin	2.59846	2.52458
6	38	Actin	2.61893	2.54503
6	39	Actin	2.6325	2.55858
6	40	Actin	2.64453	2.57059
7	1	Actin	0.0897435	0.0013356
7	2	Actin	0.0899465	0.00138574
7	3	Actin	0.0903027	0.0015892
7	4	Actin	0.0914306	0.00256422
7	5	Actin	0.0907595	0.00174033
7	6	Actin	0.0896528	0.000480871
7	7	Actin	0.0880273	-0.00129744
7	8	Actin	0.0876777	-0.0017999
7	9	Actin	0.087704	-0.00192641
7	10	Actin	0.0868751	-0.00290812
7	11	Actin	0.0871066	-0.00282947
7	12	Actin	0.088789	-0.00129984
7	13	Actin	0.0897317	-0.000509918
7	14	Actin	0.09052	0.000125542
7	15	Actin	0.0927999	0.0022526
7	16	Actin	0.0945184	0.00381834
7	17	Actin	0.101837	0.010984
7	18	Actin	0.114502	0.0234967
7	19	Actin	0.140882	0.0497235
7	20	Actin	0.191461	0.10015
7	21	Actin	0.279817	0.188353
7	22	Actin	0.433517	0.3419
7	23	Actin	0.674052	0.582282
7	24	Actin	0.992969	0.901046
7	25	Actin	1.34324	1.25116
7	26	Actin	1.66586	1.57363
7	27	Actin	1.9234	1.83102
7	28	Actin	2.11074	2.01821
7	29	Actin	2.24244	2.14975
7	30	Actin	2.33855	2.24571
7	31	Actin	2.40932	2.31633
7	32	Actin	2.46169	2.36855
7	33	Actin	2.50041	2.40711
7	34	Actin	2.53405	2.4406
7	35	Actin	2.56257	2.46897
7	36	Actin	2.5867	2.49295
7	37	Actin	2.59979	2.50588
7	38	Actin	2.61186	2.5178
7	39	Actin	2.62452	2.53031
7	40	Actin	2.63197	2.53761
8	1	Actin	0.121144	0.00126569
8	2	Actin	0.120734	0.000519822
8	3	Actin	0.121037	0.000487377
8	4	Actin	0.122681	0.00179661
8	5	Actin	0.12285	0.00163018
8	6	Actin	0.122319	0.000763555
8	7	Actin	0.120508	-0.00138301
8	8	Actin	0.120295	-0.00193116
8	9	Actin	0.121259	-0.00130211
8	10	Actin	0.121464	-0.00143239
8	11	Actin	0.121688	-0.0015436
8	12	Actin	0.122345	-0.00122241
8	13	Actin	0.123781	-0.000121886
8	14	Actin	0.125095	0.000857198
8	15	Actin	0.127975	0.00340165
8	16	Actin	0.132816	0.0079076
8	17	Actin	0.141992	0.0167483
8	18	Actin	0.162864	0.0372842
8	19	Actin	0.202698	0.0767829
8	20	Actin	0.277024	0.150774
8	21	Actin	0.405419	0.278833
8	22	Actin	0.611594	0.484673
8	23	Actin	0.902091	0.774835
8	24	Actin	1.24122	1.11363
8	25	Actin	1.57032	1.44239
8	26	Actin	1.84497	1.71671
8	27	Actin	2.04921	1.92061
8	28	Actin	2.19598	2.06705
8	29	Actin	2.30251	2.17324
8	30	Actin	2.38012	2.25052
8	31	Actin	2.43907	2.30913
8	32	Actin	2.48256	2.35229
8	33	Actin	2.51697	2.38636
8	34	Actin	2.55043	2.41948
8	35	Actin	2.57385	2.44257
8	36	Actin	2.59402	2.4624
8	37	Actin	2.60933	2.47738
8	38	Actin	2.62312	2.49084
8	39	Actin	2.63583	2.50321
8	40	Actin	2.63804	2.50508
9	1	Actin	0.224685	0.000637605
9	2	Actin	0.224285	0.000524361
9	3	Actin	0.223824	0.000349665
9	4	Actin	0.221894	-0.00129409
9	5	Actin	0.221785	-0.00111705
9	6	Actin	0.223727	0.00111082
9	7	Actin	0.223873	0.00154331
9	8	Actin	0.22345	0.00140636
9	9	Actin	0.222289	0.000531847
9	10	Actin	0.221466	-5.21609e-06
9	11	Actin	0.22035	-0.000834759
9	12	Actin	0.219544	-0.00135513
9	13	Actin	0.218796	-0.00181703
9	14	Actin	0.219092	-0.0012345
9	15	Actin	0.220885	0.000844905
9	16	Actin	0.221625	0.00187087
9	17	Actin	0.224204	0.00473634
9	18	Actin	0.234052	0.0148702
9	19	Actin	0.250687	0.0317912
9	20	Actin	0.281964	0.0633549
9	21	Actin	0.342363	0.12404
9	22	Actin	0.448872	0.230835
9	23	Actin	0.626379	0.408629
9	24	Actin	0.881034	0.66357
9	25	Actin	1.1911	0.973918
9	26	Actin	1.50476	1.28787
9	27	Actin	1.77732	1.56071
9	28	Actin	1.98911	1.77279
9	29	Actin	2.14172	1.92569
9	30	Actin	2.25453	2.03879
9	31	Actin	2.33847	2.123
9	32	Actin	2.40266	2.18748
9	33	Actin	2.45383	2.23894
9	34	Actin	2.49567	2.28107
9	35	Actin	2.52142	2.3071
9	36	Actin	2.54621	2.33218
9	37	Actin	2.56615	2.35241
9	38	Actin	2.58323	2.36977
9	39	Actin	2.59581	2.38264
9	40	Actin	2.60674	2.39386
10	1	Actin	0.122008	0.000779859
10	2	Actin	0.121826	0.000517683
10	3	Actin	0.121712	0.000323307
10	4	Actin	0.121639	0.000170417
10	5	Actin	0.122014	0.000464762
10	6	Actin	0.122432	0.000803461
10	7	Actin	0.122502	0.00079301
10	8	Actin	0.122466	0.000676791
10	9	Actin	0.120795	-0.00107485
10	10	Actin	0.120474	-0.00147579
10	11	Actin	0.121038	-0.000992094
10	12	Actin	0.121443	-0.000667313
10	13	Actin	0.122133	-5.67278e-05
10	14	Actin	0.120831	-0.0014394
10	15	Actin	0.120887	-0.00146328
10	16	Actin	0.122943	0.000511916
10	17	Actin	0.125937	0.00342578
10	18	Actin	0.130238	0.00764705
10	19	Actin	0.139507	0.0168358
10	20	Actin	0.157997	0.0352455
10	21	Actin	0.193251	0.0704197
10	22	Actin	0.259504	0.136593
10	23	Actin	0.374475	0.251483
10	24	Actin	0.560423	0.437351
10	25	Actin	0.829644	0.706492
10	26	Actin	1.15525	1.03202
10	27	Actin	1.48601	1.3627
10	28	Actin	1.77242	1.64903
10	29	Actin	1.98842	1.86494
10	30	Actin	2.15228	2.02873
10	31	Actin	2.27327	2.14963
10	32	Actin	2.35817	2.23446
10	33	Actin	2.42445	2.30065
10	34	Actin	2.47805	2.35417
10	35	Actin	2.52224	2.39829
10	36	Actin	2.55817	2.43414
10	37	Actin	2.58302	2.4589
10	38	Actin	2.60413	2.47993
10	39	Actin	2.6228	2.49853
10	40	Actin	2.63821	2.51386
11	1	Actin	0.112429	0.00348451
11	2	Actin	0.112486	0.00351833
11	3	Actin	0.111268	0.00227776
11	4	Actin	0.108199	-0.000814009
11	5	Actin	0.108017	-0.00101984
11	6	Actin	0.110433	0.00137289
11	7	Actin	0.111274	0.0021911
11	8	Actin	0.110189	0.00108334
11	9	Actin	0.107442	-0.00168702
11	10	Actin	0.107164	-0.00198822
11	11	Actin	0.107435	-0.00174052
11	12	Actin	0.107518	-0.00168028
11	13	Actin	0.107821	-0.00140101
11	14	Actin	0.107999	-0.00124595
11	15	Actin	0.108671	-0.000596919
11	16	Actin	0.110253	0.000962609
11	17	Actin	0.1136	0.00428606
11	18	Actin	0.120514	0.011177
11	19	Actin	0.133424	0.0240642
11	20	Actin	0.159759	0.0503755
11	21	Actin	0.207871	0.0984648
11	22	Actin	0.29456	0.185131
11	23	Actin	0.435872	0.326419
11	24	Actin	0.645225	0.53575
11	25	Actin	0.91299	0.803491
11	26	Actin	1.19699	1.08747
11	27	Actin	1.45442	1.34487
11	28	Actin	1.66922	1.55965
11	29	Actin	1.83733	1.72774
11	30	Actin	1.96246	1.85285
11	31	Actin	2.06132	1.95168
11	32	Actin	2.13727	2.02761
11	33	Actin	2.19862	2.08894
11	34	Actin	2.24625	2.13655
11	35	Actin	2.28733	2.1776
11	36	Actin	2.31861	2.20885
11	37	Actin	2.34156	2.23178
11	38	Actin	2.36242	2.25262
11	39	Actin	2.38305	2.27322
11	40	Actin	2.39827	2.28843
12	1	Actin	0.173267	0.00204121
12	2	Actin	0.173105	0.00175488
12	3	Actin	0.172855	0.00137989
12	4	Actin	0.172135	0.000534555
12	5	Actin	0.172024	0.000298768
12	6	Actin	0.17254	0.000689203
12	7	Actin	0.171955	-2.05005e-05
12	8	Actin	0.17213	2.92636e-05
12	9	Actin	0.173185	0.000959448
12	10	Actin	0.171165	-0.00118537
12	11	Actin	0.169818	-0.00265773
12	12	Actin	0.16989	-0.00271092
12	13	Actin	0.170922	-0.00180322
12	14	Actin	0.172495	-0.000355892
12	15	Actin	0.173115	0.000139268
12	16	Actin	0.173733	0.000632535
12	17	Actin	0.177296	0.0040707
12	18	Actin	0.183816	0.0104654
12	19	Actin	0.197661	0.0241852
12	20	Actin	0.221814	0.0482129
12	21	Actin	0.266632	0.0929057
12	22	Actin	0.352202	0.178351
12	23	Actin	0.498034	0.324058
12	24	Actin	0.719464	0.545363
12	25	Actin	1.01164	0.837418
12	26	Actin	1.33736	1.16301
12	27	Actin	1.63647	1.46199
12	28	Actin	1.87809	1.70349
12	29	Actin	2.05675	1.88202
12	30	Actin	2.19094	2.01609
12	31	Actin	2.28674	2.11176
12	32	Actin	2.3537	2.1786
12	33	Actin	2.40873	2.2335
12	34	Actin	2.45228	2.27693
12	35	Actin	2.48652	2.31105
12	36	Actin	2.51268	2.33708
12	37	Actin	2.5376	2.36188
12	38	Actin	2.55421	2.37836
12	39	Actin	2.5681	2.39213
12	40	Actin	2.58204	2.40594
13	1	Actin	0.160415	-0.00151399
13	2	Actin	0.162132	0.000128052
13	3	Actin	0.162995	0.000916917
13	4	Actin	0.162696	0.000542537
13	5	Actin	0.161882	-0.000345084
13	6	Actin	0.161805	-0.000496826
13	7	Actin	0.162334	-4.29245e-05
13	8	Actin	0.162771	0.000319469
13	9	Actin	0.163031	0.000505059
13	10	Actin	0.163159	0.0005587
13	11	Actin	0.161891	-0.000783361
13	12	Actin	0.160865	-0.00188435
13	13	Actin	0.160882	-0.00194205
13	14	Actin	0.161949	-0.000949682
13	15	Actin	0.163429	0.000456507
13	16	Actin	0.166192	0.00314509
13	17	Actin	0.17163	0.00850775
13	18	Actin	0.1814	0.0182036
13	19	Actin	0.201193	0.0379218
13	20	Actin	0.239043	0.0756979
13	21	Actin	0.309953	0.146533
13	22	Actin	0.43431	0.270816
13	23	Actin	0.63165	0.468081
13	24	Actin	0.911203	0.747559
13	25	Actin	1.24263	1.07892
13	26	Actin	1.56593	1.40214
13	27	Actin	1.84098	1.67711
13	28	Actin	2.052	1.88805
13	29	Actin	2.21217	2.04815
13	30	Actin	2.32938	2.16529
13	31	Actin	2.41369	2.24952
13	32	Actin	2.48127	2.31703
13	33	Actin	2.53297	2.36866
13	34	Actin	2.57175	2.40736
13	35	Actin	2.60626	2.4418
13	36	Actin	2.63344	2.4689
13	37	Actin	2.65373	2.48912
13	38	Actin	2.67358	2.5089
13	39	Actin	2.69254	2.52778
13	40	Actin	2.70295	2.53811
14	1	Actin	0.0961699	0.000858654
14	2	Actin	0.0965496	0.000735674
14	3	Actin	0.0968174	0.000500771
14	4	Actin	0.0979709	0.00115167
14	5	Actin	0.0986177	0.00129581
14	6	Actin	0.0979886	0.000163942
14	7	Actin	0.0973045	-0.00102274
14	8	Actin	0.0975874	-0.00124253
14	9	Actin	0.0990911	-0.000241507
14	10	Actin	0.0993839	-0.000451398
14	11	Actin	0.0996055	-0.000732465
14	12	Actin	0.0997995	-0.00104117
14	13	Actin	0.0997776	-0.00156575
14	14	Actin	0.100936	-0.000909673
14	15	Actin	0.104013	0.00166417
14	16	Actin	0.105282	0.00243089
14	17	Actin	0.110335	0.00698128
14	18	Actin	0.120853	0.016996
14	19	Actin	0.138824	0.0344646
14	20	Actin	0.176262	0.0713997
14	21	Actin	0.24508	0.139715
14	22	Actin	0.361584	0.255716
14	23	Actin	0.55155	0.44518
14	24	Actin	0.817466	0.710594
14	25	Actin	1.13026	1.02289
14	26	Actin	1.43421	1.32633
14	27	Actin	1.68966	1.58128
14	28	Actin	1.88526	1.77638
14	29	Actin	2.02702	1.91763
14	30	Actin	2.13217	2.02228
14	31	Actin	2.21066	2.10027
14	32	Actin	2.27285	2.16196
14	33	Actin	2.31749	2.2061
14	34	Actin	2.35496	2.24306
14	35	Actin	2.39005	2.27765
14	36	Actin	2.40802	2.29511
14	37	Actin	2.42661	2.3132
14	38	Actin	2.44297	2.32906
14	39	Actin	2.45632	2.3419
14	40	Actin	2.46307	2.34816
15	1	Actin	0.0857724	0.00188748
15	2	Actin	0.0864479	0.00221673
15	3	Actin	0.0861	0.00152252
15	4	Actin	0.085397	0.000473228
15	5	Actin	0.0855146	0.000244616
15	6	Actin	0.0865396	0.000923344
15	7	Actin	0.0852859	-0.000676674
15	8	Actin	0.0853725	-0.000936369
15	9	Actin	0.0869494	0.000294268
15	10	Actin	0.0860838	-0.000917619
15	11	Actin	0.0857166	-0.00163114
15	12	Actin	0.0858454	-0.00184856
15	13	Actin	0.0863203	-0.00171999
15	14	Actin	0.0879062	-0.000480291
15	15	Actin	0.0900344	0.00130161
15	16	Actin	0.0925301	0.00345105
15	17	Actin	0.0990236	0.00959819
15	18	Actin	0.114461	0.0246895
15	19	Actin	0.141713	0.0515947
15	20	Actin	0.191301	0.100837
15	21	Actin	0.283174	0.192364
15	22	Actin	0.437362	0.346205
15	23	Actin	0.671213	0.57971
15	24	Actin	0.978285	0.886436
15	25	Actin	1.30633	1.21413
15	26	Actin	1.60285	1.5103
15	27	Actin	1.84054	1.74766
15	28	Actin	2.01349	1.92025
15	29	Actin	2.142	2.04842
15	30	Actin	2.2323	2.13837
15	31	Actin	2.29573	2.20146
15	32	Actin	2.34974	2.25512
15	33	Actin	2.39261	2.29764
15	34	Actin	2.42585	2.33054
15	35	Actin	2.4509	2.35524
15	36	Actin	2.4699	2.3739
15	37	Actin	2.48989	2.39354
15	38	Actin	2.50487	2.40818
15	39	Actin	2.51689	2.41985
15	40	Actin	2.524	2.42661
16	1	Actin	0.0986835	-0.000398548
16	2	Actin	0.0989082	-9.62485e-05
16	3	Actin	0.098881	-4.58378e-05
16	4	Actin	0.0989261	7.68063e-05
16	5	Actin	0.0986155	-0.000156203
16	6	Actin	0.0980068	-0.000687228
16	7	Actin	0.0982103	-0.00040617
16	8	Actin	0.0992882	0.000749303
16	9	Actin	0.0995434	0.00108213
16	10	Actin	0.0995299	0.00114623
16	11	Actin	0.0988401	0.000534026
16	12	Actin	0.098455	0.000226489
16	13	Actin	0.0977873	-0.000363619
16	14	Actin	0.09604	-0.00203335
16	15	Actin	0.0959582	-0.00203751
16	16	Actin	0.0972855	-0.000632682
16	17	Actin	0.0980284	0.000187828
16	18	Actin	0.100123	0.0023598
16	19	Actin	0.102438	0.00475246
16	20	Actin	0.112406	0.0147979
16	21	Actin	0.12702	0.0294901
16	22	Actin	0.15734	0.059887
16	23	Actin	0.215391	0.118016
16	24	Actin	0.314867	0.21757
16	25	Actin	0.48114	0.38392
16	26	Actin	0.734635	0.637492
16	27	Actin	1.06354	0.966473
16	28	Actin	1.41196	1.31498
16	29	Actin	1.72053	1.62362
16	30	Actin	1.96266	1.86583
16	31	Actin	2.14101	2.04426
16	32	Actin	2.26719	2.17051
16	33	Actin	2.34936	2.25276
16	34	Actin	2.41463	2.31811
16	35	Actin	2.46101	2.36457
16	36	Actin	2.50268	2.40632
16	37	Actin	2.52819	2.4319
16	38	Actin	2.55095	2.45474
16	39	Actin	2.57659	2.48046
16	40	Actin	2.59275	2.49669
17	1	Actin	0.108899	0.00158257
17	2	Actin	0.108658	0.00132368
17	3	Actin	0.108577	0.0012251
17	4	Actin	0.108529	0.001159
17	5	Actin	0.10735	-3.83366e-05
17	6	Actin	0.107063	-0.000344174
17	7	Actin	0.107573	0.000148423
17	8	Actin	0.107477	3.3768e-05
17	9	Actin	0.107357	-0.000104215
17	10	Actin	0.106786	-0.000693398
17	11	Actin	0.106603	-0.000894763
17	12	Actin	0.106578	-0.000937915
17	13	Actin	0.10551	-0.00202369
17	14	Actin	0.105593	-0.00195863
17	15	Actin	0.107125	-0.000445471
17	16	Actin	0.108435	0.000846633
17	17	Actin	0.111634	0.00402766
17	18	Actin	0.116194	0.00856945
17	19	Actin	0.125297	0.0176543
17	20	Actin	0.144247	0.0365857
17	21	Actin	0.183222	0.0755427
17	22	Actin	0.251512	0.143814
17	23	Actin	0.373186	0.26547
17	24	Actin	0.572893	0.46516
17	25	Actin	0.856674	0.748922
17	26	Actin	1.19977	1.092
17	27	Actin	1.54196	1.43417
17	28	Actin	1.83252	1.72472
17	29	Actin	2.05471	1.94688
17	30	Actin	2.21415	2.10631
17	31	Actin	2.32912	2.22126
17	32	Actin	2.41189	2.30402
17	33	Actin	2.47165	2.36375
17	34	Actin	2.52011	2.4122
17	35	Actin	2.55432	2.44639
17	36	Actin	2.58251	2.47456
17	37	Actin	2.60738	2.49941
17	38	Actin	2.62634	2.51835
17	39	Actin	2.64315	2.53514
17	40	Actin	2.65573	2.54771
18	1	Actin	0.0458472	0.00271247
18	2	Actin	0.0455846	0.00221782
18	3	Actin	0.0440585	0.000459627
18	4	Actin	0.0439458	0.000114865
18	5	Actin	0.0451302	0.00106723
18	6	Actin	0.0449729	0.000677836
18	7	Actin	0.0449931	0.000465985
18	8	Actin	0.0458284	0.0010692
18	9	Actin	0.0452096	0.000218348
18	10	Actin	0.0445913	-0.000631969
18	11	Actin	0.0434387	-0.00201665
18	12	Actin	0.0432363	-0.00245108
18	13	Actin	0.0435232	-0.00239631
18	14	Actin	0.0439672	-0.00218429
18	15	Actin	0.0459865	-0.00039705
18	16	Actin	0.0481065	0.00149083
18	17	Actin	0.0513611	0.00451342
18	18	Actin	0.0568853	0.00980551
18	19	Actin	0.0677012	0.0203894
18	20	Actin	0.091629	0.0440851
18	21	Actin	0.134989	0.0872135
18	22	Actin	0.213003	0.164995
18	23	Actin	0.351855	0.303615
18	24	Actin	0.572869	0.524397
18	25	Actin	0.881753	0.833048
18	26	Actin	1.24102	1.19208
18	27	Actin	1.58608	1.53691
18	28	Actin	1.86834	1.81894
18	29	Actin	2.07594	2.02631
18	30	Actin	2.22658	2.17671
18	31	Actin	2.33345	2.28335
18	32	Actin	2.4113	2.36097
18	33	Actin	2.46996	2.4194
18	34	Actin	2.51005	2.45926
18	35	Actin	2.54193	2.49091
18	36	Actin	2.56957	2.51832
18	37	Actin	2.59635	2.54486
18	38	Actin	2.61684	2.56512
18	39	Actin	2.62634	2.57438
18	40	Actin	2.63733	2.58515
19	1	Actin	0.0631705	0.00269619
19	2	Actin	0.0636284	0.00282776
19	3	Actin	0.0632637	0.00213674
19	4	Actin	0.0628171	0.00136373
19	5	Actin	0.0620815	0.000301796
19	6	Actin	0.0619726	-0.00013343
19	7	Actin	0.0622378	-0.00019457
19	8	Actin	0.0620823	-0.000676358
19	9	Actin	0.0614927	-0.00159228
19	10	Actin	0.0614362	-0.00197514
19	11	Actin	0.0618626	-0.00187512
19	12	Actin	0.0626248	-0.00143917
19	13	Actin	0.0636179	-0.000772402
19	14	Actin	0.0645645	-0.000152186
19	15	Actin	0.0668278	0.00178481
19	16	Actin	0.0685929	0.00322358
19	17	Actin	0.0760063	0.0103106
19	18	Actin	0.0885737	0.0225517
19	19	Actin	0.115432	0.0490838
19	20	Actin	0.166647	0.0999726
19	21	Actin	0.255948	0.188947
19	22	Actin	0.408361	0.341034
19	23	Actin	0.644702	0.577049
19	24	Actin	0.957389	0.889409
19	25	Actin	1.30273	1.23442
19	26	Actin	1.61813	1.5495
19	27	Actin	1.86775	1.79879
19	28	Actin	2.05382	1.98454
19	29	Actin	2.188	2.11839
19	30	Actin	2.28795	2.21801
19	31	Actin	2.35962	2.28936
19	32	Actin	2.41103	2.34044
19	33	Actin	2.45459	2.38367
19	34	Actin	2.48902	2.41777
19	35	Actin	2.51497	2.4434
19	36	Actin	2.53608	2.46418
19	37	Actin	2.55622	2.484
19	38	Actin	2.57188	2.49933
19	39	Actin	2.5814	2.50853
19	40	Actin	2.58654	2.51334
20	1	Actin	0.0592473	0.00156354
20	2	Actin	0.0597097	0.00184769
20	3	Actin	0.0597694	0.00172915
20	4	Actin	0.0590634	0.000844843
20	5	Actin	0.0588827	0.00048586
20	6	Actin	0.0589297	0.00035464
20	7	Actin	0.0579963	-0.000756964
20	8	Actin	0.0575687	-0.00136282
20	9	Actin	0.0576607	-0.00144909
20	10	Actin	0.0582261	-0.00106197
20	11	Actin	0.0584394	-0.00102687
20	12	Actin	0.0582198	-0.00142473
20	13	Actin	0.0588614	-0.000961373
20	14	Actin	0.0618119	0.00181085
20	15	Actin	0.0629977	0.00281847
20	16	Actin	0.0668731	0.00651559
20	17	Actin	0.0759264	0.0153907
20	18	Actin	0.0916666	0.0309526
20	19	Actin	0.127421	0.0665292
20	20	Actin	0.190066	0.128995
20	21	Actin	0.299799	0.23855
20	22	Actin	0.481688	0.420261
20	23	Actin	0.748702	0.687097
20	24	Actin	1.07921	1.01742
20	25	Actin	1.41898	1.35702
20	26	Actin	1.71339	1.65125
20	27	Actin	1.93709	1.87477
20	28	Actin	2.10316	2.04066
20	29	Actin	2.22153	2.15886
20	30	Actin	2.3077	2.24485
20	31	Actin	2.37813	2.3151
20	32	Actin	2.43096	2.36775
20	33	Actin	2.46535	2.40196
20	34	Actin	2.49943	2.43586
20	35	Actin	2.52775	2.464
20	36	Actin	2.55227	2.48834
20	37	Actin	2.56823	2.50413
20	38	Actin	2.58197	2.51769
20	39	Actin	2.59203	2.52758
20	40	Actin	2.59889	2.53426
21	1	Actin	0.0755135	0.00233834
21	2	Actin	0.0746657	0.00147969
21	3	Actin	0.0742041	0.00100727
21	4	Actin	0.074402	0.0011943
21	5	Actin	0.0740957	0.000877134
21	6	Actin	0.0735058	0.000276445
21	7	Actin	0.0732046	-3.56822e-05
21	8	Actin	0.0731459	-0.000105174
21	9	Actin	0.0728944	-0.000367532
21	10	Actin	0.0708307	-0.00244216
21	11	Actin	0.0706872	-0.00259647
21	12	Actin	0.0721272	-0.00116734
21	13	Actin	0.0721433	-0.00116209
21	14	Actin	0.0724469	-0.000869374
21	15	Actin	0.0747531	0.00142602
21	16	Actin	0.0773026	0.00396467
21	17	Actin	0.0814463	0.00809747
21	18	Actin	0.0908927	0.0175331
21	19	Actin	0.10775	0.0343798
21	20	Actin	0.141627	0.0682458
21	21	Actin	0.204307	0.130915
21	22	Actin	0.315939	0.242535
21	23	Actin	0.501753	0.428339
21	24	Actin	0.772431	0.699007
21	25	Actin	1.10689	1.03345
21	26	Actin	1.44782	1.37438
21	27	Actin	1.74095	1.66749
21	28	Actin	1.96978	1.89631
21	29	Actin	2.13678	2.0633
21	30	Actin	2.25669	2.1832
21	31	Actin	2.3445	2.271
21	32	Actin	2.4122	2.33869
21	33	Actin	2.46696	2.39344
21	34	Actin	2.50756	2.43403
21	35	Actin	2.53737	2.46383
21	36	Actin	2.56311	2.48955
21	37	Actin	2.58579	2.51223
21	38	Actin	2.60487	2.53129
21	39	Actin	2.62076	2.54717
21	40	Actin	2.63534	2.56175
22	1	Actin	0.113082	-0.00512902
22	2	Actin	0.11498	-0.00359092
22	3	Actin	0.118011	-0.000919998
22	4	Actin	0.119219	-7.18179e-05
22	5	Actin	0.120778	0.00112816
22	6	Actin	0.12075	0.000740605
22	7	Actin	0.120508	0.000138372
22	8	Actin	0.120834	0.000105148
22	9	Actin	0.120909	-0.000179518
22	10	Actin	0.121842	0.000393244
22	11	Actin	0.122142	0.0003336
22	12	Actin	0.122245	7.69628e-05
22	13	Actin	0.121151	-0.00137585
22	14	Actin	0.12092	-0.00196659
22	15	Actin	0.122225	-0.00102115
22	16	Actin	0.123148	-0.000458578
22	17	Actin	0.127043	0.00307741
22	18	Actin	0.133634	0.0093082
22	19	Actin	0.143679	0.0189944
22	20	Actin	0.165424	0.0403794
22	21	Actin	0.205186	0.0797818
22	22	Actin	0.278754	0.15299
22	23	Actin	0.407259	0.281135
22	24	Actin	0.619328	0.492845
22	25	Actin	0.920883	0.79404
22	26	Actin	1.28122	1.15402
22	27	Actin	1.63764	1.51007
22	28	Actin	1.94159	1.81367
22	29	Actin	2.167	2.03872
22	30	Actin	2.32443	2.19579
22	31	Actin	2.44337	2.31437
22	32	Actin	2.53118	2.40182
22	33	Actin	2.5981	2.46838
22	34	Actin	2.64724	2.51716
22	35	Actin	2.68339	2.55295
22	36	Actin	2.71106	2.58027
22	37	Actin	2.73654	2.60538
22	38	Actin	2.75559	2.62408
22	39	Actin	2.77479	2.64291
22	40	Actin	2.78851	2.65627
23	1	Actin	0.0834855	0.000574634
23	2	Actin	0.0843093	0.00144018
23	3	Actin	0.08384	0.0010125
23	4	Actin	0.083275	0.000489133
23	5	Actin	0.0830179	0.000273663
23	6	Actin	0.082678	-2.45166e-05
23	7	Actin	0.0819652	-0.000695679
23	8	Actin	0.081978	-0.000641222
23	9	Actin	0.0823707	-0.00020686
23	10	Actin	0.0822823	-0.000253642
23	11	Actin	0.0821928	-0.000301429
23	12	Actin	0.0820551	-0.000397541
23	13	Actin	0.0814598	-0.000951171
23	14	Actin	0.081499	-0.000870302
23	15	Actin	0.0825826	0.000255005
23	16	Actin	0.084598	0.00231207
23	17	Actin	0.0897619	0.00751754
23	18	Actin	0.0972902	0.0150876
23	19	Actin	0.111821	0.0296599
23	20	Actin	0.142513	0.060394
23	21	Actin	0.197862	0.115784
23	22	Actin	0.297033	0.214997
23	23	Actin	0.460732	0.378738
23	24	Actin	0.701446	0.619494
23	25	Actin	1.01061	0.928702
23	26	Actin	1.33264	1.25077
23	27	Actin	1.61783	1.536
23	28	Actin	1.84596	1.76417
23	29	Actin	2.02126	1.93951
23	30	Actin	2.14994	2.06824
23	31	Actin	2.24619	2.16453
23	32	Actin	2.3233	2.24169
23	33	Actin	2.37585	2.29427
23	34	Actin	2.42429	2.34275
23	35	Actin	2.46601	2.38452
23	36	Actin	2.50029	2.41884
23	37	Actin	2.52236	2.44095
23	38	Actin	2.54153	2.46016
23	39	Actin	2.55579	2.47446
23	40	Actin	2.57174	2.49045
24	1	Actin	0.116441	0.00225469
24	2	Actin	0.117272	0.00276672
24	3	Actin	0.116572	0.00174741
24	4	Actin	0.116206	0.00106177
24	5	Actin	0.115692	0.000228036
24	6	Actin	0.115822	3.95095e-05
24	7	Actin	0.11716	0.00105768
24	8	Actin	0.116816	0.000394528
24	9	Actin	0.116418	-0.000323317
24	10	Actin	0.115415	-0.00164564
24	11	Actin	0.115215	-0.00216489
24	12	Actin	0.115228	-0.00247077
24	13	Actin	0.115435	-0.00258316
24	14	Actin	0.116355	-0.00198238
24	15	Actin	0.117758	-0.00089885
24	16	Actin	0.120938	0.00196131
24	17	Actin	0.124875	0.00557876
24	18	Actin	0.130859	0.0112438
24	19	Actin	0.144707	0.0247727
24	20	Actin	0.174028	0.0537737
24	21	Actin	0.226658	0.106085
24	22	Actin	0.321285	0.200392
24	23	Actin	0.478024	0.356812
24	24	Actin	0.714806	0.593275
24	25	Actin	1.02398	0.902126
24	26	Actin	1.35069	1.22852
24	27	Actin	1.64832	1.52583
24	28	Actin	1.88512	1.76231
24	29	Actin	2.0587	1.93558
24	30	Actin	2.17724	2.05379
24	31	Actin	2.26735	2.14358
24	32	Actin	2.33552	2.21143
24	33	Actin	2.38965	2.26525
24	34	Actin	2.43281	2.30809
24	35	Actin	2.46547	2.34042
24	36	Actin	2.49576	2.3704
24	37	Actin	2.51823	2.39254
24	38	Actin	2.53331	2.40731
24	39	Actin	2.54624	2.41992
24	40	Actin	2.55829	2.43165
25	1	Pd-l1	0.179768	0.00140842
25	2	Pd-l1	0.179375	0.00120799
25	3	Pd-l1	0.178649	0.000675952
25	4	Pd-l1	0.1783	0.000519786
25	5	Pd-l1	0.178051	0.000463696
25	6	Pd-l1	0.177955	0.000560835
25	7	Pd-l1	0.177932	0.000731675
25	8	Pd-l1	0.177634	0.000626203
25	9	Pd-l1	0.176829	1.41802e-05
25	10	Pd-l1	0.176443	-0.000178196
25	11	Pd-l1	0.176308	-0.000120232
25	12	Pd-l1	0.175637	-0.000598427
25	13	Pd-l1	0.175069	-0.000973029
25	14	Pd-l1	0.173937	-0.00191155
25	15	Pd-l1	0.17424	-0.00141557
25	16	Pd-l1	0.175781	0.000319
25	17	Pd-l1	0.175715	0.000445539
25	18	Pd-l1	0.174018	-0.00105787
25	19	Pd-l1	0.173563	-0.00131985
25	20	Pd-l1	0.173682	-0.00100736
25	21	Pd-l1	0.173899	-0.000597192
25	22	Pd-l1	0.174248	-5.5254e-05
25	23	Pd-l1	0.174949	0.000838665
25	24	Pd-l1	0.177956	0.004039
25	25	Pd-l1	0.18304	0.00931624
25	26	Pd-l1	0.194028	0.0204971
25	27	Pd-l1	0.215659	0.0423211
25	28	Pd-l1	0.255426	0.0822813
25	29	Pd-l1	0.326234	0.153282
25	30	Pd-l1	0.449925	0.277167
25	31	Pd-l1	0.639673	0.467108
25	32	Pd-l1	0.896903	0.724531
25	33	Pd-l1	1.19769	1.02551
25	34	Pd-l1	1.49219	1.3202
25	35	Pd-l1	1.73944	1.56764
25	36	Pd-l1	1.92441	1.75281
25	37	Pd-l1	2.05547	1.88407
25	38	Pd-l1	2.14809	1.97687
25	39	Pd-l1	2.21448	2.04346
25	40	Pd-l1	2.25382	2.08299
26	1	Pd-l1	0.0676839	-0.00108328
26	2	Pd-l1	0.0678235	-0.000443734
26	3	Pd-l1	0.0681565	0.000389129
26	4	Pd-l1	0.0683274	0.00105995
26	5	Pd-l1	0.0682671	0.0014995
26	6	Pd-l1	0.0678688	0.00160106
26	7	Pd-l1	0.0667995	0.0010317
26	8	Pd-l1	0.0660235	0.000755541
26	9	Pd-l1	0.0649269	0.000158899
26	10	Pd-l1	0.0644285	0.0001603
26	11	Pd-l1	0.0640566	0.000288345
26	12	Pd-l1	0.0625779	-0.000690475
26	13	Pd-l1	0.0617358	-0.00103265
26	14	Pd-l1	0.0608975	-0.00137114
26	15	Pd-l1	0.060675	-0.00109374
26	16	Pd-l1	0.0603647	-0.000904079
26	17	Pd-l1	0.0587174	-0.00205157
26	18	Pd-l1	0.0579653	-0.00230375
26	19	Pd-l1	0.057602	-0.00216719
26	20	Pd-l1	0.0568556	-0.00241364
26	21	Pd-l1	0.0567126	-0.00205679
26	22	Pd-l1	0.0568191	-0.00145041
26	23	Pd-l1	0.0570931	-0.000676505
26	24	Pd-l1	0.0588081	0.00153841
26	25	Pd-l1	0.0603984	0.00362859
26	26	Pd-l1	0.0623705	0.00610052
26	27	Pd-l1	0.0679878	0.0122177
26	28	Pd-l1	0.0757126	0.0204425
26	29	Pd-l1	0.0928621	0.0380918
26	30	Pd-l1	0.12525	0.0709798
26	31	Pd-l1	0.183524	0.129754
26	32	Pd-l1	0.284182	0.230911
26	33	Pd-l1	0.445429	0.392658
26	34	Pd-l1	0.677197	0.624927
26	35	Pd-l1	0.96696	0.915189
26	36	Pd-l1	1.26678	1.2155
26	37	Pd-l1	1.53654	1.48577
26	38	Pd-l1	1.75297	1.7027
26	39	Pd-l1	1.91664	1.86687
26	40	Pd-l1	2.02168	1.97241
27	1	Pd-l1	0.0660997	0.000729222
27	2	Pd-l1	0.0659242	0.000682473
27	3	Pd-l1	0.0659282	0.000815126
27	4	Pd-l1	0.0664044	0.00142008
27	5	Pd-l1	0.06629	0.00143435
27	6	Pd-l1	0.0658678	0.00114091
27	7	Pd-l1	0.0644522	-0.000146023
27	8	Pd-l1	0.0640801	-0.000389393
27	9	Pd-l1	0.0645776	0.000236839
27	10	Pd-l1	0.0643979	0.000185842
27	11	Pd-l1	0.0638662	-0.000217112
27	12	Pd-l1	0.0626533	-0.00130129
27	13	Pd-l1	0.0622242	-0.00160172
27	14	Pd-l1	0.0623561	-0.00134112
27	15	Pd-l1	0.0631655	-0.000403006
27	16	Pd-l1	0.0631872	-0.000252598
27	17	Pd-l1	0.0629698	-0.000341323
27	18	Pd-l1	0.0623325	-0.000849882
27	19	Pd-l1	0.0615997	-0.00145392
27	20	Pd-l1	0.0611857	-0.00173921
27	21	Pd-l1	0.0604717	-0.0023245
27	22	Pd-l1	0.0609317	-0.00173583
27	23	Pd-l1	0.0635842	0.00104538
27	24	Pd-l1	0.0657092	0.00329914
27	25	Pd-l1	0.0668006	0.00451926
27	26	Pd-l1	0.0723065	0.0101538
27	27	Pd-l1	0.0823554	0.0203314
27	28	Pd-l1	0.100027	0.038132
27	29	Pd-l1	0.131895	0.0701286
27	30	Pd-l1	0.192701	0.131063
27	31	Pd-l1	0.300913	0.239404
27	32	Pd-l1	0.476423	0.415042
27	33	Pd-l1	0.729924	0.668673
27	34	Pd-l1	1.04388	0.982756
27	35	Pd-l1	1.37203	1.31104
27	36	Pd-l1	1.65997	1.59911
27	37	Pd-l1	1.88597	1.82523
27	38	Pd-l1	2.05483	1.99422
27	39	Pd-l1	2.17052	2.11004
27	40	Pd-l1	2.23957	2.17922
28	1	Pd-l1	0.0876328	0.00243971
28	2	Pd-l1	0.0869765	0.00200718
28	3	Pd-l1	0.0864427	0.00169719
28	4	Pd-l1	0.0865198	0.00199803
28	5	Pd-l1	0.0861113	0.00181331
28	6	Pd-l1	0.0851709	0.00109659
28	7	Pd-l1	0.0844934	0.000642877
28	8	Pd-l1	0.083455	-0.000171724
28	9	Pd-l1	0.0828102	-0.000592794
28	10	Pd-l1	0.08281	-0.000369217
28	11	Pd-l1	0.0834107	0.000455212
28	12	Pd-l1	0.0815168	-0.00121488
28	13	Pd-l1	0.0807088	-0.00179912
28	14	Pd-l1	0.0801837	-0.00210047
28	15	Pd-l1	0.0800935	-0.0019669
28	16	Pd-l1	0.0806689	-0.0011677
28	17	Pd-l1	0.0806849	-0.000927943
28	18	Pd-l1	0.0805773	-0.000811788
28	19	Pd-l1	0.0799507	-0.0012146
28	20	Pd-l1	0.0798892	-0.00105238
28	21	Pd-l1	0.079958	-0.000759812
28	22	Pd-l1	0.0782892	-0.0022049
28	23	Pd-l1	0.0780937	-0.00217654
28	24	Pd-l1	0.0801679	0.000121428
28	25	Pd-l1	0.0843356	0.00451285
28	26	Pd-l1	0.0857923	0.00619328
28	27	Pd-l1	0.090431	0.0110558
28	28	Pd-l1	0.102278	0.0231268
28	29	Pd-l1	0.123994	0.0450662
28	30	Pd-l1	0.164023	0.0853192
28	31	Pd-l1	0.235471	0.156991
28	32	Pd-l1	0.361538	0.283282
28	33	Pd-l1	0.563184	0.485151
28	34	Pd-l1	0.844432	0.766623
28	35	Pd-l1	1.17834	1.10075
28	36	Pd-l1	1.49838	1.42101
28	37	Pd-l1	1.74684	1.6697
28	38	Pd-l1	1.91457	1.83765
28	39	Pd-l1	2.02972	1.95303
28	40	Pd-l1	2.10159	2.02512
29	1	Pd-l1	0.0819049	-0.00141229
29	2	Pd-l1	0.0826228	-0.000550463
29	3	Pd-l1	0.0828376	-0.000191692
29	4	Pd-l1	0.0830615	0.000176198
29	5	Pd-l1	0.0841386	0.00139732
29	6	Pd-l1	0.0833301	0.000732776
29	7	Pd-l1	0.0812589	-0.00119449
29	8	Pd-l1	0.0812664	-0.00104298
29	9	Pd-l1	0.0832336	0.00106824
29	10	Pd-l1	0.0836003	0.00157893
29	11	Pd-l1	0.0836287	0.00175127
29	12	Pd-l1	0.0826343	0.000900847
29	13	Pd-l1	0.0804472	-0.00114229
29	14	Pd-l1	0.0800781	-0.00136736
29	15	Pd-l1	0.0808346	-0.000466894
29	16	Pd-l1	0.0805566	-0.000600979
29	17	Pd-l1	0.0800145	-0.000999046
29	18	Pd-l1	0.0792912	-0.00157842
29	19	Pd-l1	0.079178	-0.00154762
29	20	Pd-l1	0.0792963	-0.00128539
29	21	Pd-l1	0.0790936	-0.00134408
29	22	Pd-l1	0.0792278	-0.0010659
29	23	Pd-l1	0.0804653	0.000315572
29	24	Pd-l1	0.0824033	0.00239761
29	25	Pd-l1	0.0833701	0.00350836
29	26	Pd-l1	0.0862015	0.00648371
29	27	Pd-l1	0.0951724	0.0155986
29	28	Pd-l1	0.107616	0.0281862
29	29	Pd-l1	0.13626	0.0569746
29	30	Pd-l1	0.191187	0.112045
29	31	Pd-l1	0.284061	0.205064
29	32	Pd-l1	0.44204	0.363186
29	33	Pd-l1	0.685725	0.607015
29	34	Pd-l1	1.0057	0.927134
29	35	Pd-l1	1.35242	1.274
29	36	Pd-l1	1.66513	1.58685
29	37	Pd-l1	1.90872	1.83059
29	38	Pd-l1	2.08905	2.01106
29	39	Pd-l1	2.22052	2.14267
29	40	Pd-l1	2.29655	2.21884
30	1	Pd-l1	0.109404	-0.00311317
30	2	Pd-l1	0.110478	-0.00201635
30	3	Pd-l1	0.112241	-0.000231682
30	4	Pd-l1	0.112549	9.8577e-05
30	5	Pd-l1	0.113	0.000570941
30	6	Pd-l1	0.11357	0.00116364
30	7	Pd-l1	0.11352	0.0011359
30	8	Pd-l1	0.113661	0.00129853
30	9	Pd-l1	0.113729	0.00138846
30	10	Pd-l1	0.113995	0.00167671
30	11	Pd-l1	0.113424	0.00112721
30	12	Pd-l1	0.109191	-0.00308304
30	13	Pd-l1	0.108782	-0.00347075
30	14	Pd-l1	0.111445	-0.000785505
30	15	Pd-l1	0.112077	-0.000130959
30	16	Pd-l1	0.111806	-0.000379826
30	17	Pd-l1	0.11127	-0.0008945
30	18	Pd-l1	0.110474	-0.00166818
30	19	Pd-l1	0.11008	-0.00203973
30	20	Pd-l1	0.109668	-0.00243041
30	21	Pd-l1	0.10979	-0.00228644
30	22	Pd-l1	0.111786	-0.000268366
30	23	Pd-l1	0.114925	0.00289306
30	24	Pd-l1	0.118326	0.00631636
30	25	Pd-l1	0.124391	0.0124031
30	26	Pd-l1	0.138318	0.0263526
30	27	Pd-l1	0.163034	0.0510905
30	28	Pd-l1	0.209587	0.0976654
30	29	Pd-l1	0.292345	0.180445
30	30	Pd-l1	0.434655	0.322777
30	31	Pd-l1	0.65481	0.542954
30	32	Pd-l1	0.946622	0.834788
30	33	Pd-l1	1.27856	1.16674
30	34	Pd-l1	1.58521	1.47342
30	35	Pd-l1	1.81723	1.70546
30	36	Pd-l1	1.97547	1.86373
30	37	Pd-l1	2.08873	1.977
30	38	Pd-l1	2.17169	2.05999
30	39	Pd-l1	2.23582	2.12414
30	40	Pd-l1	2.27616	2.1645
31	1	Pd-l1	0.0521399	0.00182929
31	2	Pd-l1	0.0517308	0.00153061
31	3	Pd-l1	0.0510312	0.000941477
31	4	Pd-l1	0.0497906	-0.000188649
31	5	Pd-l1	0.0494926	-0.000376239
31	6	Pd-l1	0.0502062	0.000447792
31	7	Pd-l1	0.0499802	0.000332208
31	8	Pd-l1	0.0497473	0.000209822
31	9	Pd-l1	0.0499693	0.000542268
31	10	Pd-l1	0.0498846	0.000568003
31	11	Pd-l1	0.0497024	0.000496217
31	12	Pd-l1	0.048347	-0.000748662
31	13	Pd-l1	0.0482054	-0.00077989
31	14	Pd-l1	0.0494757	0.000600859
31	15	Pd-l1	0.0490311	0.000266716
31	16	Pd-l1	0.0486402	-1.37151e-05
31	17	Pd-l1	0.0485597	1.62668e-05
31	18	Pd-l1	0.0478457	-0.000587326
31	19	Pd-l1	0.0457119	-0.00261071
31	20	Pd-l1	0.0454697	-0.00274237
31	21	Pd-l1	0.0466773	-0.00142433
31	22	Pd-l1	0.0468774	-0.00111382
31	23	Pd-l1	0.0475126	-0.00036813
31	24	Pd-l1	0.0494165	0.00164616
31	25	Pd-l1	0.0525459	0.00488604
31	26	Pd-l1	0.0586227	0.0110733
31	27	Pd-l1	0.0701675	0.0227285
31	28	Pd-l1	0.0885852	0.0412567
31	29	Pd-l1	0.124349	0.077131
31	30	Pd-l1	0.1887	0.141592
31	31	Pd-l1	0.30132	0.254323
31	32	Pd-l1	0.488281	0.441394
31	33	Pd-l1	0.761672	0.714895
31	34	Pd-l1	1.10122	1.05455
31	35	Pd-l1	1.43972	1.39316
31	36	Pd-l1	1.70602	1.65957
31	37	Pd-l1	1.89307	1.84673
31	38	Pd-l1	2.02114	1.97492
31	39	Pd-l1	2.1118	2.06568
31	40	Pd-l1	2.17308	2.12708
32	1	Pd-l1	0.0410487	0.00113032
32	2	Pd-l1	0.0413823	0.00171196
32	3	Pd-l1	0.0386459	-0.000776526
32	4	Pd-l1	0.038115	-0.00105937
32	5	Pd-l1	0.0395692	0.000642796
32	6	Pd-l1	0.0387274	4.90108e-05
32	7	Pd-l1	0.0383498	-8.06364e-05
32	8	Pd-l1	0.0387741	0.00059173
32	9	Pd-l1	0.0382231	0.000288671
32	10	Pd-l1	0.0374874	-0.000199044
32	11	Pd-l1	0.0360743	-0.00136416
32	12	Pd-l1	0.0359413	-0.00124911
32	13	Pd-l1	0.037293	0.000350527
32	14	Pd-l1	0.0378382	0.00114372
32	15	Pd-l1	0.037665	0.00121858
32	16	Pd-l1	0.0373256	0.00112717
32	17	Pd-l1	0.0369942	0.00104373
32	18	Pd-l1	0.0368308	0.00112834
32	19	Pd-l1	0.0368641	0.00140965
32	20	Pd-l1	0.0350073	-0.000199204
32	21	Pd-l1	0.0339926	-0.000965943
32	22	Pd-l1	0.0325853	-0.00212521
32	23	Pd-l1	0.0334878	-0.000974723
32	24	Pd-l1	0.0393112	0.00509663
32	25	Pd-l1	0.0451825	0.011216
32	26	Pd-l1	0.0559048	0.0221863
32	27	Pd-l1	0.0730308	0.0395602
32	28	Pd-l1	0.106341	0.0731188
32	29	Pd-l1	0.170081	0.137107
32	30	Pd-l1	0.27835	0.245623
32	31	Pd-l1	0.456452	0.423973
32	32	Pd-l1	0.717033	0.684802
32	33	Pd-l1	1.0368	1.00481
32	34	Pd-l1	1.35929	1.32755
32	35	Pd-l1	1.62211	1.59062
32	36	Pd-l1	1.80119	1.76995
32	37	Pd-l1	1.92792	1.89693
32	38	Pd-l1	2.0141	1.98335
32	39	Pd-l1	2.08574	2.05524
32	40	Pd-l1	2.12434	2.09409
33	1	Pd-l1	0.0824933	0.00369965
33	2	Pd-l1	0.0825747	0.00411301
33	3	Pd-l1	0.0800111	0.0018813
33	4	Pd-l1	0.0789391	0.00114126
33	5	Pd-l1	0.0782144	0.000748469
33	6	Pd-l1	0.0777078	0.000573906
33	7	Pd-l1	0.0775013	0.000699341
33	8	Pd-l1	0.0775997	0.0011296
33	9	Pd-l1	0.0775677	0.00142958
33	10	Pd-l1	0.0775392	0.00173306
33	11	Pd-l1	0.0749874	-0.000486803
33	12	Pd-l1	0.0740227	-0.00111964
33	13	Pd-l1	0.0732224	-0.00158795
33	14	Pd-l1	0.0718344	-0.00264396
33	15	Pd-l1	0.0715607	-0.00258571
33	16	Pd-l1	0.0720261	-0.00178841
33	17	Pd-l1	0.0706819	-0.0028007
33	18	Pd-l1	0.0705442	-0.00260646
33	19	Pd-l1	0.0714777	-0.00134098
33	20	Pd-l1	0.071436	-0.00105071
33	21	Pd-l1	0.0714743	-0.000680518
33	22	Pd-l1	0.0721086	0.000285783
33	23	Pd-l1	0.0716382	0.000147266
33	24	Pd-l1	0.0717525	0.00059353
33	25	Pd-l1	0.0736557	0.00282866
33	26	Pd-l1	0.0759952	0.00550008
33	27	Pd-l1	0.0820883	0.0119252
33	28	Pd-l1	0.0935961	0.0237649
33	29	Pd-l1	0.116641	0.0471422
33	30	Pd-l1	0.159031	0.0898639
33	31	Pd-l1	0.229857	0.161022
33	32	Pd-l1	0.352867	0.284363
33	33	Pd-l1	0.545853	0.477681
33	34	Pd-l1	0.812556	0.744717
33	35	Pd-l1	1.12596	1.05845
33	36	Pd-l1	1.4384	1.37122
33	37	Pd-l1	1.70903	1.64218
33	38	Pd-l1	1.91811	1.8516
33	39	Pd-l1	2.07796	2.01178
33	40	Pd-l1	2.18218	2.11633
34	1	Pd-l1	0.0666339	0.00038063
34	2	Pd-l1	0.0666315	0.000476158
34	3	Pd-l1	0.0662492	0.000191714
34	4	Pd-l1	0.0664037	0.000444092
34	5	Pd-l1	0.0679102	0.00204849
34	6	Pd-l1	0.0674045	0.00164065
34	7	Pd-l1	0.0663866	0.000720574
34	8	Pd-l1	0.066173	0.000604833
34	9	Pd-l1	0.0664682	0.000997968
34	10	Pd-l1	0.0652158	-0.000156592
34	11	Pd-l1	0.0644985	-0.000775977
34	12	Pd-l1	0.0635384	-0.00163821
34	13	Pd-l1	0.0634771	-0.00160162
34	14	Pd-l1	0.0644476	-0.000533291
34	15	Pd-l1	0.0641941	-0.000688863
34	16	Pd-l1	0.062691	-0.00209409
34	17	Pd-l1	0.0625159	-0.00217131
34	18	Pd-l1	0.0633004	-0.00128893
34	19	Pd-l1	0.0636538	-0.000837701
34	20	Pd-l1	0.0641034	-0.000290243
34	21	Pd-l1	0.064033	-0.000262753
34	22	Pd-l1	0.0637519	-0.000445973
34	23	Pd-l1	0.0636812	-0.000418842
34	24	Pd-l1	0.0644285	0.000426409
34	25	Pd-l1	0.0661292	0.00222499
34	26	Pd-l1	0.0677111	0.00390468
34	27	Pd-l1	0.0726037	0.00889524
34	28	Pd-l1	0.0799627	0.0163521
34	29	Pd-l1	0.0963674	0.0328547
34	30	Pd-l1	0.126533	0.0631181
34	31	Pd-l1	0.182985	0.119668
34	32	Pd-l1	0.283853	0.220634
34	33	Pd-l1	0.449422	0.3863
34	34	Pd-l1	0.697121	0.634097
34	35	Pd-l1	1.01997	0.957043
34	36	Pd-l1	1.36213	1.2993
34	37	Pd-l1	1.66241	1.59968
34	38	Pd-l1	1.8798	1.81717
34	39	Pd-l1	2.01821	1.95568
34	40	Pd-l1	2.10353	2.04109
35	1	Pd-l1	0.108948	0.00228755
35	2	Pd-l1	0.108638	0.0020454
35	3	Pd-l1	0.106989	0.000463412
35	4	Pd-l1	0.106811	0.000353555
35	5	Pd-l1	0.108184	0.00179408
35	6	Pd-l1	0.108217	0.00189414
35	7	Pd-l1	0.107224	0.000969011
35	8	Pd-l1	0.107022	0.000834538
35	9	Pd-l1	0.107081	0.000961536
35	10	Pd-l1	0.104404	-0.00164869
35	11	Pd-l1	0.103833	-0.00215183
35	12	Pd-l1	0.104181	-0.00173651
35	13	Pd-l1	0.104408	-0.00144134
35	14	Pd-l1	0.105503	-0.000278622
35	15	Pd-l1	0.105562	-0.000152078
35	16	Pd-l1	0.104884	-0.000763045
35	17	Pd-l1	0.103853	-0.00172579
35	18	Pd-l1	0.103785	-0.00172658
35	19	Pd-l1	0.104329	-0.00111537
35	20	Pd-l1	0.104506	-0.000870234
35	21	Pd-l1	0.104934	-0.000375274
35	22	Pd-l1	0.105172	-6.90895e-05
35	23	Pd-l1	0.10671	0.00153587
35	24	Pd-l1	0.110354	0.00524831
35	25	Pd-l1	0.115948	0.0109099
35	26	Pd-l1	0.128119	0.0231483
35	27	Pd-l1	0.15081	0.0459072
35	28	Pd-l1	0.190381	0.0855457
35	29	Pd-l1	0.262249	0.157481
35	30	Pd-l1	0.385991	0.28129
35	31	Pd-l1	0.584239	0.479606
35	32	Pd-l1	0.862742	0.758176
35	33	Pd-l1	1.1841	1.0796
35	34	Pd-l1	1.47823	1.3738
35	35	Pd-l1	1.69313	1.58877
35	36	Pd-l1	1.8364	1.73211
35	37	Pd-l1	1.94072	1.83649
35	38	Pd-l1	2.01811	1.91395
35	39	Pd-l1	2.07365	1.96956
35	40	Pd-l1	2.10789	2.00387
36	1	Pd-l1	0.114707	0.00375769
36	2	Pd-l1	0.114307	0.00338269
36	3	Pd-l1	0.112737	0.00183771
36	4	Pd-l1	0.112014	0.00114034
36	5	Pd-l1	0.111874	0.00102552
36	6	Pd-l1	0.112255	0.0014311
36	7	Pd-l1	0.111623	0.000824329
36	8	Pd-l1	0.110684	-8.98445e-05
36	9	Pd-l1	0.110577	-0.000171713
36	10	Pd-l1	0.110696	-2.70549e-05
36	11	Pd-l1	0.109957	-0.000741456
36	12	Pd-l1	0.109824	-0.00084891
36	13	Pd-l1	0.109652	-0.00099618
36	14	Pd-l1	0.108247	-0.00237585
36	15	Pd-l1	0.108348	-0.00224982
36	16	Pd-l1	0.110002	-0.000570355
36	17	Pd-l1	0.110485	-6.25779e-05
36	18	Pd-l1	0.11005	-0.000472816
36	19	Pd-l1	0.108686	-0.00181172
36	20	Pd-l1	0.108463	-0.00200965
36	21	Pd-l1	0.109181	-0.0012662
36	22	Pd-l1	0.110035	-0.00038677
36	23	Pd-l1	0.110777	0.000379915
36	24	Pd-l1	0.110953	0.00058125
36	25	Pd-l1	0.111721	0.00137431
36	26	Pd-l1	0.115808	0.00548644
36	27	Pd-l1	0.120351	0.0100549
36	28	Pd-l1	0.130347	0.0200758
36	29	Pd-l1	0.14894	0.0386938
36	30	Pd-l1	0.18523	0.0750088
36	31	Pd-l1	0.251977	0.141781
36	32	Pd-l1	0.366875	0.256704
36	33	Pd-l1	0.551291	0.441145
36	34	Pd-l1	0.81122	0.701099
36	35	Pd-l1	1.12238	1.01229
36	36	Pd-l1	1.4376	1.32753
36	37	Pd-l1	1.70544	1.59539
36	38	Pd-l1	1.90882	1.7988
36	39	Pd-l1	2.04878	1.93879
36	40	Pd-l1	2.13515	2.02518
37	1	Pd-l1	0.068674	0.000606646
37	2	Pd-l1	0.0681233	0.000201324
37	3	Pd-l1	0.0676959	-8.06461e-05
37	4	Pd-l1	0.067897	0.000265795
37	5	Pd-l1	0.068445	0.000959173
37	6	Pd-l1	0.0683867	0.00104619
37	7	Pd-l1	0.0685154	0.00132027
37	8	Pd-l1	0.0681345	0.00108468
37	9	Pd-l1	0.0668651	-3.92987e-05
37	10	Pd-l1	0.0660203	-0.000738807
37	11	Pd-l1	0.0658874	-0.000726293
37	12	Pd-l1	0.0660775	-0.000390834
37	13	Pd-l1	0.0656268	-0.000696251
37	14	Pd-l1	0.065365	-0.000812692
37	15	Pd-l1	0.0653034	-0.000728928
37	16	Pd-l1	0.0651536	-0.000733386
37	17	Pd-l1	0.0645538	-0.00118776
37	18	Pd-l1	0.0643028	-0.00129339
37	19	Pd-l1	0.0641488	-0.00130208
37	20	Pd-l1	0.0642334	-0.00107212
37	21	Pd-l1	0.0646447	-0.000515494
37	22	Pd-l1	0.0651092	9.44371e-05
37	23	Pd-l1	0.0659009	0.00103142
37	24	Pd-l1	0.0692401	0.00451602
37	25	Pd-l1	0.0740779	0.00949915
37	26	Pd-l1	0.0818676	0.0174343
37	27	Pd-l1	0.0961147	0.0318267
37	28	Pd-l1	0.124283	0.0601408
37	29	Pd-l1	0.177224	0.113226
37	30	Pd-l1	0.269348	0.205496
37	31	Pd-l1	0.420595	0.356888
37	32	Pd-l1	0.643988	0.580427
37	33	Pd-l1	0.930832	0.867416
37	34	Pd-l1	1.24074	1.17747
37	35	Pd-l1	1.5224	1.45928
37	36	Pd-l1	1.74676	1.68378
37	37	Pd-l1	1.91232	1.84948
37	38	Pd-l1	2.03357	1.97088
37	39	Pd-l1	2.11294	2.0504
37	40	Pd-l1	2.16574	2.10334
38	1	Pd-l1	0.0585252	0.000159311
38	2	Pd-l1	0.0584803	0.000323974
38	3	Pd-l1	0.0582677	0.000320995
38	4	Pd-l1	0.0580696	0.000332526
38	5	Pd-l1	0.0582154	0.000687991
38	6	Pd-l1	0.0595924	0.00227451
38	7	Pd-l1	0.0597553	0.00264706
38	8	Pd-l1	0.0590431	0.00214452
38	9	Pd-l1	0.0564177	-0.000271323
38	10	Pd-l1	0.0549473	-0.00153214
38	11	Pd-l1	0.0549373	-0.0013325
38	12	Pd-l1	0.0562399	0.000179717
38	13	Pd-l1	0.0561422	0.000291611
38	14	Pd-l1	0.0543679	-0.00127304
38	15	Pd-l1	0.0537855	-0.00164585
38	16	Pd-l1	0.0534301	-0.00179171
38	17	Pd-l1	0.0522634	-0.00274879
38	18	Pd-l1	0.0522387	-0.00256381
38	19	Pd-l1	0.0530469	-0.00154608
38	20	Pd-l1	0.0523214	-0.00206188
38	21	Pd-l1	0.0523875	-0.00178626
38	22	Pd-l1	0.053889	-7.51588e-05
38	23	Pd-l1	0.0547415	0.000987034
38	24	Pd-l1	0.0548806	0.00133575
38	25	Pd-l1	0.0559513	0.00261604
38	26	Pd-l1	0.0579365	0.0048108
38	27	Pd-l1	0.0623213	0.00940521
38	28	Pd-l1	0.0710519	0.0183454
38	29	Pd-l1	0.0898027	0.0373059
38	30	Pd-l1	0.122561	0.0702741
38	31	Pd-l1	0.180937	0.128859
38	32	Pd-l1	0.283226	0.231358
38	33	Pd-l1	0.45194	0.400282
38	34	Pd-l1	0.692003	0.640555
38	35	Pd-l1	0.982954	0.931715
38	36	Pd-l1	1.27355	1.22252
38	37	Pd-l1	1.51408	1.46326
38	38	Pd-l1	1.67957	1.62896
38	39	Pd-l1	1.79504	1.74464
38	40	Pd-l1	1.86949	1.8193
39	1	Pd-l1	0.0628251	0.00300752
39	2	Pd-l1	0.0620694	0.00242949
39	3	Pd-l1	0.0611284	0.00166613
39	4	Pd-l1	0.0594534	0.000168714
39	5	Pd-l1	0.0589155	-0.000191484
39	6	Pd-l1	0.0592366	0.000307265
39	7	Pd-l1	0.0595459	0.000794126
39	8	Pd-l1	0.0597247	0.0011506
39	9	Pd-l1	0.0593758	0.000979354
39	10	Pd-l1	0.0584321	0.000213278
39	11	Pd-l1	0.057136	-0.000905208
39	12	Pd-l1	0.057048	-0.000815507
39	13	Pd-l1	0.0574409	-0.000244968
39	14	Pd-l1	0.0560482	-0.00146012
39	15	Pd-l1	0.0556503	-0.00168035
39	16	Pd-l1	0.0559543	-0.00119875
39	17	Pd-l1	0.0563639	-0.000611493
39	18	Pd-l1	0.0566996	-9.81299e-05
39	19	Pd-l1	0.0557495	-0.000870636
39	20	Pd-l1	0.0551977	-0.00124478
39	21	Pd-l1	0.054454	-0.00181082
39	22	Pd-l1	0.0545748	-0.00151236
39	23	Pd-l1	0.0562978	0.000388276
39	24	Pd-l1	0.0587006	0.00296869
39	25	Pd-l1	0.0595625	0.00400818
39	26	Pd-l1	0.0629549	0.0075783
39	27	Pd-l1	0.0706899	0.0154909
39	28	Pd-l1	0.0864324	0.031411
39	29	Pd-l1	0.114856	0.0600125
39	30	Pd-l1	0.167517	0.112851
39	31	Pd-l1	0.262891	0.208403
39	32	Pd-l1	0.420688	0.366377
39	33	Pd-l1	0.658515	0.604382
39	34	Pd-l1	0.971573	0.917617
39	35	Pd-l1	1.31234	1.25856
39	36	Pd-l1	1.62386	1.57026
39	37	Pd-l1	1.87391	1.82049
39	38	Pd-l1	2.05716	2.00392
39	39	Pd-l1	2.18396	2.13089
39	40	Pd-l1	2.25996	2.20707
40	1	Pd-l1	0.0790333	0.00303182
40	2	Pd-l1	0.0781664	0.00230327
40	3	Pd-l1	0.0774737	0.00174891
40	4	Pd-l1	0.0772075	0.00162105
40	5	Pd-l1	0.0771472	0.0016991
40	6	Pd-l1	0.0762599	0.000950067
40	7	Pd-l1	0.0750678	-0.000103703
40	8	Pd-l1	0.0746799	-0.000353229
40	9	Pd-l1	0.0741502	-0.000744613
40	10	Pd-l1	0.0726352	-0.00212132
40	11	Pd-l1	0.0728119	-0.00180623
40	12	Pd-l1	0.0753587	0.000878882
40	13	Pd-l1	0.0750677	0.000726244
40	14	Pd-l1	0.0741724	-3.07697e-05
40	15	Pd-l1	0.073391	-0.000673827
40	16	Pd-l1	0.0731624	-0.000764089
40	17	Pd-l1	0.0736471	-0.000141099
40	18	Pd-l1	0.0729465	-0.000703377
40	19	Pd-l1	0.0706772	-0.00283431
40	20	Pd-l1	0.0705943	-0.00277887
40	21	Pd-l1	0.0727037	-0.000531128
40	22	Pd-l1	0.0728028	-0.000293684
40	23	Pd-l1	0.0726095	-0.000348727
40	24	Pd-l1	0.0727952	-2.46913e-05
40	25	Pd-l1	0.0723464	-0.00033514
40	26	Pd-l1	0.0733069	0.000763689
40	27	Pd-l1	0.0786057	0.00620087
40	28	Pd-l1	0.0819896	0.00972307
40	29	Pd-l1	0.0902381	0.0181099
40	30	Pd-l1	0.106932	0.0349423
40	31	Pd-l1	0.136489	0.0646375
40	32	Pd-l1	0.191586	0.119873
40	33	Pd-l1	0.289834	0.218259
40	34	Pd-l1	0.452532	0.381095
40	35	Pd-l1	0.696096	0.624798
40	36	Pd-l1	1.01469	0.943526
40	37	Pd-l1	1.3568	1.28578
40	38	Pd-l1	1.66406	1.59317
40	39	Pd-l1	1.89907	1.82833
40	40	Pd-l1	2.04117	1.97056
41	1	Pd-l1	0.0812068	0.00397529
41	2	Pd-l1	0.0809653	0.00400098
41	3	Pd-l1	0.0785667	0.00186973
41	4	Pd-l1	0.0781673	0.00173754
41	5	Pd-l1	0.0791005	0.00293803
41	6	Pd-l1	0.0782489	0.00235376
41	7	Pd-l1	0.0757469	0.000119045
41	8	Pd-l1	0.0749653	-0.00039529
41	9	Pd-l1	0.0741058	-0.000987529
41	10	Pd-l1	0.073605	-0.00122105
41	11	Pd-l1	0.0729988	-0.00155996
41	12	Pd-l1	0.072528	-0.00176354
41	13	Pd-l1	0.0720647	-0.0019596
41	14	Pd-l1	0.0709013	-0.0028557
41	15	Pd-l1	0.0706771	-0.00281256
41	16	Pd-l1	0.0715325	-0.00168992
41	17	Pd-l1	0.0730591	0.000103982
41	18	Pd-l1	0.0731607	0.000472793
41	19	Pd-l1	0.0722742	-0.000146425
41	20	Pd-l1	0.0717982	-0.000355138
41	21	Pd-l1	0.071195	-0.000691032
41	22	Pd-l1	0.0711451	-0.000473639
41	23	Pd-l1	0.0720955	0.000744002
41	24	Pd-l1	0.0729112	0.00182692
41	25	Pd-l1	0.0755625	0.00474558
41	26	Pd-l1	0.0780773	0.00752764
41	27	Pd-l1	0.0897998	0.0195174
41	28	Pd-l1	0.109802	0.0397867
41	29	Pd-l1	0.146573	0.0768247
41	30	Pd-l1	0.212169	0.142688
41	31	Pd-l1	0.328991	0.259778
41	32	Pd-l1	0.513097	0.444151
41	33	Pd-l1	0.775912	0.707233
41	34	Pd-l1	1.10373	1.03531
41	35	Pd-l1	1.4377	1.36956
41	36	Pd-l1	1.73109	1.66321
41	37	Pd-l1	1.95312	1.88551
41	38	Pd-l1	2.10535	2.03801
41	39	Pd-l1	2.21399	2.14691
41	40	Pd-l1	2.28502	2.21821
42	1	Pd-l1	0.09866	0.00208378
42	2	Pd-l1	0.0980526	0.00184609
42	3	Pd-l1	0.0974631	0.00162623
42	4	Pd-l1	0.0968823	0.00141503
42	5	Pd-l1	0.0965637	0.00146607
42	6	Pd-l1	0.096026	0.00129805
42	7	Pd-l1	0.0927857	-0.00157265
42	8	Pd-l1	0.0924729	-0.00151582
42	9	Pd-l1	0.0952218	0.0016028
42	10	Pd-l1	0.0953259	0.0020765
42	11	Pd-l1	0.0930363	0.000156533
42	12	Pd-l1	0.0919815	-0.000528592
42	13	Pd-l1	0.0905326	-0.00160787
42	14	Pd-l1	0.0898211	-0.00194971
42	15	Pd-l1	0.0893802	-0.00202095
42	16	Pd-l1	0.0890034	-0.00202813
42	17	Pd-l1	0.0881456	-0.00251623
42	18	Pd-l1	0.0879799	-0.00231236
42	19	Pd-l1	0.0887866	-0.00113593
42	20	Pd-l1	0.0883677	-0.00118521
42	21	Pd-l1	0.0882239	-0.000959333
42	22	Pd-l1	0.0897011	0.00088748
42	23	Pd-l1	0.0915641	0.00312011
42	24	Pd-l1	0.0937583	0.00568397
42	25	Pd-l1	0.100501	0.0127965
42	26	Pd-l1	0.113548	0.026213
42	27	Pd-l1	0.13804	0.0510742
42	28	Pd-l1	0.183592	0.0969965
42	29	Pd-l1	0.261722	0.175496
42	30	Pd-l1	0.395318	0.309461
42	31	Pd-l1	0.601961	0.516474
42	32	Pd-l1	0.884849	0.799732
42	33	Pd-l1	1.21601	1.13127
42	34	Pd-l1	1.54585	1.46147
42	35	Pd-l1	1.82346	1.73945
42	36	Pd-l1	2.03834	1.9547
42	37	Pd-l1	2.19502	2.11175
42	38	Pd-l1	2.31056	2.22766
42	39	Pd-l1	2.39974	2.31721
42	40	Pd-l1	2.4592	2.37704
43	1	Pd-l1	0.0668605	-9.9062e-05
43	2	Pd-l1	0.0647095	-0.00211414
43	3	Pd-l1	0.0642853	-0.00240233
43	4	Pd-l1	0.0666316	7.99502e-05
43	5	Pd-l1	0.0666429	0.000227265
43	6	Pd-l1	0.064845	-0.00143463
43	7	Pd-l1	0.0647757	-0.00136799
43	8	Pd-l1	0.0661811	0.000173349
43	9	Pd-l1	0.0670191	0.00114742
43	10	Pd-l1	0.0690458	0.00331005
43	11	Pd-l1	0.0674448	0.00184503
43	12	Pd-l1	0.0666931	0.00122934
43	13	Pd-l1	0.0661418	0.000814003
43	14	Pd-l1	0.0657296	0.000537811
43	15	Pd-l1	0.0651211	6.53043e-05
43	16	Pd-l1	0.0639638	-0.000956057
43	17	Pd-l1	0.0637309	-0.00105299
43	18	Pd-l1	0.0640873	-0.00056054
43	19	Pd-l1	0.0640959	-0.00041599
43	20	Pd-l1	0.0638377	-0.000538193
43	21	Pd-l1	0.0635664	-0.000673546
43	22	Pd-l1	0.0634488	-0.000655149
43	23	Pd-l1	0.0635425	-0.000425468
43	24	Pd-l1	0.0648854	0.00105337
43	25	Pd-l1	0.0698409	0.00614486
43	26	Pd-l1	0.0779183	0.0143583
43	27	Pd-l1	0.086411	0.0229869
43	28	Pd-l1	0.109743	0.0464553
43	29	Pd-l1	0.153669	0.0905166
43	30	Pd-l1	0.229587	0.166571
43	31	Pd-l1	0.361347	0.298467
43	32	Pd-l1	0.569305	0.506561
43	33	Pd-l1	0.855424	0.792816
43	34	Pd-l1	1.20084	1.13837
43	35	Pd-l1	1.53907	1.47674
43	36	Pd-l1	1.81485	1.75265
43	37	Pd-l1	2.0104	1.94834
43	38	Pd-l1	2.14006	2.07813
43	39	Pd-l1	2.22661	2.16482
43	40	Pd-l1	2.27947	2.21782
44	1	Pd-l1	0.106382	0.00136822
44	2	Pd-l1	0.106654	0.00217552
44	3	Pd-l1	0.106488	0.00254451
44	4	Pd-l1	0.106462	0.00305406
44	5	Pd-l1	0.104896	0.00202351
44	6	Pd-l1	0.10028	-0.00205718
44	7	Pd-l1	0.0994245	-0.00237668
44	8	Pd-l1	0.101005	-0.00026113
44	9	Pd-l1	0.0991091	-0.00162112
44	10	Pd-l1	0.098457	-0.00173769
44	11	Pd-l1	0.0990789	-0.000580264
44	12	Pd-l1	0.0981755	-0.000948138
44	13	Pd-l1	0.0980653	-0.000522897
44	14	Pd-l1	0.0994378	0.00138517
44	15	Pd-l1	0.0977753	0.000258152
44	16	Pd-l1	0.0967287	-0.000252966
44	17	Pd-l1	0.0961631	-0.000283008
44	18	Pd-l1	0.095478	-0.000432617
44	19	Pd-l1	0.0945367	-0.000838443
44	20	Pd-l1	0.0937534	-0.00108622
44	21	Pd-l1	0.0937888	-0.000515277
44	22	Pd-l1	0.0944591	0.000690494
44	23	Pd-l1	0.0943259	0.00109285
44	24	Pd-l1	0.0951624	0.00246488
44	25	Pd-l1	0.100199	0.00803658
44	26	Pd-l1	0.107059	0.0154321
44	27	Pd-l1	0.119622	0.0285306
44	28	Pd-l1	0.140792	0.0502366
44	29	Pd-l1	0.18119	0.0911701
44	30	Pd-l1	0.25613	0.166646
44	31	Pd-l1	0.385191	0.296242
44	32	Pd-l1	0.589925	0.501512
44	33	Pd-l1	0.872878	0.785
44	34	Pd-l1	1.20402	1.11668
44	35	Pd-l1	1.53352	1.44671
44	36	Pd-l1	1.81947	1.7332
44	37	Pd-l1	2.03353	1.9478
44	38	Pd-l1	2.19053	2.10533
44	39	Pd-l1	2.30382	2.21915
44	40	Pd-l1	2.37828	2.29415
45	1	Pd-l1	0.0749144	0.00225563
45	2	Pd-l1	0.0746941	0.00227476
45	3	Pd-l1	0.0735957	0.00141572
45	4	Pd-l1	0.0729913	0.00105071
45	5	Pd-l1	0.0721597	0.000458461
45	6	Pd-l1	0.0704541	-0.00100771
45	7	Pd-l1	0.0699939	-0.0012285
45	8	Pd-l1	0.0710919	0.000108873
45	9	Pd-l1	0.0728778	0.00213415
45	10	Pd-l1	0.0721601	0.00165585
45	11	Pd-l1	0.0713406	0.00107569
45	12	Pd-l1	0.0703848	0.000359255
45	13	Pd-l1	0.0697357	-5.04794e-05
45	14	Pd-l1	0.0684349	-0.00111183
45	15	Pd-l1	0.0669716	-0.00233575
45	16	Pd-l1	0.0666076	-0.00246044
45	17	Pd-l1	0.0664566	-0.00237203
45	18	Pd-l1	0.0665642	-0.00202506
45	19	Pd-l1	0.0670541	-0.0012957
45	20	Pd-l1	0.0671982	-0.000912215
45	21	Pd-l1	0.0676605	-0.000210546
45	22	Pd-l1	0.0676542	2.24591e-05
45	23	Pd-l1	0.0678484	0.000456093
45	24	Pd-l1	0.0691543	0.00200133
45	25	Pd-l1	0.0711852	0.00427166
45	26	Pd-l1	0.0735558	0.00688166
45	27	Pd-l1	0.081805	0.0153702
45	28	Pd-l1	0.0939222	0.0277268
45	29	Pd-l1	0.118852	0.0528961
45	30	Pd-l1	0.162546	0.096829
45	31	Pd-l1	0.244946	0.179469
45	32	Pd-l1	0.380819	0.315581
45	33	Pd-l1	0.59184	0.526842
45	34	Pd-l1	0.879433	0.814674
45	35	Pd-l1	1.21139	1.14688
45	36	Pd-l1	1.53301	1.46873
45	37	Pd-l1	1.8014	1.73736
45	38	Pd-l1	2.01297	1.94917
45	39	Pd-l1	2.16675	2.10319
45	40	Pd-l1	2.26821	2.20489
46	1	Pd-l1	0.0778703	0.00175308
46	2	Pd-l1	0.078254	0.0022897
46	3	Pd-l1	0.07761	0.0017986
46	4	Pd-l1	0.0761206	0.000462189
46	5	Pd-l1	0.074815	-0.000690526
46	6	Pd-l1	0.0747318	-0.000620786
46	7	Pd-l1	0.075352	0.000152437
46	8	Pd-l1	0.0751305	8.38043e-05
46	9	Pd-l1	0.0744399	-0.000453783
46	10	Pd-l1	0.0743068	-0.000433955
46	11	Pd-l1	0.0749085	0.000320672
46	12	Pd-l1	0.0749239	0.000488953
46	13	Pd-l1	0.0749531	0.000671189
46	14	Pd-l1	0.0746545	0.000525442
46	15	Pd-l1	0.073803	-0.0001731
46	16	Pd-l1	0.0734493	-0.000373824
46	17	Pd-l1	0.0732825	-0.000387672
46	18	Pd-l1	0.0728817	-0.000635566
46	19	Pd-l1	0.071823	-0.0015413
46	20	Pd-l1	0.071685	-0.0015264
46	21	Pd-l1	0.0721117	-0.000946703
46	22	Pd-l1	0.0721737	-0.000731767
46	23	Pd-l1	0.072369	-0.000383525
46	24	Pd-l1	0.0729544	0.000354778
46	25	Pd-l1	0.073659	0.00121234
46	26	Pd-l1	0.0751222	0.00282849
46	27	Pd-l1	0.0789811	0.00684034
46	28	Pd-l1	0.0863896	0.0144018
46	29	Pd-l1	0.0982644	0.0264295
46	30	Pd-l1	0.123874	0.0521919
46	31	Pd-l1	0.172633	0.101104
46	32	Pd-l1	0.259297	0.187921
46	33	Pd-l1	0.40613	0.334907
46	34	Pd-l1	0.632562	0.561491
46	35	Pd-l1	0.937545	0.866628
46	36	Pd-l1	1.28167	1.2109
46	37	Pd-l1	1.59497	1.52436
46	38	Pd-l1	1.83025	1.75979
46	39	Pd-l1	1.98762	1.91731
46	40	Pd-l1	2.08442	2.01427
47	1	Pd-l1	0.0762534	0.000666825
47	2	Pd-l1	0.0760847	0.000456716
47	3	Pd-l1	0.0755198	-0.00014966
47	4	Pd-l1	0.0755001	-0.000210772
47	5	Pd-l1	0.0762385	0.000486189
47	6	Pd-l1	0.0764985	0.000704705
47	7	Pd-l1	0.0775054	0.00167013
47	8	Pd-l1	0.0786614	0.00278469
47	9	Pd-l1	0.0760674	0.00014927
47	10	Pd-l1	0.075293	-0.000666549
47	11	Pd-l1	0.0756122	-0.000388824
47	12	Pd-l1	0.0763652	0.000322764
47	13	Pd-l1	0.0753233	-0.000760546
47	14	Pd-l1	0.0750542	-0.0010711
47	15	Pd-l1	0.0751803	-0.000986468
47	16	Pd-l1	0.0750905	-0.00111771
47	17	Pd-l1	0.0749467	-0.00130295
47	18	Pd-l1	0.0747057	-0.00158542
47	19	Pd-l1	0.074819	-0.00151352
47	20	Pd-l1	0.0753711	-0.00100291
47	21	Pd-l1	0.074736	-0.0016794
47	22	Pd-l1	0.0750465	-0.0014104
47	23	Pd-l1	0.0772217	0.000723418
47	24	Pd-l1	0.0785526	0.00201282
47	25	Pd-l1	0.0815734	0.00499224
47	26	Pd-l1	0.088102	0.0114794
47	27	Pd-l1	0.0986585	0.0219944
47	28	Pd-l1	0.119951	0.0432456
47	29	Pd-l1	0.160951	0.0842043
47	30	Pd-l1	0.236	0.159212
47	31	Pd-l1	0.366677	0.289847
47	32	Pd-l1	0.574729	0.497858
47	33	Pd-l1	0.867689	0.790776
47	34	Pd-l1	1.21121	1.13426
47	35	Pd-l1	1.54313	1.46614
47	36	Pd-l1	1.81396	1.73692
47	37	Pd-l1	2.0091	1.93202
47	38	Pd-l1	2.14373	2.06661
47	39	Pd-l1	2.23427	2.15711
47	40	Pd-l1	2.28483	2.20763
48	1	Pd-l1	0.0965411	0.000910749
48	2	Pd-l1	0.0967262	0.00123155
48	3	Pd-l1	0.096618	0.00125909
48	4	Pd-l1	0.0963785	0.00115533
48	5	Pd-l1	0.0960676	0.000980241
48	6	Pd-l1	0.095478	0.000526285
48	7	Pd-l1	0.0942849	-0.000531078
48	8	Pd-l1	0.094044	-0.000636221
48	9	Pd-l1	0.0946923	0.000147789
48	10	Pd-l1	0.0948849	0.000476129
48	11	Pd-l1	0.0950723	0.000799261
48	12	Pd-l1	0.0945606	0.00042335
48	13	Pd-l1	0.0934385	-0.00056304
48	14	Pd-l1	0.0924925	-0.00137328
48	15	Pd-l1	0.0922643	-0.00146579
48	16	Pd-l1	0.0920726	-0.00152176
48	17	Pd-l1	0.0919923	-0.00146633
48	18	Pd-l1	0.0919374	-0.00138541
48	19	Pd-l1	0.0918141	-0.00137299
48	20	Pd-l1	0.0916034	-0.00144796
48	21	Pd-l1	0.0918226	-0.00109307
48	22	Pd-l1	0.0929075	0.000127639
48	23	Pd-l1	0.0934308	0.000786658
48	24	Pd-l1	0.0946561	0.00214768
48	25	Pd-l1	0.0964002	0.00402747
48	26	Pd-l1	0.099031	0.00679406
48	27	Pd-l1	0.106804	0.0147027
48	28	Pd-l1	0.12127	0.0293044
48	29	Pd-l1	0.150093	0.058263
48	30	Pd-l1	0.200705	0.109011
48	31	Pd-l1	0.292486	0.200928
48	32	Pd-l1	0.445557	0.354135
48	33	Pd-l1	0.673612	0.582325
48	34	Pd-l1	0.969663	0.878512
48	35	Pd-l1	1.29061	1.19959
48	36	Pd-l1	1.57933	1.48845
48	37	Pd-l1	1.80201	1.71127
48	38	Pd-l1	1.95591	1.8653
48	39	Pd-l1	2.05985	1.96938
48	40	Pd-l1	2.12529	2.03495
49	1	Actin	0.00258174	-0.0015353
49	2	Actin	0.00433462	-0.000601601
49	3	Actin	0.0055387	-0.000216709
49	4	Actin	0.00811451	0.00153992
49	5	Actin	0.009202	0.00180822
49	6	Actin	0.00866881	0.000455843
49	7	Actin	0.00733576	-0.00169639
49	8	Actin	0.00757679	-0.00227455
49	9	Actin	0.0108813	0.000210734
49	10	Actin	0.011478	-1.17544e-05
49	11	Actin	0.0118914	-0.000417528
49	12	Actin	0.0116135	-0.00151463
49	13	Actin	0.0123917	-0.00155553
49	14	Actin	0.0158554	0.00108897
49	15	Actin	0.018169	0.0025834
49	16	Actin	0.0255245	0.00911969
49	17	Actin	0.0394826	0.0222586
49	18	Actin	0.0612766	0.0432334
49	19	Actin	0.108408	0.0895458
49	20	Actin	0.19382	0.174139
49	21	Actin	0.337212	0.316711
49	22	Actin	0.54851	0.52719
49	23	Actin	0.824297	0.802158
49	24	Actin	1.1237	1.10074
49	25	Actin	1.39552	1.37174
49	26	Actin	1.60768	1.58308
49	27	Actin	1.76464	1.73922
49	28	Actin	1.87781	1.85157
49	29	Actin	1.96124	1.93418
49	30	Actin	2.02036	1.99249
49	31	Actin	2.0672	2.03851
49	32	Actin	2.10788	2.07837
49	33	Actin	2.13913	2.1088
49	34	Actin	2.16391	2.13276
49	35	Actin	2.18284	2.15087
49	36	Actin	2.19121	2.15842
49	37	Actin	2.20503	2.17143
49	38	Actin	2.21873	2.1843
49	39	Actin	2.23247	2.19722
[truncated: 1,881 more rows]

## Sheet: Results
Block Type	96-Well Block (0.2mL)
Calibration Background is expired	Yes
Calibration Background performed on	01-02-2020
Calibration Normalization FAM-ROX is expired	Yes
Calibration Normalization FAM-ROX performed on	01-02-2020
Calibration Normalization VIC-ROX is expired	Yes
Calibration Normalization VIC-ROX performed on	01-02-2020
Calibration Pure Dye FAM is expired	Yes
Calibration Pure Dye FAM performed on	01-02-2020
Calibration Pure Dye NED is expired	Yes
Calibration Pure Dye NED performed on	01-02-2020
Calibration Pure Dye ROX is expired	Yes
Calibration Pure Dye ROX performed on	01-02-2020
Calibration Pure Dye SYBR is expired	Yes
Calibration Pure Dye SYBR performed on	01-02-2020
Calibration Pure Dye TAMRA is expired	Yes
Calibration Pure Dye TAMRA performed on	01-02-2020
Calibration Pure Dye VIC is expired	Yes
Calibration Pure Dye VIC performed on	01-02-2020
Calibration ROI is expired	Yes
Calibration ROI performed on	01-02-2020
Calibration Uniformity is expired	Yes
Calibration Uniformity performed on	01-02-2020
Chemistry	SYBR_GREEN
Date Created	08-30-2021 16:14:00 CST
Experiment Barcode
Experiment Comment
Experiment File Name	D:\DATA\WYH\mFAK PD-L1 2021-08-30 140726.eds
Experiment Name	2021-08-30 140726
Experiment Run End Time	08-31-2021 00:09:04 CST
Experiment Type	Comparative Cт (ΔΔCт)
Instrument Name	287880698
Instrument Serial Number	287880698
Instrument Type	QuantStudio Dx
Passive Reference	ROX
Quantification Cycle Method	Ct
Run Results Valid	No
Signal Smoothing On	true
Stage/ Cycle where Analysis is performed	Stage 2, Step 3
User Name
Well	Well Position	Omit	Sample Name	Target Name	Task	Reporter	Quencher	Quantity	Quantity Mean	Quantity SD	RQ	RQ Min	RQ Max	CT	Ct Mean	Ct SD	Delta Ct	Delta Ct Mean	Delta Ct SD	Delta Ct SE	Delta Delta Ct	Automatic Ct Threshold	Ct Threshold	Automatic Baseline	Baseline Start	Baseline End	Comments	Tm1	Tm2	Tm3	HIGHSD	MTP
1	A1	FALSE	Sample 1	Actin	UNKNOWN	SYBR	None							21.908	21.7776	0.183716						TRUE	0.220916	TRUE	1	40		85.4953			N	N
2	A2	FALSE	Sample 2	Actin	UNKNOWN	SYBR	None							21.709	21.7226	0.0190369						TRUE	0.220916	TRUE	1	40		85.3979			N	N
3	A3	FALSE	Sample 3	Actin	UNKNOWN	SYBR	None							21.284	21.2424	0.0584715						TRUE	0.220916	TRUE	1	40		85.4953			N	N
4	A4	FALSE	Sample 4	Actin	UNKNOWN	SYBR	None							24.315	24.1582	0.221549						TRUE	0.220916	TRUE	1	40		85.5927			N	N
5	A5	FALSE	Sample 5	Actin	UNKNOWN	SYBR	None							22.823	22.7506	0.102049						TRUE	0.220916	TRUE	1	40		85.5927			N	N
6	A6	FALSE	Sample 6	Actin	UNKNOWN	SYBR	None							22.639	22.5455	0.132914						TRUE	0.220916	TRUE	1	40		85.5927			N	N
7	A7	FALSE	Sample 7	Actin	UNKNOWN	SYBR	None							21.232	21.2312	0.00060152						TRUE	0.220916	TRUE	1	40		85.5927			N	N
8	A8	FALSE	Sample 8	Actin	UNKNOWN	SYBR	None							20.599	20.7306	0.186115						TRUE	0.220916	TRUE	1	40		85.4953			N	N
9	A9	FALSE	Sample 9	Actin	UNKNOWN	SYBR	None							21.913	21.8737	0.0562192						TRUE	0.220916	TRUE	1	40		85.3979			N	N
10	A10	FALSE	Sample 10	Actin	UNKNOWN	SYBR	None							22.774	22.6789	0.134595						TRUE	0.220916	TRUE	1	40		85.3979			N	N
11	A11	FALSE	Sample 11	Actin	UNKNOWN	SYBR	None							22.273	22.1445	0.181672						TRUE	0.220916	TRUE	1	40		85.3005			N	N
12	A12	FALSE	Sample 12	Actin	UNKNOWN	SYBR	None							22.320	22.229	0.129239						TRUE	0.220916	TRUE	1	40		85.3979			N	N
13	B1	FALSE	Sample 1	Actin	UNKNOWN	SYBR	None							21.648	21.7776	0.183716						TRUE	0.220916	TRUE	1	40		85.4953			N	N
14	B2	FALSE	Sample 2	Actin	UNKNOWN	SYBR	None							21.736	21.7226	0.0190369						TRUE	0.220916	TRUE	1	40		85.4953			N	N
15	B3	FALSE	Sample 3	Actin	UNKNOWN	SYBR	None							21.201	21.2424	0.0584715						TRUE	0.220916	TRUE	1	40		85.5927			N	N
16	B4	FALSE	Sample 4	Actin	UNKNOWN	SYBR	None							24.002	24.1582	0.221549						TRUE	0.220916	TRUE	1	40		85.5927			N	N
17	B5	FALSE	Sample 5	Actin	UNKNOWN	SYBR	None							22.678	22.7506	0.102049						TRUE	0.220916	TRUE	1	40		85.5927			N	N
18	B6	FALSE	Sample 6	Actin	UNKNOWN	SYBR	None							22.452	22.5455	0.132914						TRUE	0.220916	TRUE	1	40		85.5927			N	N
19	B7	FALSE	Sample 7	Actin	UNKNOWN	SYBR	None							21.231	21.2312	0.00060152						TRUE	0.220916	TRUE	1	40		85.5927			N	N
20	B8	FALSE	Sample 8	Actin	UNKNOWN	SYBR	None							20.862	20.7306	0.186115						TRUE	0.220916	TRUE	1	40		85.4953			N	N
21	B9	FALSE	Sample 9	Actin	UNKNOWN	SYBR	None							21.834	21.8737	0.0562192						TRUE	0.220916	TRUE	1	40		85.4953			N	N
22	B10	FALSE	Sample 10	Actin	UNKNOWN	SYBR	None							22.584	22.6789	0.134595						TRUE	0.220916	TRUE	1	40		85.3979			N	N
23	B11	FALSE	Sample 11	Actin	UNKNOWN	SYBR	None							22.016	22.1445	0.181672						TRUE	0.220916	TRUE	1	40		85.3005			N	N
24	B12	FALSE	Sample 12	Actin	UNKNOWN	SYBR	None							22.138	22.229	0.129239						TRUE	0.220916	TRUE	1	40		85.3979			N	N
25	C1	FALSE	Sample 1	Pd-l1	UNKNOWN	SYBR	None				1	0.416039	2.40362	29.048	29.3116	0.373073		7.53399	0.415855	0.294054	0	TRUE	0.160275	TRUE	1	40		85.5927			N	N
26	C2	FALSE	Sample 2	Pd-l1	UNKNOWN	SYBR	None				0.233188	0.223977	0.242776	31.356	31.357	0.00165755		9.63443	0.0191089	0.013512	2.10044	TRUE	0.160275	TRUE	1	40		85.5927			N	N
27	C3	FALSE	Sample 3	Pd-l1	UNKNOWN	SYBR	None				0.314922	0.21419	0.463028	30.321	30.4433	0.173178		9.20092	0.182783	0.129247	1.66693	TRUE	0.160275	TRUE	1	40		85.6901			N	N
28	C4	FALSE	Sample 4	Pd-l1	UNKNOWN	SYBR	None				0.960095	0.103696	8.88928	31.021	31.751	1.03183		7.59274	1.05534	0.746241	0.0587511	TRUE	0.160275	TRUE	1	40		85.7875	75.1721		Y	Y
29	C5	FALSE	Sample 5	Pd-l1	UNKNOWN	SYBR	None				0.931107	0.479151	1.80937	30.598	30.3876	0.298046		7.63697	0.315033	0.222762	0.102981	TRUE	0.160275	TRUE	1	40		85.6901			N	N
30	C6	FALSE	Sample 6	Pd-l1	UNKNOWN	SYBR	None				2.3871	1.79195	3.17991	28.804	28.8242	0.0287367		6.27873	0.135985	0.0961562	-1.25526	TRUE	0.160275	TRUE	1	40		85.6901	74.9774		N	Y
31	C7	FALSE	Sample 7	Pd-l1	UNKNOWN	SYBR	None				0.403769	0.266236	0.612349	30.213	30.0736	0.197481		8.84239	0.197481	0.13964	1.3084	TRUE	0.160275	TRUE	1	40		85.7875	75.0747		N	Y
32	C8	FALSE	Sample 8	Pd-l1	UNKNOWN	SYBR	None				0.395184	0.135872	1.1494	29.271	29.6039	0.470815		8.87339	0.506266	0.357984	1.3394	TRUE	0.160275	TRUE	1	40		85.6901	75.0747		N	Y
33	C9	FALSE	Sample 9	Pd-l1	UNKNOWN	SYBR	None				0.355109	0.268594	0.46949	30.986	30.9014	0.119876		9.02766	0.132405	0.0936241	1.49367	TRUE	0.160275	TRUE	1	40		85.5927			N	N
34	C10	FALSE	Sample 10	Pd-l1	UNKNOWN	SYBR	None				0.38061	0.232638	0.622701	31.472	31.6065	0.190732		8.9276	0.23344	0.165067	1.39361	TRUE	0.160275	TRUE	1	40		85.5927			N	N
35	C11	FALSE	Sample 11	Pd-l1	UNKNOWN	SYBR	None				1.1207	0.247217	5.08042	29.024	29.5141	0.693304		7.36959	0.716712	0.506792	-0.164398	TRUE	0.160275	TRUE	1	40		85.5927	74.9774		Y	Y
36	C12	FALSE	Sample 12	Pd-l1	UNKNOWN	SYBR	None				0.452325	0.183991	1.112	31.195	30.9076	0.406491		8.67856	0.426542	0.301611	1.14457	TRUE	0.160275	TRUE	1	40		85.4953			N	N
37	D1	FALSE	Sample 1	Pd-l1	UNKNOWN	SYBR	None				1	0.416039	2.40362	29.575	29.3116	0.373073		7.53399	0.415855	0.294054	0	TRUE	0.160275	TRUE	1	40		85.6901			N	N
38	D2	FALSE	Sample 2	Pd-l1	UNKNOWN	SYBR	None				0.233188	0.223977	0.242776	31.358	31.357	0.00165755		9.63443	0.0191089	0.013512	2.10044	TRUE	0.160275	TRUE	1	40		85.6901			N	N
39	D3	FALSE	Sample 3	Pd-l1	UNKNOWN	SYBR	None				0.314922	0.21419	0.463028	30.566	30.4433	0.173178		9.20092	0.182783	0.129247	1.66693	TRUE	0.160275	TRUE	1	40		85.7875			N	N
40	D4	FALSE	Sample 4	Pd-l1	UNKNOWN	SYBR	None				0.960095	0.103696	8.88928	32.481	31.751	1.03183		7.59274	1.05534	0.746241	0.0587511	TRUE	0.160275	TRUE	1	40		85.7875	74.9774		Y	Y
41	D5	FALSE	Sample 5	Pd-l1	UNKNOWN	SYBR	None				0.931107	0.479151	1.80937	30.177	30.3876	0.298046		7.63697	0.315033	0.222762	0.102981	TRUE	0.160275	TRUE	1	40		85.6901			N	N
42	D6	FALSE	Sample 6	Pd-l1	UNKNOWN	SYBR	None				2.3871	1.79195	3.17991	28.845	28.8242	0.0287367		6.27873	0.135985	0.0961562	-1.25526	TRUE	0.160275	TRUE	1	40		85.6901			N	N
43	D7	FALSE	Sample 7	Pd-l1	UNKNOWN	SYBR	None				0.403769	0.266236	0.612349	29.934	30.0736	0.197481		8.84239	0.197481	0.13964	1.3084	TRUE	0.160275	TRUE	1	40		85.7875			N	N
44	D8	FALSE	Sample 8	Pd-l1	UNKNOWN	SYBR	None				0.395184	0.135872	1.1494	29.937	29.6039	0.470815		8.87339	0.506266	0.357984	1.3394	TRUE	0.160275	TRUE	1	40		85.5927			N	N
45	D9	FALSE	Sample 9	Pd-l1	UNKNOWN	SYBR	None				0.355109	0.268594	0.46949	30.817	30.9014	0.119876		9.02766	0.132405	0.0936241	1.49367	TRUE	0.160275	TRUE	1	40		85.5927			N	N
46	D10	FALSE	Sample 10	Pd-l1	UNKNOWN	SYBR	None				0.38061	0.232638	0.622701	31.741	31.6065	0.190732		8.9276	0.23344	0.165067	1.39361	TRUE	0.160275	TRUE	1	40		85.5927	75.9512		N	Y
47	D11	FALSE	Sample 11	Pd-l1	UNKNOWN	SYBR	None				1.1207	0.247217	5.08042	30.004	29.5141	0.693304		7.36959	0.716712	0.506792	-0.164398	TRUE	0.160275	TRUE	1	40		85.5927			Y	N
48	D12	FALSE	Sample 12	Pd-l1	UNKNOWN	SYBR	None				0.452325	0.183991	1.112	30.620	30.9076	0.406491		8.67856	0.426542	0.301611	1.14457	TRUE	0.160275	TRUE	1	40		85.5927			N	N
49	E1	FALSE	Sample 13	Actin	UNKNOWN	SYBR	None							20.358	20.2507	0.151298						TRUE	0.220916	TRUE	1	40		85.5927			N	N
50	E2	FALSE	Sample 14	Actin	UNKNOWN	SYBR	None							22.583	22.6076	0.0352779						TRUE	0.220916	TRUE	1	40		85.5927			N	N
51	E3	FALSE	Sample 15	Actin	UNKNOWN	SYBR	None							20.933	21.0498	0.165645						TRUE	0.220916	TRUE	1	40		85.5927			N	N
52	E4	FALSE	Sample 16	Actin	UNKNOWN	SYBR	None							19.958	19.979	0.0292007						TRUE	0.220916	TRUE	1	40		85.5927			N	N
53	E5	FALSE	Sample 17	Actin	UNKNOWN	SYBR	None							22.907	22.8876	0.0277872						TRUE	0.220916	TRUE	1	40		85.6901			N	N
54	E6	FALSE	Sample 18	Actin	UNKNOWN	SYBR	None							21.952	21.9689	0.0245382						TRUE	0.220916	TRUE	1	40		85.5927			N	N
55	E7	FALSE	Sample 19	Actin	UNKNOWN	SYBR	None							19.648	19.5171	0.185764						TRUE	0.220916	TRUE	1	40		85.5927			N	N
56	E8	FALSE	Sample 20	Actin	UNKNOWN	SYBR	None							19.576	19.6891	0.159315						TRUE	0.220916	TRUE	1	40		85.4953			N	N
57	E9	FALSE	Sample 21	Actin	UNKNOWN	SYBR	None							19.978	19.8799	0.13941						TRUE	0.220916	TRUE	1	40		85.4953			N	N
58	E10	FALSE	Sample 22	Actin	UNKNOWN	SYBR	None							22.544	22.5361	0.0115948						TRUE	0.220916	TRUE	1	40		85.3979			N	N
59	E11	FALSE	Sample 23	Actin	UNKNOWN	SYBR	None							21.541	21.566	0.0351849						TRUE	0.220916	TRUE	1	40		85.4953			N	N
60	E12	FALSE	Sample 24	Actin	UNKNOWN	SYBR	None							19.649	19.662	0.0184907						TRUE	0.220916	TRUE	1	40		85.3979			N	N
61	F1	FALSE	Sample 13	Actin	UNKNOWN	SYBR	None							20.144	20.2507	0.151298						TRUE	0.220916	TRUE	1	40		85.4953			N	N
62	F2	FALSE	Sample 14	Actin	UNKNOWN	SYBR	None							22.633	22.6076	0.0352779						TRUE	0.220916	TRUE	1	40		85.4953			N	N
63	F3	FALSE	Sample 15	Actin	UNKNOWN	SYBR	None							21.167	21.0498	0.165645						TRUE	0.220916	TRUE	1	40		85.4953			N	N
64	F4	FALSE	Sample 16	Actin	UNKNOWN	SYBR	None							20.000	19.979	0.0292007						TRUE	0.220916	TRUE	1	40		85.5927			N	N
65	F5	FALSE	Sample 17	Actin	UNKNOWN	SYBR	None							22.868	22.8876	0.0277872						TRUE	0.220916	TRUE	1	40		85.5927			N	N
66	F6	FALSE	Sample 18	Actin	UNKNOWN	SYBR	None							21.986	21.9689	0.0245382						TRUE	0.220916	TRUE	1	40		85.4953			N	N
67	F7	FALSE	Sample 19	Actin	UNKNOWN	SYBR	None							19.386	19.5171	0.185764						TRUE	0.220916	TRUE	1	40		85.4953			N	N
68	F8	FALSE	Sample 20	Actin	UNKNOWN	SYBR	None							19.802	19.6891	0.159315						TRUE	0.220916	TRUE	1	40		85.4953			N	N
69	F9	FALSE	Sample 21	Actin	UNKNOWN	SYBR	None							19.781	19.8799	0.13941						TRUE	0.220916	TRUE	1	40		85.3979			N	N
70	F10	FALSE	Sample 22	Actin	UNKNOWN	SYBR	None							22.528	22.5361	0.0115948						TRUE	0.220916	TRUE	1	40		85.3979			N	N
71	F11	FALSE	Sample 23	Actin	UNKNOWN	SYBR	None							21.591	21.566	0.0351849						TRUE	0.220916	TRUE	1	40		85.3005			N	N
72	F12	FALSE	Sample 24	Actin	UNKNOWN	SYBR	None							19.675	19.662	0.0184907						TRUE	0.220916	TRUE	1	40		85.3005			N	N
73	G1	FALSE	Sample 13	Pd-l1	UNKNOWN	SYBR	None				0.161731	0.113566	0.230323	30.362	30.413	0.0722161		10.1623	0.16765	0.118546	2.62833	TRUE	0.160275	TRUE	1	40		85.5927			N	N
74	G2	FALSE	Sample 14	Pd-l1	UNKNOWN	SYBR	None				0.665786	0.255085	1.73774	30.408	30.7284	0.453555		8.12086	0.454925	0.321681	0.58687	TRUE	0.160275	TRUE	1	40		85.5927	75.0747		N	Y
75	G3	FALSE	Sample 15	Pd-l1	UNKNOWN	SYBR	None				0.133731	0.0907822	0.196999	31.430	31.4864	0.0793885		10.4366	0.183686	0.129886	2.90259	TRUE	0.160275	TRUE	1	40		85.6901	75.6591		N	Y
76	G4	FALSE	Sample 16	Pd-l1	UNKNOWN	SYBR	None				0.133235	0.0497159	0.357058	30.751	30.4209	0.466538		10.4419	0.467451	0.330538	2.90796	TRUE	0.160275	TRUE	1	40		85.6901			N	N
77	G5	FALSE	Sample 17	Pd-l1	UNKNOWN	SYBR	None				0.342425	0.208704	0.561822	31.803	31.9677	0.233137		9.08013	0.234788	0.16602	1.54614	TRUE	0.160275	TRUE	1	40		85.6901			N	N
78	G6	FALSE	Sample 18	Pd-l1	UNKNOWN	SYBR	None				0.425109	0.351031	0.514821	30.799	30.737	0.0874159		8.76808	0.0907947	0.0642015	1.23409	TRUE	0.160275	TRUE	1	40		85.6901			N	N
79	G7	FALSE	Sample 19	Pd-l1	UNKNOWN	SYBR	None				0.162455	0.0762663	0.346047	29.456	29.673	0.306698		10.1559	0.35857	0.253547	2.62189	TRUE	0.160275	TRUE	1	40		85.5927			N	N
80	G8	FALSE	Sample 20	Pd-l1	UNKNOWN	SYBR	None				0.347625	0.24609	0.491053	28.774	28.7475	0.0380616		9.05839	0.163799	0.115823	1.5244	TRUE	0.160275	TRUE	1	40		85.4953			N	N
81	G9	FALSE	Sample 21	Pd-l1	UNKNOWN	SYBR	None				0.316669	0.121626	0.824487	28.768	29.0728	0.431809		9.19294	0.453755	0.320854	1.65895	TRUE	0.160275	TRUE	1	40		85.4953			N	N
82	G10	FALSE	Sample 22	Pd-l1	UNKNOWN	SYBR	None				0.247773	0.0952645	0.644429	32.403	32.083	0.453109		9.5469	0.453257	0.320501	2.01291	TRUE	0.160275	TRUE	1	40		85.4953	74.7826		N	Y
83	G11	FALSE	Sample 23	Pd-l1	UNKNOWN	SYBR	None				0.244818	0.134722	0.444883	31.329	31.1302	0.281039		9.56421	0.283233	0.200276	2.03022	TRUE	0.160275	TRUE	1	40		85.3979			N	N
84	G12	FALSE	Sample 24	Pd-l1	UNKNOWN	SYBR	None				0.22119	0.0853823	0.573011	29.054	29.3727	0.450996		9.71063	0.451374	0.31917	2.17664	TRUE	0.160275	TRUE	1	40		85.3979			N	N
85	H1	FALSE	Sample 13	Pd-l1	UNKNOWN	SYBR	None				0.161731	0.113566	0.230323	30.464	30.413	0.0722161		10.1623	0.16765	0.118546	2.62833	TRUE	0.160275	TRUE	1	40		85.4953			N	N
86	H2	FALSE	Sample 14	Pd-l1	UNKNOWN	SYBR	None				0.665786	0.255085	1.73774	31.049	30.7284	0.453555		8.12086	0.454925	0.321681	0.58687	TRUE	0.160275	TRUE	1	40		85.5927			N	N
87	H3	FALSE	Sample 15	Pd-l1	UNKNOWN	SYBR	None				0.133731	0.0907822	0.196999	31.543	31.4864	0.0793885		10.4366	0.183686	0.129886	2.90259	TRUE	0.160275	TRUE	1	40		85.5927			N	N
88	H4	FALSE	Sample 16	Pd-l1	UNKNOWN	SYBR	None				0.133235	0.0497159	0.357058	30.091	30.4209	0.466538		10.4419	0.467451	0.330538	2.90796	TRUE	0.160275	TRUE	1	40		85.6901			N	N
89	H5	FALSE	Sample 17	Pd-l1	UNKNOWN	SYBR	None				0.342425	0.208704	0.561822	32.133	31.9677	0.233137		9.08013	0.234788	0.16602	1.54614	TRUE	0.160275	TRUE	1	40		85.6901			N	N
90	H6	FALSE	Sample 18	Pd-l1	UNKNOWN	SYBR	None				0.425109	0.351031	0.514821	30.675	30.737	0.0874159		8.76808	0.0907947	0.0642015	1.23409	TRUE	0.160275	TRUE	1	40		85.6901	90.4621		N	Y
91	H7	FALSE	Sample 19	Pd-l1	UNKNOWN	SYBR	None				0.162455	0.0762663	0.346047	29.890	29.673	0.306698		10.1559	0.35857	0.253547	2.62189	TRUE	0.160275	TRUE	1	40		85.6901			N	N
92	H8	FALSE	Sample 20	Pd-l1	UNKNOWN	SYBR	None				0.347625	0.24609	0.491053	28.721	28.7475	0.0380616		9.05839	0.163799	0.115823	1.5244	TRUE	0.160275	TRUE	1	40		85.5927			N	N
93	H9	FALSE	Sample 21	Pd-l1	UNKNOWN	SYBR	None				0.316669	0.121626	0.824487	29.378	29.0728	0.431809		9.19294	0.453755	0.320854	1.65895	TRUE	0.160275	TRUE	1	40		85.4953			N	N
94	H10	FALSE	Sample 22	Pd-l1	UNKNOWN	SYBR	None				0.247773	0.0952645	0.644429	31.763	32.083	0.453109		9.5469	0.453257	0.320501	2.01291	TRUE	0.160275	TRUE	1	40		85.4953			N	N
95	H11	FALSE	Sample 23	Pd-l1	UNKNOWN	SYBR	None				0.244818	0.134722	0.444883	30.931	31.1302	0.281039		9.56421	0.283233	0.200276	2.03022	TRUE	0.160275	TRUE	1	40		85.3979			N	N
96	H12	FALSE	Sample 24	Pd-l1	UNKNOWN	SYBR	None				0.22119	0.0853823	0.573011	29.692	29.3727	0.450996		9.71063	0.451374	0.31917	2.17664	TRUE	0.160275	TRUE	1	40		85.3979			N	N
Analysis Type	Singleplex
Endogenous Control	Actin
RQ Min/Max Confidence Level	95.0
Reference Sample	Sample 1
