# Supplementary material for: A FAK Inhibitor Boosts Anti-PD1 Immunotherapy in a Hepatocellular Carcinoma Mouse Model
Source: Front Pharmacol. 2022 Jan 18;12:820446. doi: 10.3389/fphar.2021.820446 (PMC8804348; doi:10.3389/fphar.2021.820446)
Supplement: Supplementary file 7 [file Table1.XLSX]

## Sheet: Sheet2
Table 1. Antibody information
Name	Company	Clone#	Dilution
FAK	proteintech	12636-1-AP	IHC (1:100); WB(1:1000)
p-FAK (Tyr397)	CST	3283S	WB ( 1:1000)
PD-L1	proteintech	17952-1-AP	IF (1:200); WB (1:1000)
PCNA	Santa Cruz	sc-7907	IHC (1:500)
α-SMA	CST	19245S	IHC (1:1000)
CD8a	CST	98941S	IHC (1:500)
Foxp3	CST	#12653	IF (1:200)
p-FAK (Tyr397)	thermofisher	700255	IF (1:500)
PD-L1	proteintech	66248-1-Ig	IF (1:200)
F4/80	proteintech	28463-1-AP	IHC (1:1000)
