# Supplementary material for: A FAK Inhibitor Boosts Anti-PD1 Immunotherapy in a Hepatocellular Carcinoma Mouse Model
Source: Front Pharmacol. 2022 Jan 18;12:820446. doi: 10.3389/fphar.2021.820446 (PMC8804348; doi:10.3389/fphar.2021.820446)
Supplement: Supplementary file 8 [file DataSheet5.ZIP]

Archive with 8 entries (7 files):
- mouse liver of Anti-PD1 Group/Anti-PD1 1.jpg
- mouse liver of Anti-PD1 Group/Anti-PD1 2.jpg
- mouse liver of Anti-PD1 Group/Anti-PD1 3.jpg
- mouse liver of Anti-PD1 Group/Anti-PD1 4.jpg
- mouse liver of Anti-PD1 Group/Anti-PD1 5 .jpg
- mouse liver of Anti-PD1 Group/Anti-PD1 6 .jpg
- mouse liver of Anti-PD1 Group/Anti-PD1 7.jpg
- mouse liver of Anti-PD1 Group/
