# Supplementary material for: A FAK Inhibitor Boosts Anti-PD1 Immunotherapy in a Hepatocellular Carcinoma Mouse Model
Source: Front Pharmacol. 2022 Jan 18;12:820446. doi: 10.3389/fphar.2021.820446 (PMC8804348; doi:10.3389/fphar.2021.820446)
Supplement: Supplementary file 9 [file DataSheet7.ZIP]

Archive with 8 entries (7 files):
- mouse liver of FAK inhibitor Group/FAK inhibitor1.jpg
- mouse liver of FAK inhibitor Group/FAK inhibitor2.jpg
- mouse liver of FAK inhibitor Group/FAK inhibitor3.jpg
- mouse liver of FAK inhibitor Group/FAK inhibitor4.jpg
- mouse liver of FAK inhibitor Group/FAK inhibitor5.jpg
- mouse liver of FAK inhibitor Group/FAK inhibitor6.jpg
- mouse liver of FAK inhibitor Group/FAK inhibitor7.jpg
- mouse liver of FAK inhibitor Group/
